# Supplementary material for: Muscle Moment Arm–Joint Angle Relations in the Hip, Knee, and Ankle: A Visualization of Datasets
Source: Ann Biomed Eng. 2025 May 9;53(8):1757–76. doi: 10.1007/s10439-025-03735-w (PMC12283864; doi:10.1007/s10439-025-03735-w)
Supplement: Supplementary file 1 — (zip 4295 KB) [file 10439_2025_3735_MOESM1_ESM.zip]

Archive with 6 entries (5 files):
- Supplementary_Chen_Franklin_2024/
- Supplementary_Chen_Franklin_2024/README.txt
- Supplementary_Chen_Franklin_2024/S1_Search_Log.xlsx
- Supplementary_Chen_Franklin_2024/S2_Metadata_Catalog.xlsx
- Supplementary_Chen_Franklin_2024/S3_Datasets.mat
- Supplementary_Chen_Franklin_2024/S4_Scripts_Visualization.rar
