# Supplementary material for: Muscle Moment Arm–Joint Angle Relations in the Hip, Knee, and Ankle: A Visualization of Datasets
Source: Ann Biomed Eng. 2025 May 9;53(8):1757–76. doi: 10.1007/s10439-025-03735-w (PMC12283864; doi:10.1007/s10439-025-03735-w)
Supplement: Supplementary file 1 — (zip 4295 KB) [file 10439_2025_3735_MOESM1_ESM.zip › Supplementary_Chen_Franklin_2024/README.txt]

The files are also accessible at:
	[FigShare] 10.6084/m9.figshare.26018563
with potential corrections and updates of the datasets in the future.
