# Supplementary material for: Muscle Moment Arm–Joint Angle Relations in the Hip, Knee, and Ankle: A Visualization of Datasets
Source: Ann Biomed Eng. 2025 May 9;53(8):1757–76. doi: 10.1007/s10439-025-03735-w (PMC12283864; doi:10.1007/s10439-025-03735-w)
Supplement: Supplementary file 1 — (zip 4295 KB) [file 10439_2025_3735_MOESM1_ESM.zip › Supplementary_Chen_Franklin_2024/S1_Search_Log.xlsx]

## Sheet: Search (Moment)
(ankle OR plantarflex OR dorsiflex) AND (moment OR torque) AND angle AND relation AND subject AND joint AND position AND max AND (voluntary OR isometric)									(ankle OR plantarflex OR dorsiflex) AND (moment OR torque) AND angle AND relation AND subject AND joint AND position AND passive									knee AND (flex OR extens) AND (moment OR torque) AND angle AND relation AND subject AND joint AND position AND max AND (voluntary OR isometric)									knee AND (flex OR extens) AND (moment OR torque) AND angle AND relation AND subject AND joint AND position AND passive									hip AND (flex OR extens) AND (moment OR torque) AND angle AND relation AND subject AND joint AND position AND max AND (voluntary OR isometric)									hip AND (flex OR extens) AND (moment OR torque) AND angle AND relation AND subject AND joint AND position AND passive
Cites	Authors	Title	Year	Source	Publisher	ArticleURL	CitesURL	GSRank	Cites	Authors	Title	Year	Source	Publisher	ArticleURL	CitesURL	GSRank	Cites	Authors	Title	Year	Source	Publisher	ArticleURL	CitesURL	GSRank	Cites	Authors	Title	Year	Source	Publisher	ArticleURL	CitesURL	GSRank	Cites	Authors	Title	Year	Source	Publisher	ArticleURL	CitesURL	GSRank	Cites	Authors	Title	Year	Source
145	A Arampatzis, G Morey-Klapsing, K Karamanidis…	Differences between measured and resultant joint moments during isometric contractions at the ankle joint	2005	Journal of …	Elsevier	https://www.sciencedirect.com/science/article/pii/S0021929004002349	https://scholar.google.com/scholar?cites=519081022049281093&as_sdt=2005&sciodt=0,5&hl=en	1	238	PL Weiss, RE Kearney, IW Hunter	Position dependence of ankle joint dynamics—I. Passive mechanics	1986	Journal of biomechanics	Elsevier	https://www.sciencedirect.com/science/article/pii/002192908690196X	https://scholar.google.com/scholar?cites=16941139014593464183&as_sdt=2005&sciodt=0,5&hl=en	1	40	GE Caldwell, WB Adams III…	Torque/velocity properties of human knee muscles: peak and angle-specific estimates	1993	Canadian journal of …	cdnsciencepub.com	https://cdnsciencepub.com/doi/abs/10.1139/h93-024	https://scholar.google.com/scholar?cites=1925568606381125248&as_sdt=2005&sciodt=0,5&hl=en	1	1	S Nishida, S Kunugi, K Maehara…	Association between passive stiffness of hamstring and eccentric knee flexion angle-torque relationship	2021	The Journal of Physical …	jstage.jst.go.jp	https://www.jstage.jst.go.jp/article/jpfsm/10/4/10_205/_article/-char/ja/	https://scholar.google.com/scholar?cites=5790087540985833046&as_sdt=2005&sciodt=0,5&hl=en	1	39	H Fujisawa, H Suzuki, E Yamaguchi…	Hip muscle activity during isometric contraction of hip abduction	2014	Journal of Physical …	jstage.jst.go.jp	https://www.jstage.jst.go.jp/article/jpts/26/2/26_jpts-2013-327/_article/-char/ja/	https://scholar.google.com/scholar?cites=17672759436063112566&as_sdt=2005&sciodt=0,5&hl=en	1	261	DE Hurwitz, CH Hulet, TP Andriacchi…	Gait compensations in patients with osteoarthritis of the hip and their relationship to pain and passive hip motion	1997	Journal of …
17	J Yamauchi, K Koyama	Relation between the ankle joint angle and the maximum isometric force of the toe flexor muscles	2019	Journal of biomechanics	Elsevier	https://www.sciencedirect.com/science/article/pii/S002192901830900X	https://scholar.google.com/scholar?cites=10464927035983405626&as_sdt=2005&sciodt=0,5&hl=en	2	185	BL Riemann, RG DeMont, K Ryu…	The effects of sex, joint angle, and the gastrocnemius muscle on passive ankle joint complex stiffness	2001	Journal of athletic …	ncbi.nlm.nih.gov	https://www.ncbi.nlm.nih.gov/pmc/articles/PMC155431/	https://scholar.google.com/scholar?cites=11053269652416373781&as_sdt=2005&sciodt=0,5&hl=en	2	36	BH Dalton, MD Allen, GA Power, AA Vandervoort…	The effect of knee joint angle on plantar flexor power in young and old men	2014	Experimental …	Elsevier	https://www.sciencedirect.com/science/article/pii/S0531556514000230	https://scholar.google.com/scholar?cites=6818008804302840598&as_sdt=2005&sciodt=0,5&hl=en	2	1290	OD Schipplein, TP Andriacchi	Interaction between active and passive knee stabilizers during level walking	1991	Journal of orthopaedic research	Wiley Online Library	https://onlinelibrary.wiley.com/doi/abs/10.1002/jor.1100090114	https://scholar.google.com/scholar?cites=11786849431902492172&as_sdt=2005&sciodt=0,5&hl=en	2	11	RM Baldon, L Furlan, FV Serrão	Influence of the hip flexion angle on isokinetic hip rotator torque and acceleration time of the hip rotator muscles	2013	Journal of applied …	journals.humankinetics.com	https://journals.humankinetics.com/view/journals/jab/29/5/article-p593.xml	https://scholar.google.com/scholar?cites=96985647929879372&as_sdt=2005&sciodt=0,5&hl=en	2	14	MG Hines, NA Tillin, J Luo, RYW Lee	Passive elastic contribution of hip extensors to joint moments during walking in people with low back pain	2018	Clinical Biomechanics
295	DE Anderson, ML Madigan, MA Nussbaum	Maximum voluntary joint torque as a function of joint angle and angular velocity: model development and application to the lower limb	2007	Journal of biomechanics	Elsevier	https://www.sciencedirect.com/science/article/pii/S0021929007001431	https://scholar.google.com/scholar?cites=5341051734503602322&as_sdt=2005&sciodt=0,5&hl=en	3	136	A Silder, B Whittington, B Heiderscheit…	Identification of passive elastic joint moment–angle relationships in the lower extremity	2007	Journal of biomechanics	Elsevier	https://www.sciencedirect.com/science/article/pii/S0021929007000322	https://scholar.google.com/scholar?cites=11764486482970463567&as_sdt=2005&sciodt=0,5&hl=en	3	105	TS Buchanan, DG Lloyd	Muscle activation at the human knee during isometric flexion‐extension and varus‐valgus loads	1997	Journal of Orthopaedic Research	Wiley Online Library	https://onlinelibrary.wiley.com/doi/abs/10.1002/jor.1100150103	https://scholar.google.com/scholar?cites=6010218928362002961&as_sdt=2005&sciodt=0,5&hl=en	3	11	T Kodesho, K Taniguchi, T Kato, M Katayose	Intramuscular differences in shear modulus of the rectus femoris muscle during passive knee flexion	2021	European Journal of …	Springer	https://link.springer.com/article/10.1007/s00421-021-04644-1	https://scholar.google.com/scholar?cites=13229916245114718388&as_sdt=2005&sciodt=0,5&hl=en	3	235	SL Delp, W Maloney	Effects of hip center location on the moment-generating capacity of the muscles	1993	Journal of biomechanics	Elsevier	https://www.sciencedirect.com/science/article/pii/0021929093900113	https://scholar.google.com/scholar?cites=10320921466009950709&as_sdt=2005&sciodt=0,5&hl=en	3	15	M Domalain, L Vigouroux, E Berton	Determination of passive moment-angle relationships at the trapeziometacarpal joint	2010
115	L Mademli, A Arampatzis, G Morey-Klapsing…	Effect of ankle joint position and electrode placement on the estimation of the antagonistic moment during maximal plantarflexion	2004	Journal of …	Elsevier	https://www.sciencedirect.com/science/article/pii/S105064110400046X	https://scholar.google.com/scholar?cites=17025334357499840381&as_sdt=2005&sciodt=0,5&hl=en	4	146	AM Moseley, J Crosbie, R Adams	Normative data for passive ankle plantarflexion–dorsiflexion flexibility	2001	Clinical Biomechanics	Elsevier	https://www.sciencedirect.com/science/article/pii/S0268003301000304	https://scholar.google.com/scholar?cites=688001029914110071&as_sdt=2005&sciodt=0,5&hl=en	4	347	R Nisell	Mechanics of the knee: a study of joint and muscle load with clinical applications	1985	Acta Orthopaedica Scandinavica	Taylor &Francis	https://www.tandfonline.com/doi/abs/10.3109/17453678509154159	https://scholar.google.com/scholar?cites=5182270357752807290&as_sdt=2005&sciodt=0,5&hl=en	4	98	G Shin, Y Shu, Z Li, Z Jiang, G Mirka	Influence of knee angle and individual flexibility on the flexion–relaxation response of the low back musculature	2004	Journal of Electromyography and …	Elsevier	https://www.sciencedirect.com/science/article/pii/S1050641103001536	https://scholar.google.com/scholar?cites=4311118202245170204&as_sdt=2005&sciodt=0,5&hl=en	4	10	N Sánchez, AM Acosta, AHA Stienen…	A multiple degree of freedom lower extremity isometric device to simultaneously quantify hip, knee, and ankle torques	2014	IEEE transactions on …	ieeexplore.ieee.org	https://ieeexplore.ieee.org/abstract/document/6881700/	https://scholar.google.com/scholar?cites=15224740411922597124&as_sdt=2005&sciodt=0,5&hl=en	4	1	S Nishida, S Kunugi, K Maehara…	Association between passive stiffness of hamstring and eccentric knee flexion angle-torque relationship	2021	The Journal of Physical …
27	M Billot, EM Simoneau, Y Ballay…	How the ankle joint angle alters the antagonist and agonist torques during maximal efforts in dorsi‐and plantar flexion	2011	… journal of medicine …	Wiley Online Library	https://onlinelibrary.wiley.com/doi/abs/10.1111/j.1600-0838.2010.01278.x	https://scholar.google.com/scholar?cites=7817538226666542132&as_sdt=2005&sciodt=0,5&hl=en	5	148	PL Weiss, RE Kearney, IW Hunter	Position dependence of ankle joint dynamics—II. Active mechanics	1986	Journal of biomechanics	Elsevier	https://www.sciencedirect.com/science/article/pii/0021929086901971	https://scholar.google.com/scholar?cites=8449242374887829554&as_sdt=2005&sciodt=0,5&hl=en	5	40	E Kellis, V Baltzopoulos	Agonist and antagonist moment and EMG-angle relationship during isokinetic eccentric and concentric exercise	1996	Isokinetics and Exercise Science	content.iospress.com	https://content.iospress.com/articles/isokinetics-and-exercise-science/ies6-2-02	https://scholar.google.com/scholar?cites=5833805810383495603&as_sdt=2005&sciodt=0,5&hl=en	5	347	R Nisell	Mechanics of the knee: a study of joint and muscle load with clinical applications	1985	Acta Orthopaedica Scandinavica	Taylor &Francis	https://www.tandfonline.com/doi/abs/10.3109/17453678509154159	https://scholar.google.com/scholar?cites=5182270357752807290&as_sdt=2005&sciodt=0,5&hl=en	5	105	TS Buchanan, DG Lloyd	Muscle activation at the human knee during isometric flexion‐extension and varus‐valgus loads	1997	Journal of Orthopaedic Research	Wiley Online Library	https://onlinelibrary.wiley.com/doi/abs/10.1002/jor.1100150103	https://scholar.google.com/scholar?cites=6010218928362002961&as_sdt=2005&sciodt=0,5&hl=en	5	14	M Sreenivasa, M Millard, I Kingma, JH Van Dieen…	Predicting the influence of hip and lumbar flexibility on lifting motions using optimal control	2018	Journal of …
70	D Hahn, M Olvermann, J Richtberg, W Seiberl…	Knee and ankle joint torque–angle relationships of multi-joint leg extension	2011	Journal of …	Elsevier	https://www.sciencedirect.com/science/article/pii/S0021929011004003	https://scholar.google.com/scholar?cites=12628824644021754784&as_sdt=2005&sciodt=0,5&hl=en	6	56	RJ Andrade, L Lacourpaille, SR Freitas…	Effects of hip and head position on ankle range of motion, ankle passive torque, and passive gastrocnemius tension	2016	… journal of medicine …	Wiley Online Library	https://onlinelibrary.wiley.com/doi/abs/10.1111/sms.12406	https://scholar.google.com/scholar?cites=3258906263370565402&as_sdt=2005&sciodt=0,5&hl=en	6	708	GL Smidt	Biomechanical analysis of knee flexion and extension	1973	Journal of biomechanics	Elsevier	https://www.sciencedirect.com/science/article/pii/0021929073900407	https://scholar.google.com/scholar?cites=4755942194307881374&as_sdt=2005&sciodt=0,5&hl=en	6	708	GL Smidt	Biomechanical analysis of knee flexion and extension	1973	Journal of biomechanics	Elsevier	https://www.sciencedirect.com/science/article/pii/0021929073900407	https://scholar.google.com/scholar?cites=4755942194307881374&as_sdt=2005&sciodt=0,5&hl=en	6	32	YJ Kwon, HO Lee	How different knee flexion angles influence the hip extensor in the prone position	2013	Journal of physical therapy science	jstage.jst.go.jp	https://www.jstage.jst.go.jp/article/jpts/25/10/25_jpts-2013-141/_article/-char/ja/	https://scholar.google.com/scholar?cites=13907785258203178080&as_sdt=2005&sciodt=0,5&hl=en	6	0	A Brière, D Gravel, S Nadeau	Reliability of Passive Hip Extension Mechanical Parameters in Healthy Subjects	2009	The Open Rehabilitation Journal
32	TJ Koh, W Herzog	Evaluation of voluntary and elicited dorsiflexor torque-angle relationships	1995	Journal of Applied Physiology	journals.physiology.org	https://journals.physiology.org/doi/abs/10.1152/jappl.1995.79.6.2007	https://scholar.google.com/scholar?cites=1531589053520653512&as_sdt=2005&sciodt=0,5&hl=en	7	169	A Lamontagne, F Malouin, CL Richards	Contribution of passive stiffness to ankle plantarflexor moment during gait after stroke	2000	Archives of physical medicine …	Elsevier	https://www.sciencedirect.com/science/article/pii/S0003999300900832	https://scholar.google.com/scholar?cites=9305630865042507134&as_sdt=2005&sciodt=0,5&hl=en	7	101	TS Yoon, DS Park, SW Kang, SI Chun…	Isometric and isokinetic torque curves at the knee joint	1991	Yonsei medical …	synapse.koreamed.org	https://synapse.koreamed.org/upload/synapsedata/pdfdata/0069ymj/ymj-32-33.pdf	https://scholar.google.com/scholar?cites=2175346466337133624&as_sdt=2005&sciodt=0,5&hl=en	7	35	SR McFaull, M Lamontagne	In vivo measurement of the passive viscoelastic properties of the human knee joint	1998	Human Movement Science	Elsevier	https://www.sciencedirect.com/science/article/pii/S0167945797000274	https://scholar.google.com/scholar?cites=8347542478892344599&as_sdt=2005&sciodt=0,5&hl=en	7	26	I Grunte, GR Hunter, BD McCurry, MS Bolding, JLP Roy…	Age and gender differences in hip extension and flexion torque steadiness	2010	Gerontology	karger.com	https://karger.com/ger/article-abstract/56/6/533/147630	https://scholar.google.com/scholar?cites=10825019606369148861&as_sdt=2005&sciodt=0,5&hl=en	7	1	MC Herrera, T Amasay, C Egret	Lack of Correlation Between Natural Pelvic Tilt Angle with Hip Range of Motion, and Hip Muscle Torque Ratio	2021	International Journal of Exercise …
417	D Sale, J Quinlan, E Marsh…	Influence of joint position on ankle plantarflexion in humans	1982	Journal of Applied …	journals.physiology.org	https://journals.physiology.org/doi/abs/10.1152/jappl.1982.52.6.1636	https://scholar.google.com/scholar?cites=1965674869279140414&as_sdt=2005&sciodt=0,5&hl=en	8	313	E Marsh, D Sale, AJ McComas…	Influence of joint position on ankle dorsiflexion in humans	1981	Journal of Applied …	journals.physiology.org	https://journals.physiology.org/doi/abs/10.1152/jappl.1981.51.1.160	https://scholar.google.com/scholar?cites=15536522212142118146&as_sdt=2005&sciodt=0,5&hl=en	8	72	N Babault, M Pousson, A Michaut, Y Ballay…	EMG activity and voluntary activation during knee-extensor concentric torque generation	2002	European Journal of …	Springer	https://link.springer.com/article/10.1007/s00421-002-0579-3	https://scholar.google.com/scholar?cites=2478162750500378218&as_sdt=2005&sciodt=0,5&hl=en	8	625	SP Magnusson	Passive properties of human skeletal muscle during stretch maneuvers	1998	Scandinavian journal of medicine &science …	Wiley Online Library	https://onlinelibrary.wiley.com/doi/abs/10.1111/j.1600-0838.1998.tb00171.x	https://scholar.google.com/scholar?cites=1994117164223323510&as_sdt=2005&sciodt=0,5&hl=en	8	1	MC Herrera, T Amasay, C Egret	Lack of Correlation Between Natural Pelvic Tilt Angle with Hip Range of Motion, and Hip Muscle Torque Ratio	2021	International Journal of Exercise …	ncbi.nlm.nih.gov	https://www.ncbi.nlm.nih.gov/pmc/articles/PMC8136572/	https://scholar.google.com/scholar?cites=332020934774715961&as_sdt=2005&sciodt=0,5&hl=en	8	249	P Dolan, AF Mannion, MA Adams	Passive tissues help the back muscles to generate extensor moments during lifting	1994	Journal of biomechanics
69	E Simoneau, A Martin, J Van Hoecke	Effects of joint angle and age on ankle dorsi-and plantar-flexor strength	2007	Journal of Electromyography and …	Elsevier	https://www.sciencedirect.com/science/article/pii/S105064110600068X	https://scholar.google.com/scholar?cites=15177169122601708992&as_sdt=2005&sciodt=0,5&hl=en	9	69	E Simoneau, A Martin, J Van Hoecke	Effects of joint angle and age on ankle dorsi-and plantar-flexor strength	2007	Journal of Electromyography and …	Elsevier	https://www.sciencedirect.com/science/article/pii/S105064110600068X	https://scholar.google.com/scholar?cites=15177169122601708992&as_sdt=2005&sciodt=0,5&hl=en	9	16	MGC Lewis, MA King…	Are joint torque models limited by an assumption of monoarticularity?	2012	Journal of Applied …	journals.humankinetics.com	https://journals.humankinetics.com/view/journals/jab/28/5/article-p520.xml	https://scholar.google.com/scholar?cites=16010041510945835130&as_sdt=2005&sciodt=0,5&hl=en	9	261	DE Hurwitz, CH Hulet, TP Andriacchi…	Gait compensations in patients with osteoarthritis of the hip and their relationship to pain and passive hip motion	1997	Journal of …	Wiley Online Library	https://onlinelibrary.wiley.com/doi/abs/10.1002/jor.1100150421	https://scholar.google.com/scholar?cites=484683715392521516&as_sdt=2005&sciodt=0,5&hl=en	9	40	GE Caldwell, WB Adams III…	Torque/velocity properties of human knee muscles: peak and angle-specific estimates	1993	Canadian journal of …	cdnsciencepub.com	https://cdnsciencepub.com/doi/abs/10.1139/h93-024	https://scholar.google.com/scholar?cites=1925568606381125248&as_sdt=2005&sciodt=0,5&hl=en	9	133	GG Simoneau, KJ Hoenig, JE Lepley…	Influence of hip position and gender on active hip internal and external rotation	1998	Journal of Orthopaedic & …
313	E Marsh, D Sale, AJ McComas…	Influence of joint position on ankle dorsiflexion in humans	1981	Journal of Applied …	journals.physiology.org	https://journals.physiology.org/doi/abs/10.1152/jappl.1981.51.1.160	https://scholar.google.com/scholar?cites=15536522212142118146&as_sdt=2005&sciodt=0,5&hl=en	10	41	KL Jakubowski, A Terman, RVC Santana…	Passive material properties of stroke-impaired plantarflexor and dorsiflexor muscles	2017	Clinical biomechanics	Elsevier	https://www.sciencedirect.com/science/article/pii/S0268003317301900	https://scholar.google.com/scholar?cites=8549766217189854440&as_sdt=2005&sciodt=0,5&hl=en	10	72	I Kingma, S Aalbersberg, JH van Dieën	Are hamstrings activated to counteract shear forces during isometric knee extension efforts in healthy subjects?	2004	Journal of Electromyography and …	Elsevier	https://www.sciencedirect.com/science/article/pii/S1050641104000136	https://scholar.google.com/scholar?cites=779644069659296483&as_sdt=2005&sciodt=0,5&hl=en	10	36	BH Dalton, MD Allen, GA Power, AA Vandervoort…	The effect of knee joint angle on plantar flexor power in young and old men	2014	Experimental …	Elsevier	https://www.sciencedirect.com/science/article/pii/S0531556514000230	https://scholar.google.com/scholar?cites=6818008804302840598&as_sdt=2005&sciodt=0,5&hl=en	10	170	O Mohamed, J Perry, H Hislop	Relationship between wire EMG activity, muscle length, and torque of the hamstrings	2002	Clinical biomechanics	Elsevier	https://www.sciencedirect.com/science/article/pii/S0268003302000700	https://scholar.google.com/scholar?cites=5952242701086759901&as_sdt=2005&sciodt=0,5&hl=en	10	149	C Frigo, P Crenna, LM Jensen	Moment-angle relationship at lower limb joints during human walking at different velocities	1996	Journal of Electromyography and …
173	A Arampatzis, K Karamanidis, S Stafilidis…	Effect of different ankle-and knee-joint positions on gastrocnemius medialis fascicle length and EMG activity during isometric plantar flexion	2006	Journal of …	Elsevier	https://www.sciencedirect.com/science/article/pii/S0021929005002307	https://scholar.google.com/scholar?cites=4366472165464794303&as_sdt=2005&sciodt=0,5&hl=en	11	15	M Domalain, L Vigouroux, E Berton	Determination of passive moment-angle relationships at the trapeziometacarpal joint	2010		asmedigitalcollection.asme.org	https://asmedigitalcollection.asme.org/biomechanical/article-abstract/132/7/071009/450774	https://scholar.google.com/scholar?cites=6386160958536522973&as_sdt=2005&sciodt=0,5&hl=en	11	33	P Liu, L Liu, F Martel, D Rancourt, EA Clancy	Influence of joint angle on EMG–torque model during constant-posture, quasi-constant-torque contractions	2013	… of Electromyography and …	Elsevier	https://www.sciencedirect.com/science/article/pii/S1050641113001661	https://scholar.google.com/scholar?cites=16875706020348176118&as_sdt=2005&sciodt=0,5&hl=en	11	18	YF Heerkens, RD Woittiez, PA Huijing…	Inter-individual differences in the passive resistance of the human knee	1985	Human Movement …	Elsevier	https://www.sciencedirect.com/science/article/pii/0167945785900016	https://scholar.google.com/scholar?cites=15079868180761828853&as_sdt=2005&sciodt=0,5&hl=en	11	96	CA Myers, PJ Laz, KB Shelburne…	A probabilistic approach to quantify the impact of uncertainty propagation in musculoskeletal simulations	2015	Annals of biomedical …	Springer	https://link.springer.com/article/10.1007/s10439-014-1181-7	https://scholar.google.com/scholar?cites=16662216097230664530&as_sdt=2005&sciodt=0,5&hl=en	11	75	RS Bridger, D Wilkinson…	Hip joint mobility and spinal angles in standing and in different sitting postures	1989	Human factors
148	PL Weiss, RE Kearney, IW Hunter	Position dependence of ankle joint dynamics—II. Active mechanics	1986	Journal of biomechanics	Elsevier	https://www.sciencedirect.com/science/article/pii/0021929086901971	https://scholar.google.com/scholar?cites=8449242374887829554&as_sdt=2005&sciodt=0,5&hl=en	12	118	J Harlaar, JG Becher, CJ Snijders, GJ Lankhorst	Passive stiffness characteristics of ankle plantar flexors in hemiplegia	2000	Clinical Biomechanics	Elsevier	https://www.sciencedirect.com/science/article/pii/S0268003399000698	https://scholar.google.com/scholar?cites=13217196076287316487&as_sdt=2005&sciodt=0,5&hl=en	12	92	A Remaud, C Cornu, A Guével	Agonist muscle activity and antagonist muscle co-activity levels during standardized isotonic and isokinetic knee extensions	2009	Journal of Electromyography and …	Elsevier	https://www.sciencedirect.com/science/article/pii/S1050641107001848	https://scholar.google.com/scholar?cites=5753679235540530710&as_sdt=2005&sciodt=0,5&hl=en	12	31	D Ludvig, M Plocharski, P Plocharski…	Mechanisms contributing to reduced knee stiffness during movement	2017	Experimental brain …	Springer	https://link.springer.com/article/10.1007/s00221-017-5032-2	https://scholar.google.com/scholar?cites=17060913412337901731&as_sdt=2005&sciodt=0,5&hl=en	12	91	Y Kawakami, DG Sale, JD MacDougall…	Bilateral deficit in plantar flexion: relation to knee joint position, muscle activation, and reflex excitability	1998	European Journal of …	Springer	https://link.springer.com/article/10.1007/s004210050324	https://scholar.google.com/scholar?cites=238884385791860444&as_sdt=2005&sciodt=0,5&hl=en	12	32	YJ Kwon, HO Lee	How different knee flexion angles influence the hip extensor in the prone position	2013	Journal of physical therapy science
228	TA Kitai, DG Sale	Specificity of joint angle in isometric training	1989	European journal of applied physiology and …	Springer	https://link.springer.com/article/10.1007/BF00637386	https://scholar.google.com/scholar?cites=17109966855162513574&as_sdt=2005&sciodt=0,5&hl=en	13	65	DG Hunter, J Spriggs	Investigation into the relationship between the passive flexibility and active stiffness of the ankle plantar-flexor muscles	2000	Clinical Biomechanics	Elsevier	https://www.sciencedirect.com/science/article/pii/S0268003300000176	https://scholar.google.com/scholar?cites=3918179456336378274&as_sdt=2005&sciodt=0,5&hl=en	13	417	D Sale, J Quinlan, E Marsh…	Influence of joint position on ankle plantarflexion in humans	1982	Journal of Applied …	journals.physiology.org	https://journals.physiology.org/doi/abs/10.1152/jappl.1982.52.6.1636	https://scholar.google.com/scholar?cites=1965674869279140414&as_sdt=2005&sciodt=0,5&hl=en	13	68	ART Hsu, J Perry, JK Gronley…	Quadriceps force and myoelectric activity during flexed knee stance.	1993	Clinical Orthopaedics and …	journals.lww.com	https://journals.lww.com/corr/Abstract/1993/03000/Quadriceps_Force_and_Myoelectric_Activity_During.32.aspx	https://scholar.google.com/scholar?cites=10499594715726466338&as_sdt=2005&sciodt=0,5&hl=en	13	149	C Frigo, P Crenna, LM Jensen	Moment-angle relationship at lower limb joints during human walking at different velocities	1996	Journal of Electromyography and …	Elsevier	https://www.sciencedirect.com/science/article/pii/1050641196000302	https://scholar.google.com/scholar?cites=1749091373550612448&as_sdt=2005&sciodt=0,5&hl=en	13	21	SA Migliore, LH Ting, SP DeWeerth	Passive joint stiffness in the hip and knee increases the energy efficiency of leg swinging	2010	Autonomous Robots
733	MG Hoy, FE Zajac, ME Gordon	… of the human lower extremity: the effect of muscle, tendon, and moment arm on the moment-angle relationship of musculotendon actuators at the hip, knee, and ankle	1990	Journal of biomechanics	Elsevier	https://www.sciencedirect.com/science/article/pii/0021929090903498	https://scholar.google.com/scholar?cites=17964255855781089180&as_sdt=2005&sciodt=0,5&hl=en	14	46	F Ateş, RJ Andrade, SR Freitas, F Hug…	Passive stiffness of monoarticular lower leg muscles is influenced by knee joint angle	2018	European journal of …	Springer	https://link.springer.com/article/10.1007/s00421-018-3798-y	https://scholar.google.com/scholar?cites=8631517206627568353&as_sdt=2005&sciodt=0,5&hl=en	14	170	O Mohamed, J Perry, H Hislop	Relationship between wire EMG activity, muscle length, and torque of the hamstrings	2002	Clinical biomechanics	Elsevier	https://www.sciencedirect.com/science/article/pii/S0268003302000700	https://scholar.google.com/scholar?cites=5952242701086759901&as_sdt=2005&sciodt=0,5&hl=en	14	149	C Frigo, P Crenna, LM Jensen	Moment-angle relationship at lower limb joints during human walking at different velocities	1996	Journal of Electromyography and …	Elsevier	https://www.sciencedirect.com/science/article/pii/1050641196000302	https://scholar.google.com/scholar?cites=1749091373550612448&as_sdt=2005&sciodt=0,5&hl=en	14	2476	SL Delp, JP Loan, MG Hoy, FE Zajac…	An interactive graphics-based model of the lower extremity to study orthopaedic surgical procedures	1990	IEEE Transactions …	ieeexplore.ieee.org	https://ieeexplore.ieee.org/abstract/document/102791/	https://scholar.google.com/scholar?cites=8812129061939034186&as_sdt=2005&sciodt=0,5&hl=en	14	625	SP Magnusson	Passive properties of human skeletal muscle during stretch maneuvers	1998	Scandinavian journal of medicine &science …
288	CN Maganaris, V Baltzopoulos…	Changes in Achilles tendon moment arm from rest to maximum isometric plantarflexion: in vivo observations in man	1998	The Journal of …	Wiley Online Library	https://physoc.onlinelibrary.wiley.com/doi/abs/10.1111/j.1469-7793.1998.977bj.x	https://scholar.google.com/scholar?cites=17961573911584028081&as_sdt=2005&sciodt=0,5&hl=en	15	417	D Sale, J Quinlan, E Marsh…	Influence of joint position on ankle plantarflexion in humans	1982	Journal of Applied …	journals.physiology.org	https://journals.physiology.org/doi/abs/10.1152/jappl.1982.52.6.1636	https://scholar.google.com/scholar?cites=1965674869279140414&as_sdt=2005&sciodt=0,5&hl=en	15	19	BH Dalton, VS Contento, GA Power	Residual force enhancement during submaximal and maximal effort contractions of the plantar flexors across knee angle	2018	Journal of Biomechanics	Elsevier	https://www.sciencedirect.com/science/article/pii/S0021929018305281	https://scholar.google.com/scholar?cites=8407226791908008897&as_sdt=2005&sciodt=0,5&hl=en	15	170	O Mohamed, J Perry, H Hislop	Relationship between wire EMG activity, muscle length, and torque of the hamstrings	2002	Clinical biomechanics	Elsevier	https://www.sciencedirect.com/science/article/pii/S0268003302000700	https://scholar.google.com/scholar?cites=5952242701086759901&as_sdt=2005&sciodt=0,5&hl=en	15	47	KB Cheng	The relationship between joint strength and standing vertical jump performance	2008	Journal of applied biomechanics	journals.humankinetics.com	https://journals.humankinetics.com/abstract/journals/jab/24/3/article-p224.xml	https://scholar.google.com/scholar?cites=1629879154512509653&as_sdt=2005&sciodt=0,5&hl=en	15	112	RW Bohannon, RL Gajdosik, BF LeVeau	Relationship of pelvic and thigh motions during unilateral and bilateral hip flexion	1985	Physical Therapy
3	S Stafilidis, C Sickinger	Anterior subject positioning affects the maximal exerted isometric plantar flexion moment	2019	Plos one	journals.plos.org	https://journals.plos.org/plosone/article?id=10.1371/journal.pone.0219840	https://scholar.google.com/scholar?cites=7447107218797758823&as_sdt=2005&sciodt=0,5&hl=en	16	115	L Mademli, A Arampatzis, G Morey-Klapsing…	Effect of ankle joint position and electrode placement on the estimation of the antagonistic moment during maximal plantarflexion	2004	Journal of …	Elsevier	https://www.sciencedirect.com/science/article/pii/S105064110400046X	https://scholar.google.com/scholar?cites=17025334357499840381&as_sdt=2005&sciodt=0,5&hl=en	16	91	Y Kawakami, DG Sale, JD MacDougall…	Bilateral deficit in plantar flexion: relation to knee joint position, muscle activation, and reflex excitability	1998	European Journal of …	Springer	https://link.springer.com/article/10.1007/s004210050324	https://scholar.google.com/scholar?cites=238884385791860444&as_sdt=2005&sciodt=0,5&hl=en	16	224	JD Given, JP Dewald, WZ Rymer	Joint dependent passive stiffness in paretic and contralateral limbs of spastic patients with hemiparetic stroke.	1995	Journal of Neurology …	jnnp.bmj.com	https://jnnp.bmj.com/content/59/3/271.short	https://scholar.google.com/scholar?cites=6634268054596018257&as_sdt=2005&sciodt=0,5&hl=en	16	227	EP Doheny, MM Lowery, DP FitzPatrick…	Effect of elbow joint angle on force–EMG relationships in human elbow flexor and extensor muscles	2008	… of electromyography and …	Elsevier	https://www.sciencedirect.com/science/article/pii/S1050641107000600	https://scholar.google.com/scholar?cites=10559757859599294017&as_sdt=2005&sciodt=0,5&hl=en	16	153	K Shamaei, GS Sawicki, AM Dollar	Estimation of quasi-stiffness of the human hip in the stance phase of walking	2013	PloS one
10	J Son, WZ Rymer	Effects of changes in ankle joint angle on the relation between plantarflexion torque and EMG magnitude in major plantar flexors of male chronic stroke …	2020	Frontiers in Neurology	frontiersin.org	https://www.frontiersin.org/articles/10.3389/fneur.2020.00224/full	https://scholar.google.com/scholar?cites=18028748963698734821&as_sdt=2005&sciodt=0,5&hl=en	17	214	SG Chung, E Van Rey, Z Bai, EJ Roth…	Biomechanic changes in passive properties of hemiplegic ankles with spastic hypertonia	2004	Archives of physical …	Elsevier	https://www.sciencedirect.com/science/article/pii/S000399930400190X	https://scholar.google.com/scholar?cites=6011970907582937132&as_sdt=2005&sciodt=0,5&hl=en	17	48	H Hisaeda, M Shinohara, M Kouzaki…	Effect of local blood circulation and absolute torque on muscle endurance at two different knee-joint angles in humans	2001	European journal of …	Springer	https://link.springer.com/article/10.1007/s004210100497	https://scholar.google.com/scholar?cites=1339999190287527584&as_sdt=2005&sciodt=0,5&hl=en	17	74	K Shamaei, PC Napolitano…	Design and functional evaluation of a quasi-passive compliant stance control knee–ankle–foot orthosis	2014	IEEE transactions on …	ieeexplore.ieee.org	https://ieeexplore.ieee.org/abstract/document/6744623/	https://scholar.google.com/scholar?cites=6995518464564783169&as_sdt=2005&sciodt=0,5&hl=en	17	48	H Hisaeda, M Shinohara, M Kouzaki…	Effect of local blood circulation and absolute torque on muscle endurance at two different knee-joint angles in humans	2001	European journal of …	Springer	https://link.springer.com/article/10.1007/s004210100497	https://scholar.google.com/scholar?cites=1339999190287527584&as_sdt=2005&sciodt=0,5&hl=en	17	26	DJ Amin, LC Herrington	The relationship between ankle joint physiological characteristics and balance control during unilateral stance	2014	Gait &posture
20	TM Bampouras, ND Reeves, V Baltzopoulos…	The role of agonist and antagonist muscles in explaining isometric knee extension torque variation with hip joint angle	2017	European journal of …	Springer	https://link.springer.com/article/10.1007/s00421-017-3693-y	https://scholar.google.com/scholar?cites=13249233283912100423&as_sdt=2005&sciodt=0,5&hl=en	18	230	A Silder, B Heiderscheit, DG Thelen	Active and passive contributions to joint kinetics during walking in older adults	2008	Journal of biomechanics	Elsevier	https://www.sciencedirect.com/science/article/pii/S0021929008000845	https://scholar.google.com/scholar?cites=1944934341315843425&as_sdt=2005&sciodt=0,5&hl=en	18	107	MD Grabiner, TM Owings	EMG differences between concentric and eccentric maximum voluntary contractions are evident prior to movement onset	2002	Experimental brain research	Springer	https://link.springer.com/article/10.1007/s00221-002-1129-2	https://scholar.google.com/scholar?cites=9431212390519943203&as_sdt=2005&sciodt=0,5&hl=en	18	40	GE Caldwell, WB Adams III…	Torque/velocity properties of human knee muscles: peak and angle-specific estimates	1993	Canadian journal of …	cdnsciencepub.com	https://cdnsciencepub.com/doi/abs/10.1139/h93-024	https://scholar.google.com/scholar?cites=1925568606381125248&as_sdt=2005&sciodt=0,5&hl=en	18	331	AG Cresswell, WN Löscher, A Thorstensson	Influence of gastrocnemius muscle length on triceps surae torque development and electromyographic activity in man	1995	Experimental brain research	Springer	https://link.springer.com/article/10.1007/BF00240964	https://scholar.google.com/scholar?cites=7323197454305725132&as_sdt=2005&sciodt=0,5&hl=en	18	37	W Chen, S Wu, T Zhou, C Xiong	On the biological mechanics and energetics of the hip joint muscle–tendon system assisted by passive hip exoskeleton	2018	Bioinspiration &biomimetics
36	BH Dalton, MD Allen, GA Power, AA Vandervoort…	The effect of knee joint angle on plantar flexor power in young and old men	2014	Experimental …	Elsevier	https://www.sciencedirect.com/science/article/pii/S0531556514000230	https://scholar.google.com/scholar?cites=6818008804302840598&as_sdt=2005&sciodt=0,5&hl=en	19	155	B Whittington, A Silder, B Heiderscheit, DG Thelen	The contribution of passive-elastic mechanisms to lower extremity joint kinetics during human walking	2008	Gait &posture	Elsevier	https://www.sciencedirect.com/science/article/pii/S096663620700210X	https://scholar.google.com/scholar?cites=9739837311211522129&as_sdt=2005&sciodt=0,5&hl=en	19	31	S Shenoy, P Mishra, JS Sandhu	Peak torque and IEMG activity of quadriceps femoris muscle at three different knee angles in a collegiate population	2011	Journal of Exercise Science &Fitness	Elsevier	https://www.sciencedirect.com/science/article/pii/S1728869X11600051	https://scholar.google.com/scholar?cites=9329058339093447070&as_sdt=2005&sciodt=0,5&hl=en	19	187	J Zwerver, SW Bredeweg, AL Hof	Biomechanical analysis of the single-leg decline squat	2007	British journal of sports medicine	bjsm.bmj.com	https://bjsm.bmj.com/content/41/4/264.short	https://scholar.google.com/scholar?cites=11200600767098751795&as_sdt=2005&sciodt=0,5&hl=en	19	708	GL Smidt	Biomechanical analysis of knee flexion and extension	1973	Journal of biomechanics	Elsevier	https://www.sciencedirect.com/science/article/pii/0021929073900407	https://scholar.google.com/scholar?cites=4755942194307881374&as_sdt=2005&sciodt=0,5&hl=en	19	170	O Mohamed, J Perry, H Hislop	Relationship between wire EMG activity, muscle length, and torque of the hamstrings	2002	Clinical biomechanics
128	A Arampatzis, K Karamanidis, G De Monte…	Differences between measured and resultant joint moments during voluntary and artificially elicited isometric knee extension contractions	2004	Clinical …	Elsevier	https://www.sciencedirect.com/science/article/pii/S0268003303002663	https://scholar.google.com/scholar?cites=2888783578062023097&as_sdt=2005&sciodt=0,5&hl=en	20	120	PD Hoang, RB Gorman, G Todd, SC Gandevia…	A new method for measuring passive length–tension properties of human gastrocnemius muscle in vivo	2005	Journal of …	Elsevier	https://www.sciencedirect.com/science/article/pii/S0021929004003203	https://scholar.google.com/scholar?cites=17384954329430521536&as_sdt=2005&sciodt=0,5&hl=en	20	68	ART Hsu, J Perry, JK Gronley…	Quadriceps force and myoelectric activity during flexed knee stance.	1993	Clinical Orthopaedics and …	journals.lww.com	https://journals.lww.com/corr/Abstract/1993/03000/Quadriceps_Force_and_Myoelectric_Activity_During.32.aspx	https://scholar.google.com/scholar?cites=10499594715726466338&as_sdt=2005&sciodt=0,5&hl=en	20	177	P Grigg, BJ Greenspan	Response of primate joint afferent neurons to mechanical stimulation of knee joint	1977	Journal of neurophysiology	journals.physiology.org	https://journals.physiology.org/doi/abs/10.1152/jn.1977.40.1.1	https://scholar.google.com/scholar?cites=17835378183983425605&as_sdt=2005&sciodt=0,5&hl=en	20	122	JC Otis, RF Warren, SI Backus…	Torque production in the shoulder of the normal young adult male: the interaction of function, dominance, joint angle, and angular velocity	1990	… American journal of …	journals.sagepub.com	https://journals.sagepub.com/doi/abs/10.1177/036354659001800201	https://scholar.google.com/scholar?cites=6830857614135821176&as_sdt=2005&sciodt=0,5&hl=en	20	11	T Kodesho, K Taniguchi, T Kato, M Katayose	Intramuscular differences in shear modulus of the rectus femoris muscle during passive knee flexion	2021	European Journal of …
106	MF Bobbert, GJ van Ingen Schenau	Isokinetic plantar flexion: experimental results and model calculations	1990	Journal of Biomechanics	Elsevier	https://www.sciencedirect.com/science/article/pii/0021929090903454	https://scholar.google.com/scholar?cites=7449288330855655472&as_sdt=2005&sciodt=0,5&hl=en	21	124	S Siegler, GD Moskowitz, W Freedman	Passive and active components of the internal moment developed about the ankle joint during human ambulation	1984	Journal of biomechanics	Elsevier	https://www.sciencedirect.com/science/article/pii/0021929084901180	https://scholar.google.com/scholar?cites=13570016028914287491&as_sdt=2005&sciodt=0,5&hl=en	21	416	MP Murray, GM Gardner, LA Mollinger…	Strength of isometric and isokinetic contractions: knee muscles of men aged 20 to 86	1980	Physical therapy	academic.oup.com	https://academic.oup.com/ptj/article-abstract/60/4/412/2727171	https://scholar.google.com/scholar?cites=15953747155952746121&as_sdt=2005&sciodt=0,5&hl=en	21	2476	SL Delp, JP Loan, MG Hoy, FE Zajac…	An interactive graphics-based model of the lower extremity to study orthopaedic surgical procedures	1990	IEEE Transactions …	ieeexplore.ieee.org	https://ieeexplore.ieee.org/abstract/document/102791/	https://scholar.google.com/scholar?cites=8812129061939034186&as_sdt=2005&sciodt=0,5&hl=en	21	185	NM Fisher, SC White, HJ Yack…	Muscle function and gait in patients with knee osteoarthritis before and after muscle rehabilitation	1997	Disability and …	Taylor &Francis	https://www.tandfonline.com/doi/abs/10.3109/09638289709166827	https://scholar.google.com/scholar?cites=11978419140941137486&as_sdt=2005&sciodt=0,5&hl=en	21	89	JJ Eng, DA Winter, AE Patla	Intralimb dynamics simplify reactive control strategies during locomotion	1997	Journal of Biomechanics
36	CJ Hasson, RH Miller, GE Caldwell	Contractile and elastic ankle joint muscular properties in young and older adults	2011	PLoS One	journals.plos.org	https://journals.plos.org/plosone/article?id=10.1371/journal.pone.0015953	https://scholar.google.com/scholar?cites=3443331670397064069&as_sdt=2005&sciodt=0,5&hl=en	22	22	TB Palmer, K Akehi, RM Thiele…	Dorsiflexion, plantar-flexion, and neutral ankle positions during passive resistance assessments of the posterior hip and thigh muscles	2015	Journal of athletic …	meridian.allenpress.com	https://meridian.allenpress.com/jat/article-abstract/50/5/467/112724	https://scholar.google.com/scholar?cites=13214252106871948007&as_sdt=2005&sciodt=0,5&hl=en	22	2476	SL Delp, JP Loan, MG Hoy, FE Zajac…	An interactive graphics-based model of the lower extremity to study orthopaedic surgical procedures	1990	IEEE Transactions …	ieeexplore.ieee.org	https://ieeexplore.ieee.org/abstract/document/102791/	https://scholar.google.com/scholar?cites=8812129061939034186&as_sdt=2005&sciodt=0,5&hl=en	22	48	H Hisaeda, M Shinohara, M Kouzaki…	Effect of local blood circulation and absolute torque on muscle endurance at two different knee-joint angles in humans	2001	European journal of …	Springer	https://link.springer.com/article/10.1007/s004210100497	https://scholar.google.com/scholar?cites=1339999190287527584&as_sdt=2005&sciodt=0,5&hl=en	22	370	CM Kim, JJ Eng	Magnitude and pattern of 3D kinematic and kinetic gait profiles in persons with stroke: relationship to walking speed	2004	Gait &posture	Elsevier	https://www.sciencedirect.com/science/article/pii/S0966636203001024	https://scholar.google.com/scholar?cites=11378270828699084369&as_sdt=2005&sciodt=0,5&hl=en	22	187	J Zwerver, SW Bredeweg, AL Hof	Biomechanical analysis of the single-leg decline squat	2007	British journal of sports medicine
0	F Shi, WZ Rymer, J Son	Ankle Joint Angle Influences Relative Torque Fluctuation during Isometric Plantar Flexion	2023	Bioengineering	mdpi.com	https://www.mdpi.com/2306-5354/10/3/373		23	22	JR Fletcher, BR MacIntosh	Estimates of Achilles tendon moment arm length at different ankle joint angles: effect of passive moment	2018	Journal of applied …	journals.humankinetics.com	https://journals.humankinetics.com/view/journals/jab/34/3/article-p220.xml	https://scholar.google.com/scholar?cites=2615267737554603434&as_sdt=2005&sciodt=0,5&hl=en	23	73	JM Kues, JM Rothstein, RL Lamb	Obtaining reliable measurements of knee extensor torque produced during maximal voluntary contractions: an experimental investigation	1992	Physical Therapy	academic.oup.com	https://academic.oup.com/ptj/article-abstract/72/7/492/2728946	https://scholar.google.com/scholar?cites=1195797637188243814&as_sdt=2005&sciodt=0,5&hl=en	23	81	J Perry, JM Burnfield, JAK Gronley, SJ Mulroy	Toe walking: muscular demands at the ankle and knee	2003	Archives of physical …	Elsevier	https://www.sciencedirect.com/science/article/pii/S000399930204875X	https://scholar.google.com/scholar?cites=541802464592410368&as_sdt=2005&sciodt=0,5&hl=en	23	17	PJ Read, AN Turner, R Clarke, S Applebee, J Hughes	Knee angle affects posterior chain muscle activation during an isometric test used in soccer players	2019	Sports	mdpi.com	https://www.mdpi.com/2075-4663/7/1/13	https://scholar.google.com/scholar?cites=3752661268073816106&as_sdt=2005&sciodt=0,5&hl=en	23	370	CM Kim, JJ Eng	Magnitude and pattern of 3D kinematic and kinetic gait profiles in persons with stroke: relationship to walking speed	2004	Gait &posture
90	CN Maganaris, V Baltzopoulos, AJ Sargeant	Changes in the tibialis anterior tendon moment arm from rest to maximum isometric dorsiflexion: in vivo observations in man	1999	Clinical biomechanics	Elsevier	https://www.sciencedirect.com/science/article/pii/S0268003399000182	https://scholar.google.com/scholar?cites=14942309478422327071&as_sdt=2005&sciodt=0,5&hl=en	24	42	E Kato, T Oda, K Chino, T Kurihara…	Musculotendinous factors influencing difference in ankle joint flexibility between women and men	2005	International Journal of …	jstage.jst.go.jp	https://www.jstage.jst.go.jp/article/ijshs/3/Special_Issue_2005/3_Special_Issue_2005_218/_article/-char/ja/	https://scholar.google.com/scholar?cites=14611999535169396762&as_sdt=2005&sciodt=0,5&hl=en	24	331	AG Cresswell, WN Löscher, A Thorstensson	Influence of gastrocnemius muscle length on triceps surae torque development and electromyographic activity in man	1995	Experimental brain research	Springer	https://link.springer.com/article/10.1007/BF00240964	https://scholar.google.com/scholar?cites=7323197454305725132&as_sdt=2005&sciodt=0,5&hl=en	24	69	T Kobayashi, ML Singer, MS Orendurff, F Gao…	The effect of changing plantarflexion resistive moment of an articulated ankle–foot orthosis on ankle and knee joint angles and moments while walking in patients post …	2015	Clinical …	Elsevier	https://www.sciencedirect.com/science/article/pii/S0268003315001783	https://scholar.google.com/scholar?cites=13911696912763022403&as_sdt=2005&sciodt=0,5&hl=en	24	31	S Shenoy, P Mishra, JS Sandhu	Peak torque and IEMG activity of quadriceps femoris muscle at three different knee angles in a collegiate population	2011	Journal of Exercise Science &Fitness	Elsevier	https://www.sciencedirect.com/science/article/pii/S1728869X11600051	https://scholar.google.com/scholar?cites=9329058339093447070&as_sdt=2005&sciodt=0,5&hl=en	24	2476	SL Delp, JP Loan, MG Hoy, FE Zajac…	An interactive graphics-based model of the lower extremity to study orthopaedic surgical procedures	1990	IEEE Transactions …
238	PL Weiss, RE Kearney, IW Hunter	Position dependence of ankle joint dynamics—I. Passive mechanics	1986	Journal of biomechanics	Elsevier	https://www.sciencedirect.com/science/article/pii/002192908690196X	https://scholar.google.com/scholar?cites=16941139014593464183&as_sdt=2005&sciodt=0,5&hl=en	25	15	G Savage, TJ Allen, U Proske	The senses of active and passive forces at the human ankle joint	2015	Experimental Brain Research	Springer	https://link.springer.com/article/10.1007/s00221-015-4287-8	https://scholar.google.com/scholar?cites=927789066496889884&as_sdt=2005&sciodt=0,5&hl=en	25	97	JM Hausdorff, WK Durfee	Open-loop position control of the knee joint using electrical stimulation of the quadriceps and hamstrings	1991	Medical and Biological Engineering and …	Springer	https://link.springer.com/article/10.1007/BF02446709	https://scholar.google.com/scholar?cites=16756145351198264512&as_sdt=2005&sciodt=0,5&hl=en	25	23	D Kaya, MJ Callaghan, G Donmez…	Shoulder joint position sense is negatively correlated with free-throw percentage in professional basketball players	2012	… and Exercise Science	content.iospress.com	https://content.iospress.com/articles/isokinetics-and-exercise-science/ies00458	https://scholar.google.com/scholar?cites=4220820205391851563&as_sdt=2005&sciodt=0,5&hl=en	25	237	NM Fisher, GE Gresham, M Abrams, J Hicks…	Quantitative effects of physical therapy on muscular and functional performance in subjects with osteoarthritis of the knees	1993	Archives of physical …	Elsevier	https://www.sciencedirect.com/science/article/pii/000399939390011X	https://scholar.google.com/scholar?cites=13300629275962883090&as_sdt=2005&sciodt=0,5&hl=en	25	63	PWM Marshall, J Mannion, BA Murphy	Extensibility of the hamstrings is best explained by mechanical components of muscle contraction, not behavioral measures in individuals with chronic low back pain	2009	Pm&r
36	VB Frasson, DE Rassier, W Herzog…	Dorsiflexor and plantarflexor torque-angle and torque-velocity relationships of classical ballet dancers and volleyball players	2007	Rev Bras Biomec	physiquefisio.com.br	http://physiquefisio.com.br/artigos/frasson_et_al_bjb2007[1].pdf	https://scholar.google.com/scholar?cites=14583508801705289000&as_sdt=2005&sciodt=0,5&hl=en	26	36	TR Souza, ST Fonseca, GG Gonçalves…	Prestress revealed by passive co-tension at the ankle joint	2009	Journal of …	Elsevier	https://www.sciencedirect.com/science/article/pii/S0021929009003558	https://scholar.google.com/scholar?cites=14332418764775151254&as_sdt=2005&sciodt=0,5&hl=en	26	67	JP Weir, SA Evans, ML Housh	The effect of extraneous movements on peak torque and constant joint angle torque-velocity curves	1996	Journal of Orthopaedic &Sports Physical …	jospt.org	https://www.jospt.org/doi/abs/10.2519/jospt.1996.23.5.302	https://scholar.google.com/scholar?cites=4090883209413616970&as_sdt=2005&sciodt=0,5&hl=en	26	89	JJ Eng, DA Winter, AE Patla	Intralimb dynamics simplify reactive control strategies during locomotion	1997	Journal of Biomechanics	Elsevier	https://www.sciencedirect.com/science/article/pii/S0021929097845071	https://scholar.google.com/scholar?cites=9898431524691696870&as_sdt=2005&sciodt=0,5&hl=en	26	67	JP Weir, SA Evans, ML Housh	The effect of extraneous movements on peak torque and constant joint angle torque-velocity curves	1996	Journal of Orthopaedic &Sports Physical …	jospt.org	https://www.jospt.org/doi/abs/10.2519/jospt.1996.23.5.302	https://scholar.google.com/scholar?cites=4090883209413616970&as_sdt=2005&sciodt=0,5&hl=en	26	502	AS McIntosh, KT Beatty, LN Dwan, DR Vickers	Gait dynamics on an inclined walkway	2006	Journal of biomechanics
42	KA Bieryla, DE Anderson, ML Madigan	Estimations of relative effort during sit-to-stand increase when accounting for variations in maximum voluntary torque with joint angle and angular velocity	2009	Journal of electromyography and …	Elsevier	https://www.sciencedirect.com/science/article/pii/S1050641107001162	https://scholar.google.com/scholar?cites=15092565660380733802&as_sdt=2005&sciodt=0,5&hl=en	27	14	J Diong, SC Gandevia, D Nguyen…	Small amounts of involuntary muscle activity reduce passive joint range of motion	2019	Journal of Applied …	journals.physiology.org	https://journals.physiology.org/doi/abs/10.1152/japplphysiol.00168.2019	https://scholar.google.com/scholar?cites=12146087318004539188&as_sdt=2005&sciodt=0,5&hl=en	27	31	D Ludvig, M Plocharski, P Plocharski…	Mechanisms contributing to reduced knee stiffness during movement	2017	Experimental brain …	Springer	https://link.springer.com/article/10.1007/s00221-017-5032-2	https://scholar.google.com/scholar?cites=17060913412337901731&as_sdt=2005&sciodt=0,5&hl=en	27	39	ML Singer, T Kobayashi, LS Lincoln, MS Orendurff…	The effect of ankle–foot orthosis plantarflexion stiffness on ankle and knee joint kinematics and kinetics during first and second rockers of gait in individuals with stroke	2014	Clinical …	Elsevier	https://www.sciencedirect.com/science/article/pii/S0268003314002125	https://scholar.google.com/scholar?cites=14771193570040859763&as_sdt=2005&sciodt=0,5&hl=en	27	1070	AG Nelson, IK Guillory, A Cornwell…	Inhibition of maximal voluntary isokinetic torque production following stretching is velocity-specific	2001	The Journal of Strength …	journals.lww.com	https://journals.lww.com/nsca-jscr/abstract/2001/05000/inhibition_of_maximal_voluntary_isokinetic_torque.14.aspx	https://scholar.google.com/scholar?cites=5072918684911142015&as_sdt=2005&sciodt=0,5&hl=en	27	74	K Shamaei, PC Napolitano…	Design and functional evaluation of a quasi-passive compliant stance control knee–ankle–foot orthosis	2014	IEEE transactions on …
16	MGC Lewis, MA King…	Are joint torque models limited by an assumption of monoarticularity?	2012	Journal of Applied …	journals.humankinetics.com	https://journals.humankinetics.com/view/journals/jab/28/5/article-p520.xml	https://scholar.google.com/scholar?cites=16010041510945835130&as_sdt=2005&sciodt=0,5&hl=en	28	208	DE Weir, J Tingley, GCB Elder	Acute passive stretching alters the mechanical properties of human plantar flexors and the optimal angle for maximal voluntary contraction	2005	European Journal of applied physiology	Springer	https://link.springer.com/article/10.1007/s00421-004-1265-4	https://scholar.google.com/scholar?cites=18200311884288345876&as_sdt=2005&sciodt=0,5&hl=en	28	1070	AG Nelson, IK Guillory, A Cornwell…	Inhibition of maximal voluntary isokinetic torque production following stretching is velocity-specific	2001	The Journal of Strength …	journals.lww.com	https://journals.lww.com/nsca-jscr/abstract/2001/05000/inhibition_of_maximal_voluntary_isokinetic_torque.14.aspx	https://scholar.google.com/scholar?cites=5072918684911142015&as_sdt=2005&sciodt=0,5&hl=en	28	31	S Shenoy, P Mishra, JS Sandhu	Peak torque and IEMG activity of quadriceps femoris muscle at three different knee angles in a collegiate population	2011	Journal of Exercise Science &Fitness	Elsevier	https://www.sciencedirect.com/science/article/pii/S1728869X11600051	https://scholar.google.com/scholar?cites=9329058339093447070&as_sdt=2005&sciodt=0,5&hl=en	28	347	R Nisell	Mechanics of the knee: a study of joint and muscle load with clinical applications	1985	Acta Orthopaedica Scandinavica	Taylor &Francis	https://www.tandfonline.com/doi/abs/10.3109/17453678509154159	https://scholar.google.com/scholar?cites=5182270357752807290&as_sdt=2005&sciodt=0,5&hl=en	28	169	HS⊘ rensen, M Zacho, EB Simonsen…	Dynamics of the martial arts high front kick	1996	Journal of sports …
47	CN Maganaris	A predictive model of moment–angle characteristics in human skeletal muscle: application and validation in muscles across the ankle joint	2004	Journal of theoretical biology	Elsevier	https://www.sciencedirect.com/science/article/pii/S0022519304001870	https://scholar.google.com/scholar?cites=3832673756547536709&as_sdt=2005&sciodt=0,5&hl=en	29	26	DJ Amin, LC Herrington	The relationship between ankle joint physiological characteristics and balance control during unilateral stance	2014	Gait &posture	Elsevier	https://www.sciencedirect.com/science/article/pii/S0966636213006383	https://scholar.google.com/scholar?cites=6661662765775699562&as_sdt=2005&sciodt=0,5&hl=en	29	124	AJ Blazevich, D Cannavan, S Horne…	Changes in muscle force–length properties affect the early rise of force in vivo	2009	Muscle & …	Wiley Online Library	https://onlinelibrary.wiley.com/doi/abs/10.1002/mus.21259	https://scholar.google.com/scholar?cites=1547745998808045963&as_sdt=2005&sciodt=0,5&hl=en	29	388	B Beynnon, JG Howe, MH Pope, RJ Johnson…	The measurement of anterior cruciate ligament strain in vivo	1992	International …	Springer	https://link.springer.com/article/10.1007/BF00182976	https://scholar.google.com/scholar?cites=3708581898663060100&as_sdt=2005&sciodt=0,5&hl=en	29	183	K Wiemann, K Hahn	Influences of strength, stretching and circulatory exercises on flexibility parameters of the human hamstrings	1997	International journal of sports medicine	thieme-connect.com	https://www.thieme-connect.com/products/ejournals/abstract/10.1055/s-2007-972643	https://scholar.google.com/scholar?cites=5825002818412663477&as_sdt=2005&sciodt=0,5&hl=en	29	28	EB Simonsen, KL Cappelen…	Explanations pertaining to the hip joint flexor moment during the stance phase of human walking	2012	Journal of applied …
57	K Karamanidis, S Stafilidis, G DeMonte…	Inevitable joint angular rotation affects muscle architecture during isometric contraction	2005	Journal of …	Elsevier	https://www.sciencedirect.com/science/article/pii/S1050641105000349	https://scholar.google.com/scholar?cites=3014270743113359446&as_sdt=2005&sciodt=0,5&hl=en	30	10	RJ Andrade, SR Freitas, JR Vaz…	Provocative mechanical tests of the peripheral nervous system affect the joint torque‐angle during passive knee motion	2015	… Journal of Medicine …	Wiley Online Library	https://onlinelibrary.wiley.com/doi/abs/10.1111/sms.12250	https://scholar.google.com/scholar?cites=4876538714771622616&as_sdt=2005&sciodt=0,5&hl=en	30	32	YJ Kwon, HO Lee	How different knee flexion angles influence the hip extensor in the prone position	2013	Journal of physical therapy science	jstage.jst.go.jp	https://www.jstage.jst.go.jp/article/jpts/25/10/25_jpts-2013-141/_article/-char/ja/	https://scholar.google.com/scholar?cites=13907785258203178080&as_sdt=2005&sciodt=0,5&hl=en	30	891	TP Andriacchi, JO Galante, RW Fermier	The influence of total knee-replacement design on walking and stair-climbing.	1982	JBJS	journals.lww.com	https://journals.lww.com/jbjsjournal/_layouts/15/oaks.journals/downloadpdf.aspx?an=00004623-198264090-00008	https://scholar.google.com/scholar?cites=6173727458283143033&as_sdt=2005&sciodt=0,5&hl=en	30	294	BA Garner, MG Pandy	Estimation of musculotendon properties in the human upper limb	2003	Annals of biomedical engineering	Springer	https://link.springer.com/article/10.1114/1.1540105	https://scholar.google.com/scholar?cites=7898730052744313996&as_sdt=2005&sciodt=0,5&hl=en	30	130	MO Ericson, åke Bratt, R Nisell, UP Arborelius…	Power output and work in different muscle groups during ergometer cycling	1986	European journal of …
45	S Iwanuma, R Akagi, S Hashizume, H Kanehisa…	Triceps surae muscle–tendon unit length changes as a function of ankle joint angles and contraction levels: the effect of foot arch deformation	2011	Journal of …	Elsevier	https://www.sciencedirect.com/science/article/pii/S0021929011004982	https://scholar.google.com/scholar?cites=8824910947496450076&as_sdt=2005&sciodt=0,5&hl=en	31	145	A Arampatzis, G Morey-Klapsing, K Karamanidis…	Differences between measured and resultant joint moments during isometric contractions at the ankle joint	2005	Journal of …	Elsevier	https://www.sciencedirect.com/science/article/pii/S0021929004002349	https://scholar.google.com/scholar?cites=519081022049281093&as_sdt=2005&sciodt=0,5&hl=en	31	62	LA Frey-Law, A Laake, KG Avin…	Knee and elbow 3D strength surfaces: peak torque-angle-velocity relationships	2012	Journal of applied …	journals.humankinetics.com	https://journals.humankinetics.com/view/journals/jab/28/6/article-p726.xml	https://scholar.google.com/scholar?cites=3090416662753075906&as_sdt=2005&sciodt=0,5&hl=en	31	246	KH Ha, HA Varol, M Goldfarb	Volitional control of a prosthetic knee using surface electromyography	2010	IEEE Transactions on …	ieeexplore.ieee.org	https://ieeexplore.ieee.org/abstract/document/5559403/	https://scholar.google.com/scholar?cites=2803868006925677278&as_sdt=2005&sciodt=0,5&hl=en	31	68	ART Hsu, J Perry, JK Gronley…	Quadriceps force and myoelectric activity during flexed knee stance.	1993	Clinical Orthopaedics and …	journals.lww.com	https://journals.lww.com/corr/Abstract/1993/03000/Quadriceps_Force_and_Myoelectric_Activity_During.32.aspx	https://scholar.google.com/scholar?cites=10499594715726466338&as_sdt=2005&sciodt=0,5&hl=en	31	165	MB Näf, AS Koopman, S Baltrusch…	Passive back support exoskeleton improves range of motion using flexible beams	2018	Frontiers in Robotics …
110	SA Newman, G Jones, DJ Newham	Quadriceps voluntary activation at different joint angles measured by two stimulation techniques	2003	European journal of applied …	Springer	https://link.springer.com/article/10.1007/s00421-003-0836-0	https://scholar.google.com/scholar?cites=7125039279181454975&as_sdt=2005&sciodt=0,5&hl=en	32	83	T Edrich, R Riener, J Quintern	Analysis of passive elastic joint moment in paraplegics	2000	IEEE Transactions on …	ieeexplore.ieee.org	https://ieeexplore.ieee.org/abstract/document/855933/	https://scholar.google.com/scholar?cites=4466490616477684756&as_sdt=2005&sciodt=0,5&hl=en	32	47	KB Cheng	The relationship between joint strength and standing vertical jump performance	2008	Journal of applied biomechanics	journals.humankinetics.com	https://journals.humankinetics.com/abstract/journals/jab/24/3/article-p224.xml	https://scholar.google.com/scholar?cites=1629879154512509653&as_sdt=2005&sciodt=0,5&hl=en	32	84	LIQUN ZHANG, D Xu, G Wang…	Muscle strength in knee varus and valgus	2001	Medicine &Science in …	researchgate.net	https://www.researchgate.net/profile/Guangzhi-Wang-2/publication/228729040_Muscle_strength_in_knee_varus_and_valgus/links/5a605a6b458515b4377bb8f8/Muscle-strength-in-knee-varus-and-valgus.pdf	https://scholar.google.com/scholar?cites=12828433144043353594&as_sdt=2005&sciodt=0,5&hl=en	32	101	TS Yoon, DS Park, SW Kang, SI Chun…	Isometric and isokinetic torque curves at the knee joint	1991	Yonsei medical …	synapse.koreamed.org	https://synapse.koreamed.org/upload/synapsedata/pdfdata/0069ymj/ymj-32-33.pdf	https://scholar.google.com/scholar?cites=2175346466337133624&as_sdt=2005&sciodt=0,5&hl=en	32	219	RB Davis, PA DeLuca	Gait characterization via dynamic joint stiffness	1996	Gait &Posture
38	N Miyamoto, S Oda	Mechanomyographic and electromyographic responses of the triceps surae during maximal voluntary contractions	2003	Journal of Electromyography and Kinesiology	Elsevier	https://www.sciencedirect.com/science/article/pii/S1050641103000580	https://scholar.google.com/scholar?cites=5718452549899679034&as_sdt=2005&sciodt=0,5&hl=en	33	89	PJ McNair, DJ Hewson, E Dombroski, SN Stanley	Stiffness and passive peak force changes at the ankle joint: the effect of different joint angular velocities	2002	Clinical Biomechanics	Elsevier	https://www.sciencedirect.com/science/article/pii/S0268003302000621	https://scholar.google.com/scholar?cites=8575553422484242227&as_sdt=2005&sciodt=0,5&hl=en	33	154	PM Kennedy, AG Cresswell	The effect of muscle length on motor-unit recruitment during isometric plantar flexion in humans	2001	Experimental brain research	Springer	https://link.springer.com/article/10.1007/s002210000623	https://scholar.google.com/scholar?cites=9833350146817060398&as_sdt=2005&sciodt=0,5&hl=en	33	417	D Sale, J Quinlan, E Marsh…	Influence of joint position on ankle plantarflexion in humans	1982	Journal of Applied …	journals.physiology.org	https://journals.physiology.org/doi/abs/10.1152/jappl.1982.52.6.1636	https://scholar.google.com/scholar?cites=1965674869279140414&as_sdt=2005&sciodt=0,5&hl=en	33	154	PM Kennedy, AG Cresswell	The effect of muscle length on motor-unit recruitment during isometric plantar flexion in humans	2001	Experimental brain research	Springer	https://link.springer.com/article/10.1007/s002210000623	https://scholar.google.com/scholar?cites=9833350146817060398&as_sdt=2005&sciodt=0,5&hl=en	33	97	JL Jensen, K Schneider, BD Ulrich…	Adaptive dynamics of the leg movement patterns of human infants: I. The effects of posture on spontaneous kicking	1994	Journal of Motor …
49	K Manal, DP Roberts, TS Buchanan	Can pennation angles be predicted from EMGs for the primary ankle plantar and dorsiflexors during isometric contractions?	2008	Journal of biomechanics	Elsevier	https://www.sciencedirect.com/science/article/pii/S002192900800242X	https://scholar.google.com/scholar?cites=5674975288760908918&as_sdt=2005&sciodt=0,5&hl=en	34	120	PD Hoang, RD Herbert, G Todd…	Passive mechanical properties of human gastrocnemius muscle–tendon units, muscle fascicles and tendons in vivo	2007	Journal of …	journals.biologists.com	https://journals.biologists.com/jeb/article-abstract/210/23/4159/17189	https://scholar.google.com/scholar?cites=13388090798798869429&as_sdt=2005&sciodt=0,5&hl=en	34	17	PJ Read, AN Turner, R Clarke, S Applebee, J Hughes	Knee angle affects posterior chain muscle activation during an isometric test used in soccer players	2019	Sports	mdpi.com	https://www.mdpi.com/2075-4663/7/1/13	https://scholar.google.com/scholar?cites=3752661268073816106&as_sdt=2005&sciodt=0,5&hl=en	34	3	GR Hunt, S Hood, L Gabert…	Can a powered knee-ankle prosthesis improve weight-bearing symmetry during stand-to-sit transitions in individuals with above-knee amputations?	2023	Journal of …	jneuroengrehab.biomedcentral.com	https://jneuroengrehab.biomedcentral.com/articles/10.1186/s12984-023-01177-w	https://scholar.google.com/scholar?cites=11473380364099024033&as_sdt=2005&sciodt=0,5&hl=en	34	62	LA Frey-Law, A Laake, KG Avin…	Knee and elbow 3D strength surfaces: peak torque-angle-velocity relationships	2012	Journal of applied …	journals.humankinetics.com	https://journals.humankinetics.com/view/journals/jab/28/6/article-p726.xml	https://scholar.google.com/scholar?cites=3090416662753075906&as_sdt=2005&sciodt=0,5&hl=en	34	1303	SJ Olney, C Richards	Hemiparetic gait following stroke. Part I: Characteristics	1996	Gait &posture
33	A Arampatzis, L Mademli, G De Monte, M Walsh	Changes in fascicle length from rest to maximal voluntary contraction affect the assessment of voluntary activation	2007	Journal of biomechanics	Elsevier	https://www.sciencedirect.com/science/article/pii/S0021929007001674	https://scholar.google.com/scholar?cites=9172033070117513704&as_sdt=2005&sciodt=0,5&hl=en	35	38	RL Gajdosik	Relationship between passive properties of the calf muscles and plantarflexion concentric isokinetic torque characteristics	2002	European journal of applied physiology	Springer	https://link.springer.com/article/10.1007/s00421-002-0624-2	https://scholar.google.com/scholar?cites=13813006886701561866&as_sdt=2005&sciodt=0,5&hl=en	35	43	TE Flaxman, T Alkjær, EB Simonsen…	Predicting the functional roles of knee joint muscles from internal joint moments	2017	Medicine &Science in …	motusspt.com	https://motusspt.com/wp-content/uploads/2023/02/KNEE-Predicting-roles-of-knee-joint.pdf	https://scholar.google.com/scholar?cites=2992836625643316456&as_sdt=2005&sciodt=0,5&hl=en	35	90	SK Park, DJ Stefanyshyn, B Ramage…	Relationship between knee joint laxity and knee joint mechanics during the menstrual cycle	2009	British journal of sports …	bjsm.bmj.com	https://bjsm.bmj.com/content/43/3/174.short	https://scholar.google.com/scholar?cites=2563732556834717489&as_sdt=2005&sciodt=0,5&hl=en	35	73	JM Kues, JM Rothstein, RL Lamb	Obtaining reliable measurements of knee extensor torque produced during maximal voluntary contractions: an experimental investigation	1992	Physical Therapy	academic.oup.com	https://academic.oup.com/ptj/article-abstract/72/7/492/2728946	https://scholar.google.com/scholar?cites=1195797637188243814&as_sdt=2005&sciodt=0,5&hl=en	35	68	ART Hsu, J Perry, JK Gronley…	Quadriceps force and myoelectric activity during flexed knee stance.	1993	Clinical Orthopaedics and …
65	KJ Winegard, AL Hicks…	An evaluation of the length–tension relationship in elderly human plantarflexor muscles	1997	The Journals of …	academic.oup.com	https://academic.oup.com/biomedgerontology/article-abstract/52A/6/B337/571739	https://scholar.google.com/scholar?cites=543393371594578439&as_sdt=2005&sciodt=0,5&hl=en	36	5	H NAITO, Y AKAZAWA, A MIURA…	Identification of individual muscle length parameters from measurements of passive joint moment around the ankle joint	2012	Journal of …	jstage.jst.go.jp	https://www.jstage.jst.go.jp/article/jbse/7/2/7_2_168/_article/-char/ja/	https://scholar.google.com/scholar?cites=3523667489284613199&as_sdt=2005&sciodt=0,5&hl=en	36	22	JGA Cashaback, JR Potvin	Knee muscle contributions to joint rotational stiffness	2012	Human movement science	Elsevier	https://www.sciencedirect.com/science/article/pii/S0167945710001879	https://scholar.google.com/scholar?cites=4011275588172196082&as_sdt=2005&sciodt=0,5&hl=en	36	370	CM Kim, JJ Eng	Magnitude and pattern of 3D kinematic and kinetic gait profiles in persons with stroke: relationship to walking speed	2004	Gait &posture	Elsevier	https://www.sciencedirect.com/science/article/pii/S0966636203001024	https://scholar.google.com/scholar?cites=11378270828699084369&as_sdt=2005&sciodt=0,5&hl=en	36	135	SB Williams, AM Wilson, L Rhodes…	Functional anatomy and muscle moment arms of the pelvic limb of an elite sprinting athlete: the racing greyhound (Canis familiaris)	2008	Journal of …	Wiley Online Library	https://onlinelibrary.wiley.com/doi/abs/10.1111/j.1469-7580.2008.00961.x	https://scholar.google.com/scholar?cites=18088756452366200156&as_sdt=2005&sciodt=0,5&hl=en	36	106	DG Kamper, BD Schmit, WZ Rymer	Effect of muscle biomechanics on the quantification of spasticity	2001	Annals of biomedical engineering
30	P Mela, PH Veltink, PA Huijing	The influence of stimulation frequency and ankle joint angle on the moment exerted by human dorsiflexor muscles	2001	Journal of electromyography and …	Elsevier	https://www.sciencedirect.com/science/article/pii/S1050641100000365	https://scholar.google.com/scholar?cites=2116219683685867158&as_sdt=2005&sciodt=0,5&hl=en	37	141	ID Loram, CN Maganaris, M Lakie	The passive, human calf muscles in relation to standing: the non‐linear decrease from short range to long range stiffness	2007	The Journal of physiology	Wiley Online Library	https://physoc.onlinelibrary.wiley.com/doi/abs/10.1113/jphysiol.2007.140046	https://scholar.google.com/scholar?cites=12191829525052423131&as_sdt=2005&sciodt=0,5&hl=en	37	237	NM Fisher, GE Gresham, M Abrams, J Hicks…	Quantitative effects of physical therapy on muscular and functional performance in subjects with osteoarthritis of the knees	1993	Archives of physical …	Elsevier	https://www.sciencedirect.com/science/article/pii/000399939390011X	https://scholar.google.com/scholar?cites=13300629275962883090&as_sdt=2005&sciodt=0,5&hl=en	37	4	M Murabayashi, T Mitani, K Inoue	Development and evaluation of a passive mechanism for a transfemoral prosthetic knee that prevents falls during running stance	2022	prosthesis	mdpi.com	https://www.mdpi.com/2673-1592/4/2/18	https://scholar.google.com/scholar?cites=6288012024695870079&as_sdt=2005&sciodt=0,5&hl=en	37	112	JM Burnfield, KR Josephson, CM Powers…	The influence of lower extremity joint torque on gait characteristics in elderly men	2000	Archives of physical …	Elsevier	https://www.sciencedirect.com/science/article/pii/S0003999300670417	https://scholar.google.com/scholar?cites=3975114248949415117&as_sdt=2005&sciodt=0,5&hl=en	37	50	M Solomonow, RV Baratta, R D'Ambrosia	EMG-force relations of a single skeletal muscle acting across a joint: Dependence on joint angle	1991	Journal of Electromyography …
208	DE Weir, J Tingley, GCB Elder	Acute passive stretching alters the mechanical properties of human plantar flexors and the optimal angle for maximal voluntary contraction	2005	European Journal of applied physiology	Springer	https://link.springer.com/article/10.1007/s00421-004-1265-4	https://scholar.google.com/scholar?cites=18200311884288345876&as_sdt=2005&sciodt=0,5&hl=en	38	81	KF Orishimo, G Burstein, MJ Mullaney…	Effect of knee flexion angle on Achilles tendon force and ankle joint plantarflexion moment during passive dorsiflexion	2008	… Journal of foot and ankle …	Elsevier	https://www.sciencedirect.com/science/article/pii/S1067251607003870	https://scholar.google.com/scholar?cites=6804116935283094176&as_sdt=2005&sciodt=0,5&hl=en	38	149	C Frigo, P Crenna, LM Jensen	Moment-angle relationship at lower limb joints during human walking at different velocities	1996	Journal of Electromyography and …	Elsevier	https://www.sciencedirect.com/science/article/pii/1050641196000302	https://scholar.google.com/scholar?cites=1749091373550612448&as_sdt=2005&sciodt=0,5&hl=en	38	97	JL Jensen, K Schneider, BD Ulrich…	Adaptive dynamics of the leg movement patterns of human infants: I. The effects of posture on spontaneous kicking	1994	Journal of Motor …	Taylor &Francis	https://www.tandfonline.com/doi/abs/10.1080/00222895.1994.9941686	https://scholar.google.com/scholar?cites=2259455145103092488&as_sdt=2005&sciodt=0,5&hl=en	38	97	JM Hausdorff, WK Durfee	Open-loop position control of the knee joint using electrical stimulation of the quadriceps and hamstrings	1991	Medical and Biological Engineering and …	Springer	https://link.springer.com/article/10.1007/BF02446709	https://scholar.google.com/scholar?cites=16756145351198264512&as_sdt=2005&sciodt=0,5&hl=en	38	132	MK Shepherd, EJ Rouse	The VSPA foot: A quasi-passive ankle-foot prosthesis with continuously variable stiffness	2017	IEEE Transactions on Neural …
10	M Hagen…	Angle-torque relationship of the subtalar pronators and supinators in younger and elderly males and females	2015	… of foot and ankle …	jfootankleres.biomedcentral.com	https://jfootankleres.biomedcentral.com/articles/10.1186/s13047-015-0125-2	https://scholar.google.com/scholar?cites=11722654012265623596&as_sdt=2005&sciodt=0,5&hl=en	39	73	K Chino, H Takahashi	Measurement of gastrocnemius muscle elasticity by shear wave elastography: association with passive ankle joint stiffness and sex differences	2016	European journal of applied physiology	Springer	https://link.springer.com/article/10.1007/s00421-016-3339-5	https://scholar.google.com/scholar?cites=2230091395393607259&as_sdt=2005&sciodt=0,5&hl=en	39	96	CA Myers, PJ Laz, KB Shelburne…	A probabilistic approach to quantify the impact of uncertainty propagation in musculoskeletal simulations	2015	Annals of biomedical …	Springer	https://link.springer.com/article/10.1007/s10439-014-1181-7	https://scholar.google.com/scholar?cites=16662216097230664530&as_sdt=2005&sciodt=0,5&hl=en	39	183	MR Maly, EG Culham, PA Costigan	Static and dynamic biomechanics of foot orthoses in people with medial compartment knee osteoarthritis	2002	Clinical Biomechanics	Elsevier	https://www.sciencedirect.com/science/article/pii/S0268003302000736	https://scholar.google.com/scholar?cites=4264617344742849645&as_sdt=2005&sciodt=0,5&hl=en	39	13	SG Prassas, DL Kelley, NL Pike	Shoulder joint torques and the straight arm/flexed hips press handstand on the parallel bars	1986	ISBS-Conference …	ojs.ub.uni-konstanz.de	https://ojs.ub.uni-konstanz.de/cpa/article/view/1528	https://scholar.google.com/scholar?cites=13138919852172676609&as_sdt=2005&sciodt=0,5&hl=en	39	217	RL Gajdosik, MA Rieck, DK Sullivan…	Comparison of four clinical tests for assessing hamstring muscle length	1993	Journal of Orthopaedic & …
77	L Out, TGM Vrijkotte, AJ Van Soest, MF Bobbert	Influence of the parameters of a human triceps surae muscle model on the isometric torque-angle relationship	1996		asmedigitalcollection.asme.org	https://asmedigitalcollection.asme.org/biomechanical/article-abstract/118/1/17/397980	https://scholar.google.com/scholar?cites=13379319034146841051&as_sdt=2005&sciodt=0,5&hl=en	40	178	S Abellaneda, N Guissard…	The relative lengthening of the myotendinous structures in the medial gastrocnemius during passive stretching differs among individuals	2009	Journal of applied …	journals.physiology.org	https://journals.physiology.org/doi/abs/10.1152/japplphysiol.90577.2008	https://scholar.google.com/scholar?cites=17970020328884106336&as_sdt=2005&sciodt=0,5&hl=en	40	227	EP Doheny, MM Lowery, DP FitzPatrick…	Effect of elbow joint angle on force–EMG relationships in human elbow flexor and extensor muscles	2008	… of electromyography and …	Elsevier	https://www.sciencedirect.com/science/article/pii/S1050641107000600	https://scholar.google.com/scholar?cites=10559757859599294017&as_sdt=2005&sciodt=0,5&hl=en	40	422	H Herr, A Wilkenfeld	User‐adaptive control of a magnetorheological prosthetic knee	2003	Industrial Robot: An International Journal	emerald.com	https://www.emerald.com/insight/content/doi/10.1108/01439910310457706/full/html?utm_campaign=Emerald_Engineering_PPV_Dec22_RoN	https://scholar.google.com/scholar?cites=1154350306414461628&as_sdt=2005&sciodt=0,5&hl=en	40	35	G Lech, W Chwała, T Ambroży…	Muscle torque and its relation to technique, tactics, sports level and age group in judo contestants	2015	Journal of human kinetics	sciendo.com	https://sciendo.com/article/10.1515/hukin-2015-0017	https://scholar.google.com/scholar?cites=13743453825633903886&as_sdt=2005&sciodt=0,5&hl=en	40	92	DM Cameron, RW Bohannon	Relationship between active knee extension and active straight leg raise test measurements	1993	Journal of Orthopaedic &Sports Physical …
171	CN Maganaris, V Baltzopoulos	Predictability of in vivo changes in pennation angle of human tibialis anterior muscle from rest to maximum isometric dorsiflexion	1999	European Journal of Applied Physiology …	Springer	https://link.springer.com/article/10.1007/s004210050510	https://scholar.google.com/scholar?cites=8125539860945316988&as_sdt=2005&sciodt=0,5&hl=en	41	24	TE Sakanaka, J Gill, MD Lakie, RF Reynolds	Intrinsic ankle stiffness during standing increases with ankle torque and passive stretch of the Achilles tendon	2018	PloS one	journals.plos.org	https://journals.plos.org/plosone/article?id=10.1371/journal.pone.0193850	https://scholar.google.com/scholar?cites=6058818790901968497&as_sdt=2005&sciodt=0,5&hl=en	41	74	ME Hahn	Feasibility of estimating isokinetic knee torque using a neural network model	2007	Journal of Biomechanics	Elsevier	https://www.sciencedirect.com/science/article/pii/S0021929006001461	https://scholar.google.com/scholar?cites=10431044927549019997&as_sdt=2005&sciodt=0,5&hl=en	41	219	RB Davis, PA DeLuca	Gait characterization via dynamic joint stiffness	1996	Gait &Posture	Elsevier	https://www.sciencedirect.com/science/article/pii/0966636295010459	https://scholar.google.com/scholar?cites=6233707691114075646&as_sdt=2005&sciodt=0,5&hl=en	41	16	MGC Lewis, MA King…	Are joint torque models limited by an assumption of monoarticularity?	2012	Journal of Applied …	journals.humankinetics.com	https://journals.humankinetics.com/view/journals/jab/28/5/article-p520.xml	https://scholar.google.com/scholar?cites=16010041510945835130&as_sdt=2005&sciodt=0,5&hl=en	41	164	K Schmidt, JE Duarte, M Grimmer…	The myosuit: Bi-articular anti-gravity exosuit that reduces hip extensor activity in sitting transfers	2017	Frontiers in …
56	CS Van Schaik, AL Hicks, N McCartney	An evaluation of the length-tension relationship in elderly human ankle dorsiflexors	1994	Journal of gerontology	academic.oup.com	https://academic.oup.com/geronj/article-abstract/49/3/B121/591201	https://scholar.google.com/scholar?cites=8025326274010516506&as_sdt=2005&sciodt=0,5&hl=en	42	90	DE Turner, PS Helliwell, AK Burton…	The relationship between passive range of motion and range of motion during gait and plantar pressure measurements	2007	Diabetic …	Wiley Online Library	https://onlinelibrary.wiley.com/doi/abs/10.1111/j.1464-5491.2007.02233.x	https://scholar.google.com/scholar?cites=1949831125785526484&as_sdt=2005&sciodt=0,5&hl=en	42	153	TP Andriacchi, GBJ Andersson…	A study of factors influencing muscle activity about the knee joint	1983	Journal of …	Wiley Online Library	https://onlinelibrary.wiley.com/doi/abs/10.1002/jor.1100010306	https://scholar.google.com/scholar?cites=12092458731629589225&as_sdt=2005&sciodt=0,5&hl=en	42	2	X Wang, H Xiu, Y Zhang, W Liang…	Design and validation of a polycentric hybrid knee prosthesis with electromagnet-controlled mode transition	2022	IEEE Robotics and …	ieeexplore.ieee.org	https://ieeexplore.ieee.org/abstract/document/9839396/	https://scholar.google.com/scholar?cites=3422521271426994164&as_sdt=2005&sciodt=0,5&hl=en	42	302	TC Chen, KY Lin, HL Chen, MJ Lin…	Comparison in eccentric exercise-induced muscle damage among four limb muscles	2011	European journal of …	Springer	https://link.springer.com/article/10.1007/s00421-010-1648-7	https://scholar.google.com/scholar?cites=14882279944486900426&as_sdt=2005&sciodt=0,5&hl=en	42	138	Y Ren, SH Kang, HS Park, YN Wu…	Developing a multi-joint upper limb exoskeleton robot for diagnosis, therapy, and outcome evaluation in neurorehabilitation	2012	IEEE Transactions on …
7	K Hali, AM Zero, CL Rice	Effect of ankle joint position on triceps surae contractile properties and motor unit discharge rates	2021	Physiological Reports	Wiley Online Library	https://physoc.onlinelibrary.wiley.com/doi/abs/10.14814/phy2.14680	https://scholar.google.com/scholar?cites=5902028472271262053&as_sdt=2005&sciodt=0,5&hl=en	43	298	F Gao, TH Grant, EJ Roth, LQ Zhang	Changes in passive mechanical properties of the gastrocnemius muscle at the muscle fascicle and joint levels in stroke survivors	2009	Archives of physical medicine and …	Elsevier	https://www.sciencedirect.com/science/article/pii/S0003999309000781	https://scholar.google.com/scholar?cites=17671703868699335648&as_sdt=2005&sciodt=0,5&hl=en	43	42	EN Rousanoglou, KG Barzouka…	Seasonal changes of jumping performance and knee muscle strength in under-19 women volleyball players	2013	The Journal of Strength …	journals.lww.com	https://journals.lww.com/nsca-jscr/FullText/2013/04000/Seasonal_Changes_of_Jumping_Performance_and_Knee.32.aspx	https://scholar.google.com/scholar?cites=8335852763852334223&as_sdt=2005&sciodt=0,5&hl=en	43	197	RL Gajdosik	Effects of static stretching on the maximal length and resistance to passive stretch of short hamstring muscles	1991	Journal of orthopaedic &sports physical therapy	jospt.org	https://www.jospt.org/doi/abs/10.2519/jospt.1991.14.6.250	https://scholar.google.com/scholar?cites=17908666600924954899&as_sdt=2005&sciodt=0,5&hl=en	43	29	EA Kirk, CL Rice	Contractile function and motor unit firing rates of the human hamstrings	2017	Journal of neurophysiology	journals.physiology.org	https://journals.physiology.org/doi/abs/10.1152/jn.00620.2016	https://scholar.google.com/scholar?cites=9680817364912539937&as_sdt=2005&sciodt=0,5&hl=en	43	70	GJ Regev, CW Kim, A Tomiya, YP Lee, H Ghofrani…	Psoas muscle architectural design, in vivo sarcomere length range, and passive tensile properties support its role as a lumbar spine stabilizer	2011	Spine
64	M Billot, E Simoneau, J Van Hoecke…	Coactivation at the ankle joint is not sufficient to estimate agonist and antagonist mechanical contribution	2010	Muscle &Nerve: Official …	Wiley Online Library	https://onlinelibrary.wiley.com/doi/abs/10.1002/mus.21530	https://scholar.google.com/scholar?cites=17735966367090677528&as_sdt=2005&sciodt=0,5&hl=en	44	46	E Toft, T Sinkjær, S Kålund, GT Espersen	Biomechanical properties of the human ankle in relation to passive stretch	1989	Journal of biomechanics	Elsevier	https://www.sciencedirect.com/science/article/pii/0021929089902145	https://scholar.google.com/scholar?cites=2853898195720524449&as_sdt=2005&sciodt=0,5&hl=en	44	15	H Fisher, ML Stephenson, KK Graves…	Relationship between force production during isometric squats and knee flexion angles during landing	2016	Journal of Strength …	ingentaconnect.com	https://www.ingentaconnect.com/content/wk/jsc/2016/00000030/00000006/art00024	https://scholar.google.com/scholar?cites=16854335681834923766&as_sdt=2005&sciodt=0,5&hl=en	44	26	DJ Amin, LC Herrington	The relationship between ankle joint physiological characteristics and balance control during unilateral stance	2014	Gait &posture	Elsevier	https://www.sciencedirect.com/science/article/pii/S0966636213006383	https://scholar.google.com/scholar?cites=6661662765775699562&as_sdt=2005&sciodt=0,5&hl=en	44	106	MF Bobbert, GJ van Ingen Schenau	Isokinetic plantar flexion: experimental results and model calculations	1990	Journal of Biomechanics	Elsevier	https://www.sciencedirect.com/science/article/pii/0021929090903454	https://scholar.google.com/scholar?cites=7449288330855655472&as_sdt=2005&sciodt=0,5&hl=en	44	183	K Wiemann, K Hahn	Influences of strength, stretching and circulatory exercises on flexibility parameters of the human hamstrings	1997	International journal of sports medicine
45	D Hahn, W Herzog, A Schwirtz	Interdependence of torque, joint angle, angular velocity and muscle action during human multi-joint leg extension	2014	European journal of applied physiology	Springer	https://link.springer.com/article/10.1007/s00421-014-2899-5	https://scholar.google.com/scholar?cites=949995203835241003&as_sdt=2005&sciodt=0,5&hl=en	45	224	JD Given, JP Dewald, WZ Rymer	Joint dependent passive stiffness in paretic and contralateral limbs of spastic patients with hemiparetic stroke.	1995	Journal of Neurology …	jnnp.bmj.com	https://jnnp.bmj.com/content/59/3/271.short	https://scholar.google.com/scholar?cites=6634268054596018257&as_sdt=2005&sciodt=0,5&hl=en	45	132	S Pfeifer, H Vallery, M Hardegger…	Model-based estimation of knee stiffness	2012	IEEE transactions on …	ieeexplore.ieee.org	https://ieeexplore.ieee.org/abstract/document/6237517/	https://scholar.google.com/scholar?cites=15710409378469673392&as_sdt=2005&sciodt=0,5&hl=en	45	12	GGA Elliott	Design and evaluation of a quasi-passive robotic knee brace: on the effects of parallel elasticity on human running	2012		dspace.mit.edu	https://dspace.mit.edu/handle/1721.1/71474	https://scholar.google.com/scholar?cites=1309050786509950978&as_sdt=2005&sciodt=0,5&hl=en	45	78	RS Barrett, GA Lichtwark	Effect of altering neural, muscular and tendinous factors associated with aging on balance recovery using the ankle strategy: a simulation study	2008	Journal of theoretical biology	Elsevier	https://www.sciencedirect.com/science/article/pii/S0022519308003305	https://scholar.google.com/scholar?cites=1229339329233120777&as_sdt=2005&sciodt=0,5&hl=en	45	84	LIQUN ZHANG, D Xu, G Wang…	Muscle strength in knee varus and valgus	2001	Medicine &Science in …
120	L Mademli, A Arampatzis	Behaviour of the human gastrocnemius muscle architecture during submaximal isometric fatigue	2005	European journal of applied physiology	Springer	https://link.springer.com/article/10.1007/s00421-005-1366-8	https://scholar.google.com/scholar?cites=15840035581903483106&as_sdt=2005&sciodt=0,5&hl=en	46	23	EF Hodson-Tole, JM Wakeling, TJM Dick	Passive muscle-tendon unit gearing is joint dependent in human medial gastrocnemius	2016	Frontiers in physiology	frontiersin.org	https://www.frontiersin.org/articles/10.3389/fphys.2016.00095/full	https://scholar.google.com/scholar?cites=14493933491893055857&as_sdt=2005&sciodt=0,5&hl=en	46	226	J Bojsen-Møller, P Hansen…	Differential displacement of the human soleus and medial gastrocnemius aponeuroses during isometric plantar flexor contractions in vivo	2004	Journal of applied …	journals.physiology.org	https://journals.physiology.org/doi/abs/10.1152/japplphysiol.00084.2004	https://scholar.google.com/scholar?cites=7011170676963462277&as_sdt=2005&sciodt=0,5&hl=en	46	502	AS McIntosh, KT Beatty, LN Dwan, DR Vickers	Gait dynamics on an inclined walkway	2006	Journal of biomechanics	Elsevier	https://www.sciencedirect.com/science/article/pii/S0021929005003659	https://scholar.google.com/scholar?cites=11780872037207175820&as_sdt=2005&sciodt=0,5&hl=en	46	67	A Salzman, L Torburn, J Perry	Contribution of rectus femoris and vasti to knee extension an electromyographic study	1993	Clinical Orthopaedics and …	journals.lww.com	https://journals.lww.com/clinorthop/Abstract/1993/05000/Contribution_of_Rectus_Femoris_and_Vasti_to_Knee.30.aspx	https://scholar.google.com/scholar?cites=16260738766718308736&as_sdt=2005&sciodt=0,5&hl=en	46	14	T Matsubayashi, J Kubo, A Matsuo…	Ultrasonographic measurement of tendon displacement caused by active force generation in the psoas major muscle	2008	The Journal of …
8	NA Turpin, A Costes, D Villeger, B Watier	Selective muscle contraction during plantarflexion is incompatible with maximal voluntary torque assessment	2014	European journal of applied …	Springer	https://link.springer.com/article/10.1007/s00421-014-2900-3	https://scholar.google.com/scholar?cites=8840482393914789184&as_sdt=2005&sciodt=0,5&hl=en	47	27	M Billot, EM Simoneau, Y Ballay…	How the ankle joint angle alters the antagonist and agonist torques during maximal efforts in dorsi‐and plantar flexion	2011	… journal of medicine …	Wiley Online Library	https://onlinelibrary.wiley.com/doi/abs/10.1111/j.1600-0838.2010.01278.x	https://scholar.google.com/scholar?cites=7817538226666542132&as_sdt=2005&sciodt=0,5&hl=en	47	12	K Gerrits, I Gommans, B van Engelen…	Quadriceps weakness in a family with nemaline myopathy: influence of knee angle	2003	Clinical …	portlandpress.com	https://portlandpress.com/clinsci/article-abstract/105/5/585/67874	https://scholar.google.com/scholar?cites=15873646871049208023&as_sdt=2005&sciodt=0,5&hl=en	47	12	NJ Giori, KL Giori, ST Woolson, SB Goodman…	Measurement of perioperative flexion-extension mechanics of the knee joint	2001	The Journal of …	Elsevier	https://www.sciencedirect.com/science/article/pii/S088354030177711X	https://scholar.google.com/scholar?cites=11156551654905595740&as_sdt=2005&sciodt=0,5&hl=en	47	226	J Bojsen-Møller, P Hansen…	Differential displacement of the human soleus and medial gastrocnemius aponeuroses during isometric plantar flexor contractions in vivo	2004	Journal of applied …	journals.physiology.org	https://journals.physiology.org/doi/abs/10.1152/japplphysiol.00084.2004	https://scholar.google.com/scholar?cites=7011170676963462277&as_sdt=2005&sciodt=0,5&hl=en	47	177	P Grigg, BJ Greenspan	Response of primate joint afferent neurons to mechanical stimulation of knee joint	1977	Journal of neurophysiology
17	A Fukutani, J Misaki, T Isaka	Influence of joint angle on residual force enhancement in human plantar flexors	2017	Frontiers in Physiology	frontiersin.org	https://www.frontiersin.org/articles/10.3389/fphys.2017.00234/full	https://scholar.google.com/scholar?cites=6981157592542466263&as_sdt=2005&sciodt=0,5&hl=en	48	47	CN Maganaris	A predictive model of moment–angle characteristics in human skeletal muscle: application and validation in muscles across the ankle joint	2004	Journal of theoretical biology	Elsevier	https://www.sciencedirect.com/science/article/pii/S0022519304001870	https://scholar.google.com/scholar?cites=3832673756547536709&as_sdt=2005&sciodt=0,5&hl=en	48	81	J Perry, JM Burnfield, JAK Gronley, SJ Mulroy	Toe walking: muscular demands at the ankle and knee	2003	Archives of physical …	Elsevier	https://www.sciencedirect.com/science/article/pii/S000399930204875X	https://scholar.google.com/scholar?cites=541802464592410368&as_sdt=2005&sciodt=0,5&hl=en	48	62	LA Frey-Law, A Laake, KG Avin…	Knee and elbow 3D strength surfaces: peak torque-angle-velocity relationships	2012	Journal of applied …	journals.humankinetics.com	https://journals.humankinetics.com/view/journals/jab/28/6/article-p726.xml	https://scholar.google.com/scholar?cites=3090416662753075906&as_sdt=2005&sciodt=0,5&hl=en	48	28	EB Simonsen, KL Cappelen…	Explanations pertaining to the hip joint flexor moment during the stance phase of human walking	2012	Journal of applied …	journals.humankinetics.com	https://journals.humankinetics.com/view/journals/jab/28/5/article-p542.xml	https://scholar.google.com/scholar?cites=10167606208193763610&as_sdt=2005&sciodt=0,5&hl=en	48	104	M Günther, S Grimmer, T Siebert, R Blickhan	All leg joints contribute to quiet human stance: a mechanical analysis	2009	Journal of biomechanics
0	F Shi, WZ Rymer, J Son	Mechanomyogram amplitude vs. isometric ankle plantarflexion torque of human medial gastrocnemius muscle at different ankle joint angles	2021	Journal of Electromyography and Kinesiology	Elsevier	https://www.sciencedirect.com/science/article/pii/S1050641121000961		49	193	K Kubo, H Kanehisa, T Fukunaga	Is passive stiffness in human muscles related to the elasticity of tendon structures?	2001	European journal of applied physiology	Springer	https://link.springer.com/article/10.1007/s004210100463	https://scholar.google.com/scholar?cites=6902323556207096002&as_sdt=2005&sciodt=0,5&hl=en	49	98	G Shin, Y Shu, Z Li, Z Jiang, G Mirka	Influence of knee angle and individual flexibility on the flexion–relaxation response of the low back musculature	2004	Journal of Electromyography and …	Elsevier	https://www.sciencedirect.com/science/article/pii/S1050641103001536	https://scholar.google.com/scholar?cites=4311118202245170204&as_sdt=2005&sciodt=0,5&hl=en	49	146	CH Chen, K Nosaka, HL Chen…	Effects of flexibility training on eccentric exercise-induced muscle damage	2011	… & Science in …	thehubedu-production.s3 …	http://thehubedu-production.s3.amazonaws.com/uploads/4259/e3fc979a-b987-42c9-8a0b-e55bf3f26292/Effects_of_Flexibility_Training_on_Eccentric.15.pdf	https://scholar.google.com/scholar?cites=12371690435887694290&as_sdt=2005&sciodt=0,5&hl=en	49	77	DG Kamper, HC Fischer, EG Cruz	Impact of finger posture on mapping from muscle activation to joint torque	2006	Clinical Biomechanics	Elsevier	https://www.sciencedirect.com/science/article/pii/S0268003305002743	https://scholar.google.com/scholar?cites=8071215753501743572&as_sdt=2005&sciodt=0,5&hl=en	49	192	CL Lewis, SA Sahrmann, DW Moran	Anterior hip joint force increases with hip extension, decreased gluteal force, or decreased iliopsoas force	2007	Journal of biomechanics
10	N Sánchez, AM Acosta, AHA Stienen…	A multiple degree of freedom lower extremity isometric device to simultaneously quantify hip, knee, and ankle torques	2014	IEEE transactions on …	ieeexplore.ieee.org	https://ieeexplore.ieee.org/abstract/document/6881700/	https://scholar.google.com/scholar?cites=15224740411922597124&as_sdt=2005&sciodt=0,5&hl=en	50	173	A Arampatzis, K Karamanidis, S Stafilidis…	Effect of different ankle-and knee-joint positions on gastrocnemius medialis fascicle length and EMG activity during isometric plantar flexion	2006	Journal of …	Elsevier	https://www.sciencedirect.com/science/article/pii/S0021929005002307	https://scholar.google.com/scholar?cites=4366472165464794303&as_sdt=2005&sciodt=0,5&hl=en	50	10	N Sánchez, AM Acosta, AHA Stienen…	A multiple degree of freedom lower extremity isometric device to simultaneously quantify hip, knee, and ankle torques	2014	IEEE transactions on …	ieeexplore.ieee.org	https://ieeexplore.ieee.org/abstract/document/6881700/	https://scholar.google.com/scholar?cites=15224740411922597124&as_sdt=2005&sciodt=0,5&hl=en	50	23	S Hood, L Gabert, T Lenzi	Powered knee and ankle prosthesis with adaptive control enables climbing stairs with different stair heights, cadences, and gait patterns	2022	IEEE Transactions on Robotics	ieeexplore.ieee.org	https://ieeexplore.ieee.org/abstract/document/9739709/	https://scholar.google.com/scholar?cites=9574981774655954232&as_sdt=2005&sciodt=0,5&hl=en	50	30	KB Cheng, M Hubbard	Optimal compliant-surface jumping: a multi-segment model of springboard standing jumps	2005	Journal of biomechanics	Elsevier	https://www.sciencedirect.com/science/article/pii/S002192900400435X	https://scholar.google.com/scholar?cites=17590804094345878085&as_sdt=2005&sciodt=0,5&hl=en	50	81	J Perry, JM Burnfield, JAK Gronley, SJ Mulroy	Toe walking: muscular demands at the ankle and knee	2003	Archives of physical …
185	BL Riemann, RG DeMont, K Ryu…	The effects of sex, joint angle, and the gastrocnemius muscle on passive ankle joint complex stiffness	2001	Journal of athletic …	ncbi.nlm.nih.gov	https://www.ncbi.nlm.nih.gov/pmc/articles/PMC155431/	https://scholar.google.com/scholar?cites=11053269652416373781&as_sdt=2005&sciodt=0,5&hl=en	51	45	S Iwanuma, R Akagi, S Hashizume, H Kanehisa…	Triceps surae muscle–tendon unit length changes as a function of ankle joint angles and contraction levels: the effect of foot arch deformation	2011	Journal of …	Elsevier	https://www.sciencedirect.com/science/article/pii/S0021929011004982	https://scholar.google.com/scholar?cites=8824910947496450076&as_sdt=2005&sciodt=0,5&hl=en	51	370	CM Kim, JJ Eng	Magnitude and pattern of 3D kinematic and kinetic gait profiles in persons with stroke: relationship to walking speed	2004	Gait &posture	Elsevier	https://www.sciencedirect.com/science/article/pii/S0966636203001024	https://scholar.google.com/scholar?cites=11378270828699084369&as_sdt=2005&sciodt=0,5&hl=en	51	92	DM Cameron, RW Bohannon	Relationship between active knee extension and active straight leg raise test measurements	1993	Journal of Orthopaedic &Sports Physical …	jospt.org	https://www.jospt.org/doi/abs/10.2519/jospt.1993.17.5.257	https://scholar.google.com/scholar?cites=16494478739565565082&as_sdt=2005&sciodt=0,5&hl=en	51	89	Y Sun, S Wei, Y Zhong, W Fu, L Li…	How joint torques affect hamstring injury risk in sprinting swing–stance transition	2015	Medicine and science in …	ncbi.nlm.nih.gov	https://www.ncbi.nlm.nih.gov/pmc/articles/PMC4323551/	https://scholar.google.com/scholar?cites=17189812910091821138&as_sdt=2005&sciodt=0,5&hl=en	51	13	SG Prassas, DL Kelley, NL Pike	Shoulder joint torques and the straight arm/flexed hips press handstand on the parallel bars	1986	ISBS-Conference …
42	E Kato, T Oda, K Chino, T Kurihara…	Musculotendinous factors influencing difference in ankle joint flexibility between women and men	2005	International Journal of …	jstage.jst.go.jp	https://www.jstage.jst.go.jp/article/ijshs/3/Special_Issue_2005/3_Special_Issue_2005_218/_article/-char/ja/	https://scholar.google.com/scholar?cites=14611999535169396762&as_sdt=2005&sciodt=0,5&hl=en	52	70	D Hahn, M Olvermann, J Richtberg, W Seiberl…	Knee and ankle joint torque–angle relationships of multi-joint leg extension	2011	Journal of …	Elsevier	https://www.sciencedirect.com/science/article/pii/S0021929011004003	https://scholar.google.com/scholar?cites=12628824644021754784&as_sdt=2005&sciodt=0,5&hl=en	52	146	CH Chen, K Nosaka, HL Chen…	Effects of flexibility training on eccentric exercise-induced muscle damage	2011	… & Science in …	thehubedu-production.s3 …	http://thehubedu-production.s3.amazonaws.com/uploads/4259/e3fc979a-b987-42c9-8a0b-e55bf3f26292/Effects_of_Flexibility_Training_on_Eccentric.15.pdf	https://scholar.google.com/scholar?cites=12371690435887694290&as_sdt=2005&sciodt=0,5&hl=en	52	30	SV Sarkisian, MK Ishmael, GR Hunt…	Design, development, and validation of a self-aligning mechanism for high-torque powered knee exoskeletons	2020	IEEE Transactions on …	ieeexplore.ieee.org	https://ieeexplore.ieee.org/abstract/document/9042830/	https://scholar.google.com/scholar?cites=7589720151279271553&as_sdt=2005&sciodt=0,5&hl=en	52	9	EN Rousanoglou, W Herzog…	Moment-angle relations in the initial time of contraction	2010	International journal of …	thieme-connect.com	https://www.thieme-connect.com/products/ejournals/html/10.1055/s-0030-1255114	https://scholar.google.com/scholar?cites=17181537643530645715&as_sdt=2005&sciodt=0,5&hl=en	52	31	H Kaneda, N Takahira, K Tsuda, K Tozaki…	Effects of tissue flossing and dynamic stretching on hamstring muscles function	2020	Journal of sports …
46	EM Simoneau, M Billot, A Martin…	Antagonist mechanical contribution to resultant maximal torque at the ankle joint in young and older men	2009	… of Electromyography and …	Elsevier	https://www.sciencedirect.com/science/article/pii/S1050641107001885	https://scholar.google.com/scholar?cites=13243713068282873774&as_sdt=2005&sciodt=0,5&hl=en	53	38	R Ando, Y Suzuki	Positive relationship between passive muscle stiffness and rapid force production	2019	Human Movement Science	Elsevier	https://www.sciencedirect.com/science/article/pii/S0167945719300995	https://scholar.google.com/scholar?cites=7338020841581162275&as_sdt=2005&sciodt=0,5&hl=en	53	326	ALF Rodacki, NE Fowler…	Vertical jump coordination: fatigue effects	2002	Medicine &Science in …	researchgate.net	https://www.researchgate.net/profile/Andre-Rodacki/publication/11574962_Vertical_jump_coordination_Fatigue_effects/links/5af8c2c3a6fdcc0c032c19d8/Vertical-jump-coordination-Fatigue-effects.pdf	https://scholar.google.com/scholar?cites=15855560100556798707&as_sdt=2005&sciodt=0,5&hl=en	53	84	L Flynn, J Geeroms, R Jimenez-Fabian…	Ankle–knee prosthesis with active ankle and energy transfer: Development of the CYBERLEGs Alpha-Prosthesis	2015	Robotics and …	Elsevier	https://www.sciencedirect.com/science/article/pii/S0921889014003108	https://scholar.google.com/scholar?cites=16856761808375031512&as_sdt=2005&sciodt=0,5&hl=en	53	168	EM Arnold, SL Delp	Fibre operating lengths of human lower limb muscles during walking	2011	… of the Royal Society B: Biological …	royalsocietypublishing.org	https://royalsocietypublishing.org/doi/abs/10.1098/rstb.2010.0345	https://scholar.google.com/scholar?cites=11134610048826941757&as_sdt=2005&sciodt=0,5&hl=en	53	3	GR Hunt, S Hood, L Gabert…	Can a powered knee-ankle prosthesis improve weight-bearing symmetry during stand-to-sit transitions in individuals with above-knee amputations?	2023	Journal of …
165	Z Hasan, R Enoka	Isometric torque-angle relationship and movement-related activity	1985	Exp. Brain Res.	researchgate.net	https://www.researchgate.net/profile/Ziaul-Hasan/publication/19133264_Isometric_torque-angle_relationship_and_movement-related_activity_of_human_elbow_flexors_Implications_for_the_equilibrium-point_hypothesis/links/574200ba08ae298602ee2816/Isometric-torque-angle-relationship-and-movement-related-activity-of-human-elbow-flexors-Implications-for-the-equilibrium-point-hypothesis.pdf	https://scholar.google.com/scholar?cites=13766166572952424583&as_sdt=2005&sciodt=0,5&hl=en	54	132	J Lorentzen, MJ Grey, C Crone, D Mazevet…	Distinguishing active from passive components of ankle plantar flexor stiffness in stroke, spinal cord injury and multiple sclerosis	2010	Clinical …	Elsevier	https://www.sciencedirect.com/science/article/pii/S1388245710003676	https://scholar.google.com/scholar?cites=5923863338069089947&as_sdt=2005&sciodt=0,5&hl=en	54	37	MT Gross, AD Tyson, CB Burns	Effect of knee angle and ligament insufficiency on anterior tibial translation during quadriceps muscle contraction: a preliminary report	1993	Journal of Orthopaedic &Sports Physical …	jospt.org	https://www.jospt.org/doi/abs/10.2519/jospt.1993.17.3.133	https://scholar.google.com/scholar?cites=7750991279158865836&as_sdt=2005&sciodt=0,5&hl=en	54	142	AE Patla, SD Prentice	The role of active forces and intersegmental dynamics in the control of limb trajectory over obstacles during locomotion in humans	1995	Experimental Brain Research	Springer	https://link.springer.com/article/10.1007/BF00231074	https://scholar.google.com/scholar?cites=3568150316974682604&as_sdt=2005&sciodt=0,5&hl=en	54	284	MA Pflum, KB Shelburne, MR Torry…	Model prediction of anterior cruciate ligament force during drop-landings	2004	Medicine &Science …	researchgate.net	https://www.researchgate.net/profile/Kevin-Shelburne/publication/8204875_Model_Prediction_of_Anterior_Cruciate_Ligament_Force_during_Drop-Landings/links/60ae5dbb299bf13438eb5386/Model-Prediction-of-Anterior-Cruciate-Ligament-Force-during-Drop-Landings.pdf	https://scholar.google.com/scholar?cites=200948374982503742&as_sdt=2005&sciodt=0,5&hl=en	54	47	KB Cheng	The relationship between joint strength and standing vertical jump performance	2008	Journal of applied biomechanics
85	AR Fugl-Meyer	Maximum isokinetic ankle plantar and dorsal flexion torques in trained subjects	1981	European journal of applied physiology and …	Springer	https://link.springer.com/article/10.1007/BF02332967	https://scholar.google.com/scholar?cites=14534879558856481997&as_sdt=2005&sciodt=0,5&hl=en	55	131	JW Smith	The forces operating at the human ankle joint during standing	1957	Journal of anatomy	ncbi.nlm.nih.gov	https://www.ncbi.nlm.nih.gov/pmc/articles/PMC1244908/	https://scholar.google.com/scholar?cites=8299457577515297197&as_sdt=2005&sciodt=0,5&hl=en	55	185	NM Fisher, SC White, HJ Yack…	Muscle function and gait in patients with knee osteoarthritis before and after muscle rehabilitation	1997	Disability and …	Taylor &Francis	https://www.tandfonline.com/doi/abs/10.3109/09638289709166827	https://scholar.google.com/scholar?cites=11978419140941137486&as_sdt=2005&sciodt=0,5&hl=en	55	32	YJ Kwon, HO Lee	How different knee flexion angles influence the hip extensor in the prone position	2013	Journal of physical therapy science	jstage.jst.go.jp	https://www.jstage.jst.go.jp/article/jpts/25/10/25_jpts-2013-141/_article/-char/ja/	https://scholar.google.com/scholar?cites=13907785258203178080&as_sdt=2005&sciodt=0,5&hl=en	55	17	O Yanagisawa, A Fukutani	Muscle recruitment pattern of the hamstring muscles in hip extension and knee flexion exercises	2020	Journal of human kinetics	sciendo.com	https://sciendo.com/article/10.2478/hukin-2019-0124?tab=zahlen-und-tabellen	https://scholar.google.com/scholar?cites=4758118252514539416&as_sdt=2005&sciodt=0,5&hl=en	55	96	BI Prilutsky, RJ Gregor, MM Ryan	Coordination of two-joint rectus femoris and hamstrings during the swing phase of human walking and running	1998	Experimental Brain Research
0	BT Cunnane, U Sinha, V Malis, RD Hernandez…	Effect of different ankle joint positions on medial gastrocnemius muscle fiber strains during isometric plantarflexion	2023	Scientific Reports	nature.com	https://www.nature.com/articles/s41598-023-41127-z		56	177	E Toft, GT Espersen, S Kålund…	Passive tension of the ankle before and after stretching	1989	… American journal of …	journals.sagepub.com	https://journals.sagepub.com/doi/abs/10.1177/036354658901700407	https://scholar.google.com/scholar?cites=9199107318249185585&as_sdt=2005&sciodt=0,5&hl=en	56	187	J Zwerver, SW Bredeweg, AL Hof	Biomechanical analysis of the single-leg decline squat	2007	British journal of sports medicine	bjsm.bmj.com	https://bjsm.bmj.com/content/41/4/264.short	https://scholar.google.com/scholar?cites=11200600767098751795&as_sdt=2005&sciodt=0,5&hl=en	56	161	MG Pandy, K Sasaki, S Kim	A three-dimensional musculoskeletal model of the human knee joint. Part 1: theoretical construction	1997	Computer Methods in Biomechanics …	Taylor &Francis	https://www.tandfonline.com/doi/abs/10.1080/01495739708936697	https://scholar.google.com/scholar?cites=5527251601689420523&as_sdt=2005&sciodt=0,5&hl=en	56	58	D Samuel, P Rowe	An investigation of the association between grip strength and hip and knee joint moments in older adults	2012	Archives of gerontology and geriatrics	Elsevier	https://www.sciencedirect.com/science/article/pii/S0167494311000537	https://scholar.google.com/scholar?cites=1509788680865541787&as_sdt=2005&sciodt=0,5&hl=en	56	89	Y Sun, S Wei, Y Zhong, W Fu, L Li…	How joint torques affect hamstring injury risk in sprinting swing–stance transition	2015	Medicine and science in …
94	JP Goldmann, GP Brüggemann	The potential of human toe flexor muscles to produce force	2012	Journal of anatomy	Wiley Online Library	https://onlinelibrary.wiley.com/doi/abs/10.1111/j.1469-7580.2012.01524.x	https://scholar.google.com/scholar?cites=5236635780923203887&as_sdt=2005&sciodt=0,5&hl=en	57	81	E Kato, H Kanehisa, T Fukunaga…	Changes in ankle joint stiffness due to stretching: The role of tendon elongation of the gastrocnemius muscle	2010	European Journal of …	Taylor &Francis	https://www.tandfonline.com/doi/abs/10.1080/17461390903307834	https://scholar.google.com/scholar?cites=10446788164337899849&as_sdt=2005&sciodt=0,5&hl=en	57	35	G Lech, W Chwała, T Ambroży…	Muscle torque and its relation to technique, tactics, sports level and age group in judo contestants	2015	Journal of human kinetics	sciendo.com	https://sciendo.com/article/10.1515/hukin-2015-0017	https://scholar.google.com/scholar?cites=13743453825633903886&as_sdt=2005&sciodt=0,5&hl=en	57	176	TR Jenkyn, MA Hunt, IC Jones, JR Giffin…	Toe-out gait in patients with knee osteoarthritis partially transforms external knee adduction moment into flexion moment during early stance phase of gait: a tri-planar …	2008	Journal of …	Elsevier	https://www.sciencedirect.com/science/article/pii/S0021929007003946	https://scholar.google.com/scholar?cites=4470788835428666748&as_sdt=2005&sciodt=0,5&hl=en	57	43	TE Flaxman, T Alkjær, EB Simonsen…	Predicting the functional roles of knee joint muscles from internal joint moments	2017	Medicine &Science in …	motusspt.com	https://motusspt.com/wp-content/uploads/2023/02/KNEE-Predicting-roles-of-knee-joint.pdf	https://scholar.google.com/scholar?cites=2992836625643316456&as_sdt=2005&sciodt=0,5&hl=en	57	211	RK Lawrence III, TW Kernozek, EJ Miller, MR Torry…	Influences of hip external rotation strength on knee mechanics during single-leg drop landings in females	2008	Clinical …
164	A Arampatzis, S Stafilidis, G DeMonte…	Strain and elongation of the human gastrocnemius tendon and aponeurosis during maximal plantarflexion effort	2005	Journal of …	Elsevier	https://www.sciencedirect.com/science/article/pii/S0021929004002398	https://scholar.google.com/scholar?cites=3395356481604924748&as_sdt=2005&sciodt=0,5&hl=en	58	22	K Chino, H Takahashi	Association of gastrocnemius muscle stiffness with passive ankle joint stiffness and sex-related difference in the joint stiffness	2018	Journal of applied …	journals.humankinetics.com	https://journals.humankinetics.com/view/journals/jab/34/3/article-p169.xml	https://scholar.google.com/scholar?cites=15819098462687966443&as_sdt=2005&sciodt=0,5&hl=en	58	149	SC Shoemaker, KL Markolf	In vivo rotatory knee stability. Ligamentous and muscular contributions.	1982	JBJS	journals.lww.com	https://journals.lww.com/jbjsjournal/_layouts/15/oaks.journals/downloadpdf.aspx?an=00004623-198264020-00010	https://scholar.google.com/scholar?cites=14034071806039295239&as_sdt=2005&sciodt=0,5&hl=en	58	29	L Flynn, J Geeroms, R Jimenez-Fabian…	The challenges and achievements of experimental implementation of an active transfemoral prosthesis based on biological quasi-stiffness: the CYBERLEGs …	2018	Frontiers in …	frontiersin.org	https://www.frontiersin.org/articles/10.3389/fnbot.2018.00080/full	https://scholar.google.com/scholar?cites=8232736703495750118&as_sdt=2005&sciodt=0,5&hl=en	58	10	J Lecompte, O Maisetti, A Guillaume…	Agonist and antagonist EMG activity of neck muscles during maximal isometric flexion and extension at different positions in young healthy men and women	2007	… and exercise science	content.iospress.com	https://content.iospress.com/articles/isokinetics-and-exercise-science/ies00268	https://scholar.google.com/scholar?cites=14791425396603652446&as_sdt=2005&sciodt=0,5&hl=en	58	0	T Kato, K Taniguchi, T Kodesho, G Nakao…	Quantifying the shear modulus of the adductor longus muscle during hip joint motion using shear wave elastography	2023	Scientific Reports
226	RD Herbert, SC Gandevia	Changes in pennation with joint angle and muscle torque: in vivo measurements in human brachialis muscle.	1995	The Journal of physiology	Wiley Online Library	https://physoc.onlinelibrary.wiley.com/doi/abs/10.1113/jphysiol.1995.sp020683	https://scholar.google.com/scholar?cites=13834767102996734148&as_sdt=2005&sciodt=0,5&hl=en	59	41	K Homma, M Usuba	Development of ankle dorsiflexion/plantarflexion exercise device with passive mechanical joint	2007	2007 IEEE 10th international conference …	ieeexplore.ieee.org	https://ieeexplore.ieee.org/abstract/document/4428440/	https://scholar.google.com/scholar?cites=11400927278531976031&as_sdt=2005&sciodt=0,5&hl=en	59	9	EN Rousanoglou, W Herzog…	Moment-angle relations in the initial time of contraction	2010	International journal of …	thieme-connect.com	https://www.thieme-connect.com/products/ejournals/html/10.1055/s-0030-1255114	https://scholar.google.com/scholar?cites=17181537643530645715&as_sdt=2005&sciodt=0,5&hl=en	59	112	RW Bohannon, RL Gajdosik, BF LeVeau	Relationship of pelvic and thigh motions during unilateral and bilateral hip flexion	1985	Physical Therapy	academic.oup.com	https://academic.oup.com/ptj/article-abstract/65/10/1501/2727778	https://scholar.google.com/scholar?cites=2744794221772855410&as_sdt=2005&sciodt=0,5&hl=en	59	157	ULFP ARBORELIUS, PER Wretenberg, F Lindberg	The effects of armrests and high seat heights on lower-limb joint load and muscular activity during sitting and rising	1992	Ergonomics	Taylor &Francis	https://www.tandfonline.com/doi/abs/10.1080/00140139208967399	https://scholar.google.com/scholar?cites=4811959322602588796&as_sdt=2005&sciodt=0,5&hl=en	59	9	S Madinei, S Kim, JH Park, D Srinivasan…	A novel approach to quantify the assistive torque profiles generated by passive back-support exoskeletons	2022	Journal of …
122	E Simoneau, A Martin…	Muscular performances at the ankle joint in young and elderly men	2005	The Journals of …	academic.oup.com	https://academic.oup.com/biomedgerontology/article-abstract/60/4/439/535127	https://scholar.google.com/scholar?cites=7600653408964589628&as_sdt=2005&sciodt=0,5&hl=en	60	24	B Freire, CP Dias, NBA Goulart, CD de Castro…	Achilles tendon morphology, plantar flexors torque and passive ankle stiffness in spastic hemiparetic stroke survivors	2017	Clinical …	Elsevier	https://www.sciencedirect.com/science/article/pii/S0268003316302236	https://scholar.google.com/scholar?cites=8740483353501975462&as_sdt=2005&sciodt=0,5&hl=en	60	31	AMH Horstman, KHL Gerrits…	Muscle function of knee extensors and flexors after stroke is selectively impaired at shorter muscle lengths	2009	Journal of …	research.vu.nl	https://research.vu.nl/en/publications/muscle-function-of-knee-extensors-and-flexors-after-stroke-is-sel	https://scholar.google.com/scholar?cites=7979192347394882949&as_sdt=2005&sciodt=0,5&hl=en	60	6	T Nagai, NA Bates, TE Hewett, ND Schilaty	Paradoxical relationship in sensorimotor system: Knee joint position sense absolute error and joint stiffness measures	2019	Clinical Biomechanics	Elsevier	https://www.sciencedirect.com/science/article/pii/S0268003318308805	https://scholar.google.com/scholar?cites=15081340475500163603&as_sdt=2005&sciodt=0,5&hl=en	60	69	ME Robinson, AF Greene, P O'Connor…	Reliability of lumbar isometric torque in patients with chronic low back pain	1992	Physical …	academic.oup.com	https://academic.oup.com/ptj/article-abstract/72/3/186/2728919	https://scholar.google.com/scholar?cites=3218254369305228313&as_sdt=2005&sciodt=0,5&hl=en	60	647	GE Goslow Jr, RM Reinking, DG Stuart	The cat step cycle: hind limb joint angles and muscle lengths during unrestrained locomotion	1973	Journal of Morphology
666	MV Narici, T Binzoni, E Hiltbrand, J Fasel…	In vivo human gastrocnemius architecture with changing joint angle at rest and during graded isometric contraction.	1996	The Journal of …	Wiley Online Library	https://physoc.onlinelibrary.wiley.com/doi/abs/10.1113/jphysiol.1996.sp021685	https://scholar.google.com/scholar?cites=7439166913248888975&as_sdt=2005&sciodt=0,5&hl=en	61	83	E Bressel, BT Larsen, PJ McNair, J Cronin	Ankle joint proprioception and passive mechanical properties of the calf muscles after an Achilles tendon rupture: a comparison with matched controls	2004	Clinical Biomechanics	Elsevier	https://www.sciencedirect.com/science/article/pii/S0268003303002778	https://scholar.google.com/scholar?cites=5966729132014868628&as_sdt=2005&sciodt=0,5&hl=en	61	150	JJ Luh, GC Chang, CK Cheng, JS Lai…	Isokinetic elbow joint torques estimation from surface EMG and joint kinematic data: using an artificial neural network model	1999	… of electromyography and …	Elsevier	https://www.sciencedirect.com/science/article/pii/S1050641198000303	https://scholar.google.com/scholar?cites=10305749397832990652&as_sdt=2005&sciodt=0,5&hl=en	61	7	X Sun, F Sugai, K Okada…	Design and control of a novel robotic knee-ankle prosthesis system	2018	2018 7th IEEE International …	ieeexplore.ieee.org	https://ieeexplore.ieee.org/abstract/document/8487888/	https://scholar.google.com/scholar?cites=11051391328425456424&as_sdt=2005&sciodt=0,5&hl=en	61	145	TS Buchanan	Evidence that maximum muscle stress is not a constant: differences in specific tension in elbow flexors and extensors	1995	Medical engineering &physics	Elsevier	https://www.sciencedirect.com/science/article/pii/1350453395000058	https://scholar.google.com/scholar?cites=4080321776497030728&as_sdt=2005&sciodt=0,5&hl=en	61	32	SDG Finucane, TP Mayhew, JM Rothstein	Evaluation of the gravity-correction feature of a Kin-Com® isokinetic dynamometer	1994	Physical Therapy
29	F Ateş, BL Davies, S Chopra, K Coleman-Wood…	Intramuscular pressure of tibialis anterior reflects ankle torque but does not follow joint angle-torque relationship	2018	Frontiers in …	frontiersin.org	https://www.frontiersin.org/articles/10.3389/fphys.2018.00022/full	https://scholar.google.com/scholar?cites=1710350870706685206&as_sdt=2005&sciodt=0,5&hl=en	62	93	G Le Sant, A Nordez, R Andrade, F Hug…	Stiffness mapping of lower leg muscles during passive dorsiflexion	2017	Journal of …	Wiley Online Library	https://onlinelibrary.wiley.com/doi/abs/10.1111/joa.12589	https://scholar.google.com/scholar?cites=362898749363256536&as_sdt=2005&sciodt=0,5&hl=en	62	29	EA Kirk, CL Rice	Contractile function and motor unit firing rates of the human hamstrings	2017	Journal of neurophysiology	journals.physiology.org	https://journals.physiology.org/doi/abs/10.1152/jn.00620.2016	https://scholar.google.com/scholar?cites=9680817364912539937&as_sdt=2005&sciodt=0,5&hl=en	62	26	AE Barr, PW Duncan	Influence of position on knee flexor peak torque	1988	Journal of Orthopaedic &Sports Physical Therapy	jospt.org	https://www.jospt.org/doi/abs/10.2519/jospt.1988.9.8.279	https://scholar.google.com/scholar?cites=10728462823455427978&as_sdt=2005&sciodt=0,5&hl=en	62	403	S Nadeau, AB Arsenault, D Gravel…	Analysis of the clinical factors determining natural and maximal gait speeds in adults with A Stroke1	1999	American journal of …	journals.lww.com	https://journals.lww.com/ajpmr/Fulltext/1999/03000/Analysis_of_the_Clinical_Factors_Determining.7.aspx	https://scholar.google.com/scholar?cites=703181128731721391&as_sdt=2005&sciodt=0,5&hl=en	62	56	T Zhang, M Tran, H Huang	Admittance shaping-based assistive control of SEA-driven robotic hip exoskeleton	2019	IEEE/ASME Transactions on …
0	ED Crotty, LAM Furlong, AJ Harrison	Reliability of mechanical properties of the plantar flexor muscle tendon unit with consideration to joint angle and sex	2023	Plos one	journals.plos.org	https://journals.plos.org/plosone/article?id=10.1371/journal.pone.0287431		63	48	K Chino, H Takahashi	The association of muscle and tendon elasticity with passive joint stiffness: in vivo measurements using ultrasound shear wave elastography	2015	Clinical Biomechanics	Elsevier	https://www.sciencedirect.com/science/article/pii/S0268003315002119	https://scholar.google.com/scholar?cites=13716316478399535042&as_sdt=2005&sciodt=0,5&hl=en	63	165	NM Fisher, G Gresham, DR Pendergast	Effects of a quantitative progressive rehabilitation program applied unilaterally to the osteoarthritic knee	1993	Archives of physical medicine and …	Elsevier	https://www.sciencedirect.com/science/article/pii/000399939390087Q	https://scholar.google.com/scholar?cites=15637010152217577181&as_sdt=2005&sciodt=0,5&hl=en	63	38	AM Simon, NP Fey, SB Finucane…	Strategies to reduce the configuration time for a powered knee and ankle prosthesis across multiple ambulation modes	2013	2013 IEEE 13th …	ieeexplore.ieee.org	https://ieeexplore.ieee.org/abstract/document/6650371/	https://scholar.google.com/scholar?cites=14036811493273075095&as_sdt=2005&sciodt=0,5&hl=en	63	187	J Zwerver, SW Bredeweg, AL Hof	Biomechanical analysis of the single-leg decline squat	2007	British journal of sports medicine	bjsm.bmj.com	https://bjsm.bmj.com/content/41/4/264.short	https://scholar.google.com/scholar?cites=11200600767098751795&as_sdt=2005&sciodt=0,5&hl=en	63	26	AE Barr, PW Duncan	Influence of position on knee flexor peak torque	1988	Journal of Orthopaedic &Sports Physical Therapy
15	CA Pelletier, AL Hicks	The length–tension relationship of human dorsiflexor and plantarflexor muscles after spinal cord injury	2010	Spinal Cord	nature.com	https://www.nature.com/articles/sc2009106	https://scholar.google.com/scholar?cites=9083711982614439173&as_sdt=2005&sciodt=0,5&hl=en	64	295	DE Anderson, ML Madigan, MA Nussbaum	Maximum voluntary joint torque as a function of joint angle and angular velocity: model development and application to the lower limb	2007	Journal of biomechanics	Elsevier	https://www.sciencedirect.com/science/article/pii/S0021929007001431	https://scholar.google.com/scholar?cites=5341051734503602322&as_sdt=2005&sciodt=0,5&hl=en	64	321	CN Maganaris	Force‐length characteristics of the in vivo human gastrocnemius muscle	2003	Clinical Anatomy: The Official Journal of the …	Wiley Online Library	https://onlinelibrary.wiley.com/doi/abs/10.1002/ca.10064	https://scholar.google.com/scholar?cites=14654679424747468194&as_sdt=2005&sciodt=0,5&hl=en	64	377	EC Martinez-Villalpando, H Herr	Agonist-antagonist active knee prosthesis: a preliminary study in level-ground walking.	2009	Journal of Rehabilitation …	rehab.research.va.gov	https://www.rehab.research.va.gov/jour/09/46/3/pdf/martinez-villalpando.pdf	https://scholar.google.com/scholar?cites=18077629350244047422&as_sdt=2005&sciodt=0,5&hl=en	64	545	SJ Olney, MP Griffin, ID McBride	Temporal, kinematic, and kinetic variables related to gait speed in subjects with hemiplegia: a regression approach	1994	Physical therapy	academic.oup.com	https://academic.oup.com/ptj/article-abstract/74/9/872/2729352	https://scholar.google.com/scholar?cites=6737802146230437612&as_sdt=2005&sciodt=0,5&hl=en	64	709	JO JudgeRoy, B Davis III…	Step length reductions in advanced age: the role of ankle and hip kinetics	1996	The Journals of …
108	U Svantesson, G Grimby…	Potentiation of concentric plantar flexion torque following eccentric and isometric muscle actions	1994	Acta Physiologica …	Wiley Online Library	https://onlinelibrary.wiley.com/doi/abs/10.1111/j.1748-1716.1994.tb09808.x	https://scholar.google.com/scholar?cites=16196260307486300073&as_sdt=2005&sciodt=0,5&hl=en	65	71	S Sasagawa, J Ushiyama, K Masani, M Kouzaki…	Balance control under different passive contributions of the ankle extensors: quiet standing on inclined surfaces	2009	Experimental Brain …	Springer	https://link.springer.com/article/10.1007/s00221-009-1876-4	https://scholar.google.com/scholar?cites=16084763629836920939&as_sdt=2005&sciodt=0,5&hl=en	65	11	T Kodesho, K Taniguchi, T Kato, M Katayose	Intramuscular differences in shear modulus of the rectus femoris muscle during passive knee flexion	2021	European Journal of …	Springer	https://link.springer.com/article/10.1007/s00421-021-04644-1	https://scholar.google.com/scholar?cites=13229916245114718388&as_sdt=2005&sciodt=0,5&hl=en	65	331	TAC Beach, RJ Parkinson, JP Stothart, JP Callaghan	Effects of prolonged sitting on the passive flexion stiffness of the in vivo lumbar spine	2005	The Spine Journal	Elsevier	https://www.sciencedirect.com/science/article/pii/S1529943004006205	https://scholar.google.com/scholar?cites=15689539313674966763&as_sdt=2005&sciodt=0,5&hl=en	65	211	RK Lawrence III, TW Kernozek, EJ Miller, MR Torry…	Influences of hip external rotation strength on knee mechanics during single-leg drop landings in females	2008	Clinical …	Elsevier	https://www.sciencedirect.com/science/article/pii/S0268003308000533	https://scholar.google.com/scholar?cites=7515998927805507356&as_sdt=2005&sciodt=0,5&hl=en	65	235	SL Delp, W Maloney	Effects of hip center location on the moment-generating capacity of the muscles	1993	Journal of biomechanics
416	MM Mirbagheri, H Barbeau, RE Kearney	Intrinsic and reflex contributions to human ankle stiffness: variation with activation level and position	2000	Experimental Brain Research	Springer	https://link.springer.com/article/10.1007/s002210000534	https://scholar.google.com/scholar?cites=3251164225041127651&as_sdt=2005&sciodt=0,5&hl=en	66	10	J Son, WZ Rymer	Effects of changes in ankle joint angle on the relation between plantarflexion torque and EMG magnitude in major plantar flexors of male chronic stroke …	2020	Frontiers in Neurology	frontiersin.org	https://www.frontiersin.org/articles/10.3389/fneur.2020.00224/full	https://scholar.google.com/scholar?cites=18028748963698734821&as_sdt=2005&sciodt=0,5&hl=en	66	56	AS Alangari, HM Al-Hazzaa	Normal isometric and isokinetic peak torques of hamstring and quadriceps muscles in young adult Saudi males	2004	Neurosciences Journal	nsj.org.sa	https://nsj.org.sa/content/9/3/165.short	https://scholar.google.com/scholar?cites=2866923672671255183&as_sdt=2005&sciodt=0,5&hl=en	66	41	T Bacek, M Moltedo, C Rodriguez-Guerrero…	Design and evaluation of a torque-controllable knee joint actuator with adjustable series compliance and parallel elasticity	2018	… and Machine Theory	Elsevier	https://www.sciencedirect.com/science/article/pii/S0094114X18307559	https://scholar.google.com/scholar?cites=11461455599469898649&as_sdt=2005&sciodt=0,5&hl=en	66	165	NM Fisher, G Gresham, DR Pendergast	Effects of a quantitative progressive rehabilitation program applied unilaterally to the osteoarthritic knee	1993	Archives of physical medicine and …	Elsevier	https://www.sciencedirect.com/science/article/pii/000399939390087Q	https://scholar.google.com/scholar?cites=15637010152217577181&as_sdt=2005&sciodt=0,5&hl=en	66	98	G Shin, Y Shu, Z Li, Z Jiang, G Mirka	Influence of knee angle and individual flexibility on the flexion–relaxation response of the low back musculature	2004	Journal of Electromyography and …
11	KA Khalaf, M Parnianpour…	Surface responses of maximum isokinetic ankle torque generation capability	2000	Journal of Applied …	journals.humankinetics.com	https://journals.humankinetics.com/view/journals/jab/16/1/article-p52.xml	https://scholar.google.com/scholar?cites=6033685670474413799&as_sdt=2005&sciodt=0,5&hl=en	67	149	C Frigo, P Crenna, LM Jensen	Moment-angle relationship at lower limb joints during human walking at different velocities	1996	Journal of Electromyography and …	Elsevier	https://www.sciencedirect.com/science/article/pii/1050641196000302	https://scholar.google.com/scholar?cites=1749091373550612448&as_sdt=2005&sciodt=0,5&hl=en	67	347	JP Kulmala, J Avela, K Pasanen…	Forefoot strikers exhibit lower running-induced knee loading than rearfoot strikers	2013	Medicine &Science in …	paulogentil.com	https://paulogentil.com/pdf/TREINO%20DE%20FORC%CC%A7A/Hipertrofia/Forefoot%20Strikers%20Exhibit%20Lower%20Running-Induced%20Knee%20Loading%20than%20Rearfoot%20Strikers.pdf	https://scholar.google.com/scholar?cites=17340938601038691584&as_sdt=2005&sciodt=0,5&hl=en	67	89	TO Smith, L Davies, CB Hing	A systematic review to determine the reliability of knee joint position sense assessment measures	2013	The Knee	Elsevier	https://www.sciencedirect.com/science/article/pii/S096801601200124X	https://scholar.google.com/scholar?cites=16589559071039658734&as_sdt=2005&sciodt=0,5&hl=en	67	326	ALF Rodacki, NE Fowler…	Vertical jump coordination: fatigue effects	2002	Medicine &Science in …	researchgate.net	https://www.researchgate.net/profile/Andre-Rodacki/publication/11574962_Vertical_jump_coordination_Fatigue_effects/links/5af8c2c3a6fdcc0c032c19d8/Vertical-jump-coordination-Fatigue-effects.pdf	https://scholar.google.com/scholar?cites=15855560100556798707&as_sdt=2005&sciodt=0,5&hl=en	67	197	RL Gajdosik	Effects of static stretching on the maximal length and resistance to passive stretch of short hamstring muscles	1991	Journal of orthopaedic &sports physical therapy
104	AD Kay, AJ Blazevich	Isometric contractions reduce plantar flexor moment, Achilles tendon stiffness, and neuromuscular activity but remove the subsequent effects of stretch	2009	Journal of Applied Physiology	journals.physiology.org	https://journals.physiology.org/doi/abs/10.1152/japplphysiol.00281.2009	https://scholar.google.com/scholar?cites=6274958177045782414&as_sdt=2005&sciodt=0,5&hl=en	68	32	TJ Koh, W Herzog	Evaluation of voluntary and elicited dorsiflexor torque-angle relationships	1995	Journal of Applied Physiology	journals.physiology.org	https://journals.physiology.org/doi/abs/10.1152/jappl.1995.79.6.2007	https://scholar.google.com/scholar?cites=1531589053520653512&as_sdt=2005&sciodt=0,5&hl=en	68	238	NAS Taylor, RH Sanders, EI Howick…	Static and dynamic assessment of the Biodex dynamometer	1991	European journal of …	Springer	https://link.springer.com/article/10.1007/BF00643739	https://scholar.google.com/scholar?cites=17536011210262650228&as_sdt=2005&sciodt=0,5&hl=en	68	15	S Enomoto, T Oda, N Sugisaki, M Toeda, S Kurokawa…	Muscle stiffness of the rectus femoris and vastus lateralis in children with Osgood–Schlatter disease	2021	The knee	Elsevier	https://www.sciencedirect.com/science/article/pii/S096801602100185X	https://scholar.google.com/scholar?cites=10791197871748827651&as_sdt=2005&sciodt=0,5&hl=en	68	517	JD Willson, ML Ireland, I Davis	Core strength and lower extremity alignment during single leg squats	2006	Medicine and science in sports and …	academia.edu	https://www.academia.edu/download/50917613/Core_strength_and_lower_extremity_alignm20161216-20475-192nt2f.pdf	https://scholar.google.com/scholar?cites=12240883579372083153&as_sdt=2005&sciodt=0,5&hl=en	68	432	SS Blemker, SL Delp	Three-dimensional representation of complex muscle architectures and geometries	2005	Annals of biomedical engineering
91	Y Kawakami, DG Sale, JD MacDougall…	Bilateral deficit in plantar flexion: relation to knee joint position, muscle activation, and reflex excitability	1998	European Journal of …	Springer	https://link.springer.com/article/10.1007/s004210050324	https://scholar.google.com/scholar?cites=238884385791860444&as_sdt=2005&sciodt=0,5&hl=en	69	105	A Moseley, R Adams	Measurement of passive ankle dorsiflexion: procedure and reliability	1991	Australian Journal of Physiotherapy	Elsevier	https://www.sciencedirect.com/science/article/pii/S0004951414605407	https://scholar.google.com/scholar?cites=16891810846967247101&as_sdt=2005&sciodt=0,5&hl=en	69	422	K Kulig, JG Andrews, JG Hay	Human strength curves	1984	Exercise and sport sciences …	journals.lww.com	https://journals.lww.com/acsm-essr/Citation/1984/01000/Human_Strength_Curves.14.aspx	https://scholar.google.com/scholar?cites=7577391741460054017&as_sdt=2005&sciodt=0,5&hl=en	69	1	M Murabayashi, K Inoue	New function and passive mechanism of transfemoral prosthetic knee for running safely	2022	… of the IEEE Engineering in Medicine …	ieeexplore.ieee.org	https://ieeexplore.ieee.org/abstract/document/9870830/	https://scholar.google.com/scholar?cites=7761846583913822984&as_sdt=2005&sciodt=0,5&hl=en	69	29	M Millard, AL Emonds, M Harant, K Mombaur	A reduced muscle model and planar musculoskeletal model fit for the simulation of whole-body movements	2019	Journal of biomechanics	Elsevier	https://www.sciencedirect.com/science/article/pii/S0021929019302568	https://scholar.google.com/scholar?cites=16868242863815344881&as_sdt=2005&sciodt=0,5&hl=en	69	48	E Nickel	Passive prosthetic ankle-foot mechanism for automatic adaptation to sloped surfaces	2014	Journal of rehabilitation research and development
17	AJ Cheng, CL Rice	Factors contributing to the fatigue-related reduction in active dorsiflexion joint range of motion	2013	Applied Physiology, Nutrition, and …	cdnsciencepub.com	https://cdnsciencepub.com/doi/abs/10.1139/apnm-2012-0357	https://scholar.google.com/scholar?cites=9097400552974650765&as_sdt=2005&sciodt=0,5&hl=en	70	115	GB Salsich, MJ Mueller, SA Sahrmann	Passive ankle stiffness in subjects with diabetes and peripheral neuropathy versus an age-matched comparison group	2000	Physical therapy	academic.oup.com	https://academic.oup.com/ptj/article-abstract/80/4/352/2842436	https://scholar.google.com/scholar?cites=12895051700690882254&as_sdt=2005&sciodt=0,5&hl=en	70	597	M Lewek, K Rudolph, M Axe, L Snyder-Mackler	The effect of insufficient quadriceps strength on gait after anterior cruciate ligament reconstruction	2002	Clinical biomechanics	Elsevier	https://www.sciencedirect.com/science/article/pii/S0268003301000973	https://scholar.google.com/scholar?cites=8405437389095834527&as_sdt=2005&sciodt=0,5&hl=en	70	124	AJ Blazevich, D Cannavan, S Horne…	Changes in muscle force–length properties affect the early rise of force in vivo	2009	Muscle & …	Wiley Online Library	https://onlinelibrary.wiley.com/doi/abs/10.1002/mus.21259	https://scholar.google.com/scholar?cites=1547745998808045963&as_sdt=2005&sciodt=0,5&hl=en	70	159	N Neckel, M Pelliccio, D Nichols…	Quantification of functional weakness and abnormal synergy patterns in the lower limb of individuals with chronic stroke	2006	Journal of …	jneuroengrehab.biomedcentral.com	https://jneuroengrehab.biomedcentral.com/articles/10.1186/1743-0003-3-17	https://scholar.google.com/scholar?cites=11760430337511170413&as_sdt=2005&sciodt=0,5&hl=en	70	532	MF Eilenberg, H Geyer, H Herr	Control of a powered ankle–foot prosthesis based on a neuromuscular model	2010	IEEE transactions on neural …
139	MP McHugh, DT Tetro	Changes in the relationship between joint angle and torque production associated with the repeated bout effect	2003	Journal of Sports Science	Taylor &Francis	https://www.tandfonline.com/doi/abs/10.1080/0264041031000140400	https://scholar.google.com/scholar?cites=14979208348248272759&as_sdt=2005&sciodt=0,5&hl=en	71	79	N Miyamoto, K Hirata, E Miyamoto-Mikami, O Yasuda…	Associations of passive muscle stiffness, muscle stretch tolerance, and muscle slack angle with range of motion: individual and sex differences	2018	Scientific reports	nature.com	https://www.nature.com/articles/s41598-018-26574-3	https://scholar.google.com/scholar?cites=224651182360128587&as_sdt=2005&sciodt=0,5&hl=en	71	125	S Jaric, S Radosavljevic-Jaric, H Johansson	Muscle force and muscle torque in humans require different methods when adjusting for differences in body size	2002	European journal of applied …	Springer	https://link.springer.com/article/10.1007/s00421-002-0638-9	https://scholar.google.com/scholar?cites=2012014986327612091&as_sdt=2005&sciodt=0,5&hl=en	71	132	S Pfeifer, H Vallery, M Hardegger…	Model-based estimation of knee stiffness	2012	IEEE transactions on …	ieeexplore.ieee.org	https://ieeexplore.ieee.org/abstract/document/6237517/	https://scholar.google.com/scholar?cites=15710409378469673392&as_sdt=2005&sciodt=0,5&hl=en	71	149	SC Shoemaker, KL Markolf	In vivo rotatory knee stability. Ligamentous and muscular contributions.	1982	JBJS	journals.lww.com	https://journals.lww.com/jbjsjournal/_layouts/15/oaks.journals/downloadpdf.aspx?an=00004623-198264020-00010	https://scholar.google.com/scholar?cites=14034071806039295239&as_sdt=2005&sciodt=0,5&hl=en	71	4	M Murabayashi, T Mitani, K Inoue	Development and evaluation of a passive mechanism for a transfemoral prosthetic knee that prevents falls during running stance	2022	prosthesis
506	T Sinkjaer, E Toft, S Andreassen…	Muscle stiffness in human ankle dorsiflexors: intrinsic and reflex components	1988	Journal of …	journals.physiology.org	https://journals.physiology.org/doi/abs/10.1152/jn.1988.60.3.1110	https://scholar.google.com/scholar?cites=4714445794139113564&as_sdt=2005&sciodt=0,5&hl=en	72	65	KJ Winegard, AL Hicks…	An evaluation of the length–tension relationship in elderly human plantarflexor muscles	1997	The Journals of …	academic.oup.com	https://academic.oup.com/biomedgerontology/article-abstract/52A/6/B337/571739	https://scholar.google.com/scholar?cites=543393371594578439&as_sdt=2005&sciodt=0,5&hl=en	72	71	MD Grabiner, KR Campbell…	Electromyographic study of the anterior cruciate ligament–hamstrings synergy during isometric knee extension	1989	Journal of …	Wiley Online Library	https://onlinelibrary.wiley.com/doi/abs/10.1002/jor.1100070122	https://scholar.google.com/scholar?cites=18179018121259619552&as_sdt=2005&sciodt=0,5&hl=en	72	97	A Cullell, JC Moreno, E Rocon…	Biologically based design of an actuator system for a knee–ankle–foot orthosis	2009	… and Machine Theory	Elsevier	https://www.sciencedirect.com/science/article/pii/S0094114X08000827	https://scholar.google.com/scholar?cites=17705872287340817254&as_sdt=2005&sciodt=0,5&hl=en	72	125	Y Thijs, D Van Tiggelen, T Willems…	Relationship between hip strength and frontal plane posture of the knee during a forward lunge	2007	British journal of sports …	bjsm.bmj.com	https://bjsm.bmj.com/content/41/11/723.short	https://scholar.google.com/scholar?cites=304975182148687140&as_sdt=2005&sciodt=0,5&hl=en	72	18	S Kim, Y Son, S Choi, S Ham, C Park	Design of a simple, lightweight, passive-elastic ankle exoskeleton supporting ankle joint stiffness	2015	Review of Scientific Instruments
1	A Farrag, M Almusallam, N Almulhim…	The effect of knee angle and subject position on plantar flexors isokinetic performance and muscular activity	2022	Isokinetics and …	content.iospress.com	https://content.iospress.com/articles/isokinetics-and-exercise-science/ies210195	https://scholar.google.com/scholar?cites=17737429626793811054&as_sdt=2005&sciodt=0,5&hl=en	73	0	RJN Andrade	Effect of Head, Trunk and Foot Position on Knee Passive Extension Torque-Angle Response	2013		search.proquest.com	https://search.proquest.com/openview/b686e096687b1f7411f3f815791eabe6/1?pq-origsite=gscholar&cbl=2026366&diss=y		73	84	LIQUN ZHANG, D Xu, G Wang…	Muscle strength in knee varus and valgus	2001	Medicine &Science in …	researchgate.net	https://www.researchgate.net/profile/Guangzhi-Wang-2/publication/228729040_Muscle_strength_in_knee_varus_and_valgus/links/5a605a6b458515b4377bb8f8/Muscle-strength-in-knee-varus-and-valgus.pdf	https://scholar.google.com/scholar?cites=12828433144043353594&as_sdt=2005&sciodt=0,5&hl=en	73	31	H Kaneda, N Takahira, K Tsuda, K Tozaki…	Effects of tissue flossing and dynamic stretching on hamstring muscles function	2020	Journal of sports …	ncbi.nlm.nih.gov	https://www.ncbi.nlm.nih.gov/pmc/articles/PMC7675630/	https://scholar.google.com/scholar?cites=1264030209150458084&as_sdt=2005&sciodt=0,5&hl=en	73	84	LIQUN ZHANG, D Xu, G Wang…	Muscle strength in knee varus and valgus	2001	Medicine &Science in …	researchgate.net	https://www.researchgate.net/profile/Guangzhi-Wang-2/publication/228729040_Muscle_strength_in_knee_varus_and_valgus/links/5a605a6b458515b4377bb8f8/Muscle-strength-in-knee-varus-and-valgus.pdf	https://scholar.google.com/scholar?cites=12828433144043353594&as_sdt=2005&sciodt=0,5&hl=en	73	18	J Diong, RD Herbert, LK Kwah, JL Clarke…	Mechanisms of increased passive compliance of hamstring muscle-tendon units after spinal cord injury	2012	Clinical …
154	PM Kennedy, AG Cresswell	The effect of muscle length on motor-unit recruitment during isometric plantar flexion in humans	2001	Experimental brain research	Springer	https://link.springer.com/article/10.1007/s002210000623	https://scholar.google.com/scholar?cites=9833350146817060398&as_sdt=2005&sciodt=0,5&hl=en	74	48	T Muraoka, K Chino, T Muramatsu, T Fukunaga…	In vivo passive mechanical properties of the human gastrocnemius muscle belly	2005	Journal of …	Elsevier	https://www.sciencedirect.com/science/article/pii/S0021929004003252	https://scholar.google.com/scholar?cites=9996913973963909938&as_sdt=2005&sciodt=0,5&hl=en	74	302	TC Chen, KY Lin, HL Chen, MJ Lin…	Comparison in eccentric exercise-induced muscle damage among four limb muscles	2011	European journal of …	Springer	https://link.springer.com/article/10.1007/s00421-010-1648-7	https://scholar.google.com/scholar?cites=14882279944486900426&as_sdt=2005&sciodt=0,5&hl=en	74	50	M Solomonow, RV Baratta, R D'Ambrosia	EMG-force relations of a single skeletal muscle acting across a joint: Dependence on joint angle	1991	Journal of Electromyography …	Elsevier	https://www.sciencedirect.com/science/article/pii/1050641191900273	https://scholar.google.com/scholar?cites=14468003162667718549&as_sdt=2005&sciodt=0,5&hl=en	74	34	A Jaskólska, K Kisiel-Sajewicz…	EMG and MMG of agonist and antagonist muscles as a function of age and joint angle	2006	… of electromyography and …	Elsevier	https://www.sciencedirect.com/science/article/pii/S1050641105000751	https://scholar.google.com/scholar?cites=14360972210886327790&as_sdt=2005&sciodt=0,5&hl=en	74	29	M Millard, AL Emonds, M Harant, K Mombaur	A reduced muscle model and planar musculoskeletal model fit for the simulation of whole-body movements	2019	Journal of biomechanics
56	RJ Andrade, L Lacourpaille, SR Freitas…	Effects of hip and head position on ankle range of motion, ankle passive torque, and passive gastrocnemius tension	2016	… journal of medicine …	Wiley Online Library	https://onlinelibrary.wiley.com/doi/abs/10.1111/sms.12406	https://scholar.google.com/scholar?cites=3258906263370565402&as_sdt=2005&sciodt=0,5&hl=en	75	96	T Muraoka, T Muramatsu, D Takeshita…	Length change of human gastrocnemius aponeurosis and tendon during passive joint motion	2002	Cells Tissues …	karger.com	https://karger.com/cto/article/171/4/260/90190	https://scholar.google.com/scholar?cites=3993862573197854095&as_sdt=2005&sciodt=0,5&hl=en	75	15	S Enomoto, T Oda, N Sugisaki, M Toeda, S Kurokawa…	Muscle stiffness of the rectus femoris and vastus lateralis in children with Osgood–Schlatter disease	2021	The knee	Elsevier	https://www.sciencedirect.com/science/article/pii/S096801602100185X	https://scholar.google.com/scholar?cites=10791197871748827651&as_sdt=2005&sciodt=0,5&hl=en	75	1070	AG Nelson, IK Guillory, A Cornwell…	Inhibition of maximal voluntary isokinetic torque production following stretching is velocity-specific	2001	The Journal of Strength …	journals.lww.com	https://journals.lww.com/nsca-jscr/abstract/2001/05000/inhibition_of_maximal_voluntary_isokinetic_torque.14.aspx	https://scholar.google.com/scholar?cites=5072918684911142015&as_sdt=2005&sciodt=0,5&hl=en	75	23	AM Abdelmohsen	Leg dominance effect on isokinetic muscle strength of hip joint	2019	Journal of Chiropractic Medicine	Elsevier	https://www.sciencedirect.com/science/article/pii/S1556370717300561	https://scholar.google.com/scholar?cites=4443036175552289295&as_sdt=2005&sciodt=0,5&hl=en	75	142	AE Patla, SD Prentice	The role of active forces and intersegmental dynamics in the control of limb trajectory over obstacles during locomotion in humans	1995	Experimental Brain Research
186	GA Dudley, RT Harris, MR Duvoisin…	Effect of voluntary vs. artificial activation on the relationship of muscle torque to speed	1990	Journal of applied …	journals.physiology.org	https://journals.physiology.org/doi/abs/10.1152/jappl.1990.69.6.2215	https://scholar.google.com/scholar?cites=13241623972837859911&as_sdt=2005&sciodt=0,5&hl=en	76	40	A Fouré, C Cornu, PJ McNair…	Gender differences in both active and passive parts of the plantar flexors series elastic component stiffness and geometrical parameters of the muscle–tendon …	2012	Journal of Orthopaedic …	Wiley Online Library	https://onlinelibrary.wiley.com/doi/abs/10.1002/jor.21584	https://scholar.google.com/scholar?cites=8040573518746228116&as_sdt=2005&sciodt=0,5&hl=en	76	89	Y Sun, S Wei, Y Zhong, W Fu, L Li…	How joint torques affect hamstring injury risk in sprinting swing–stance transition	2015	Medicine and science in …	ncbi.nlm.nih.gov	https://www.ncbi.nlm.nih.gov/pmc/articles/PMC4323551/	https://scholar.google.com/scholar?cites=17189812910091821138&as_sdt=2005&sciodt=0,5&hl=en	76	91	DJ Beard, RS Soundarapandian, JJ O'Connor…	Gait and electromyographic analysis of anterior cruciate ligament deficient subjects	1996	Gait &Posture	Elsevier	https://www.sciencedirect.com/science/article/pii/096663629501036X	https://scholar.google.com/scholar?cites=1833155364989215964&as_sdt=2005&sciodt=0,5&hl=en	76	14	T Matsubayashi, J Kubo, A Matsuo…	Ultrasonographic measurement of tendon displacement caused by active force generation in the psoas major muscle	2008	The Journal of …	jstage.jst.go.jp	https://www.jstage.jst.go.jp/article/physiolsci/58/5/58_5_323/_article/-char/ja/	https://scholar.google.com/scholar?cites=13719660477229048207&as_sdt=2005&sciodt=0,5&hl=en	76	2	B Ostraich, R Riemer	Design of a Multi-Joint Passive Exoskeleton for Vertical Jumping Using Optimal Control	2022	IEEE Transactions on Neural Systems …
85	A Fouré, A Nordez, M Guette…	Effects of plyometric training on passive stiffness of gastrocnemii and the musculo‐articular complex of the ankle joint	2009	Scandinavian journal of …	Wiley Online Library	https://onlinelibrary.wiley.com/doi/abs/10.1111/j.1600-0838.2008.00853.x	https://scholar.google.com/scholar?cites=3400781303299371520&as_sdt=2005&sciodt=0,5&hl=en	77	94	MM Mirbagheri, L Alibiglou, M Thajchayapong…	Muscle and reflex changes with varying joint angle in hemiparetic stroke	2008	… of neuroengineering and …	Springer	https://link.springer.com/article/10.1186/1743-0003-5-6	https://scholar.google.com/scholar?cites=7020349051369251076&as_sdt=2005&sciodt=0,5&hl=en	77	86	MK Lebiedowska, D Gaebler-Spira, RS Burns…	Biomechanic characteristics of patients with spastic and dystonic hypertonia in cerebral palsy	2004	Archives of physical …	Elsevier	https://www.sciencedirect.com/science/article/pii/S0003999303010128	https://scholar.google.com/scholar?cites=516921718709830419&as_sdt=2005&sciodt=0,5&hl=en	77	416	MP Murray, GM Gardner, LA Mollinger…	Strength of isometric and isokinetic contractions: knee muscles of men aged 20 to 86	1980	Physical therapy	academic.oup.com	https://academic.oup.com/ptj/article-abstract/60/4/412/2727171	https://scholar.google.com/scholar?cites=15953747155952746121&as_sdt=2005&sciodt=0,5&hl=en	77	10	A Jaskólski, K Kisiel, Z Adach…	The influence of elbow joint angle on different phases of force development during maximal voluntary contraction	2000	Canadian journal of …	cdnsciencepub.com	https://cdnsciencepub.com/doi/abs/10.1139/h00-030	https://scholar.google.com/scholar?cites=14581273959835047947&as_sdt=2005&sciodt=0,5&hl=en	77	69	T Kobayashi, ML Singer, MS Orendurff, F Gao…	The effect of changing plantarflexion resistive moment of an articulated ankle–foot orthosis on ankle and knee joint angles and moments while walking in patients post …	2015	Clinical …
89	CN Maganaris, V Baltzopoulos…	Differences in human antagonistic ankle dorsiflexor coactivation between legs; can they explain the moment deficit in the weaker plantarflexor leg?	1998	Experimental …	cambridge.org	https://www.cambridge.org/core/journals/experimental-physiology/article/differences-in-human-antagonistic-ankle-dorsiflexor-coactivation-between-legs-can-they-explain-the-moment-deficit-in-the-weaker-plantarflexor-leg/0A78D1B8165CC3CF1FBAE5F4AF969641	https://scholar.google.com/scholar?cites=17183046727882285076&as_sdt=2005&sciodt=0,5&hl=en	78	184	N Deshpande, DM Connelly, EG Culham…	Reliability and validity of ankle proprioceptive measures	2003	Archives of physical …	Elsevier	https://www.sciencedirect.com/science/article/pii/S0003999303000169	https://scholar.google.com/scholar?cites=6936373156559280536&as_sdt=2005&sciodt=0,5&hl=en	78	122	JC Otis, RF Warren, SI Backus…	Torque production in the shoulder of the normal young adult male: the interaction of function, dominance, joint angle, and angular velocity	1990	… American journal of …	journals.sagepub.com	https://journals.sagepub.com/doi/abs/10.1177/036354659001800201	https://scholar.google.com/scholar?cites=6830857614135821176&as_sdt=2005&sciodt=0,5&hl=en	78	347	JP Kulmala, J Avela, K Pasanen…	Forefoot strikers exhibit lower running-induced knee loading than rearfoot strikers	2013	Medicine &Science in …	paulogentil.com	https://paulogentil.com/pdf/TREINO%20DE%20FORC%CC%A7A/Hipertrofia/Forefoot%20Strikers%20Exhibit%20Lower%20Running-Induced%20Knee%20Loading%20than%20Rearfoot%20Strikers.pdf	https://scholar.google.com/scholar?cites=17340938601038691584&as_sdt=2005&sciodt=0,5&hl=en	78	31	AMH Horstman, KHL Gerrits…	Muscle function of knee extensors and flexors after stroke is selectively impaired at shorter muscle lengths	2009	Journal of …	research.vu.nl	https://research.vu.nl/en/publications/muscle-function-of-knee-extensors-and-flexors-after-stroke-is-sel	https://scholar.google.com/scholar?cites=7979192347394882949&as_sdt=2005&sciodt=0,5&hl=en	78	78	J Cheng, JD Brooke, JE Misiaszek, WR Staines	The relationship between the kinematics of passive movement, the stretch of extensor muscles of the leg and the change induced in the gain of the soleus H reflex in …	1995	Brain research
329	N Guissard, J Duchateau	Effect of static stretch training on neural and mechanical properties of the human plantar‐flexor muscles	2004	Muscle &Nerve: Official Journal of …	Wiley Online Library	https://onlinelibrary.wiley.com/doi/abs/10.1002/mus.10549	https://scholar.google.com/scholar?cites=16193931932540625634&as_sdt=2005&sciodt=0,5&hl=en	79	416	MM Mirbagheri, H Barbeau, RE Kearney	Intrinsic and reflex contributions to human ankle stiffness: variation with activation level and position	2000	Experimental Brain Research	Springer	https://link.springer.com/article/10.1007/s002210000534	https://scholar.google.com/scholar?cites=3251164225041127651&as_sdt=2005&sciodt=0,5&hl=en	79	517	JD Willson, ML Ireland, I Davis	Core strength and lower extremity alignment during single leg squats	2006	Medicine and science in sports and …	academia.edu	https://www.academia.edu/download/50917613/Core_strength_and_lower_extremity_alignm20161216-20475-192nt2f.pdf	https://scholar.google.com/scholar?cites=12240883579372083153&as_sdt=2005&sciodt=0,5&hl=en	79	47	KB Cheng	The relationship between joint strength and standing vertical jump performance	2008	Journal of applied biomechanics	journals.humankinetics.com	https://journals.humankinetics.com/abstract/journals/jab/24/3/article-p224.xml	https://scholar.google.com/scholar?cites=1629879154512509653&as_sdt=2005&sciodt=0,5&hl=en	79	139	JJ Eng, CM Kim, DL MacIntyre	Reliability of lower extremity strength measures in persons with chronic stroke	2002	Archives of physical medicine and …	Elsevier	https://www.sciencedirect.com/science/article/pii/S0003999302812084	https://scholar.google.com/scholar?cites=6243880222917307763&as_sdt=2005&sciodt=0,5&hl=en	79	40	GE Caldwell, WB Adams III…	Torque/velocity properties of human knee muscles: peak and angle-specific estimates	1993	Canadian journal of …
94	JR Baxter, SJ Piazza	Plantar flexor moment arm and muscle volume predict torque-generating capacity in young men	2014	Journal of applied physiology	journals.physiology.org	https://journals.physiology.org/doi/abs/10.1152/japplphysiol.01140.2013	https://scholar.google.com/scholar?cites=13684299251452976533&as_sdt=2005&sciodt=0,5&hl=en	80	60	AAA Alhusaini, J Crosbie, RB Shepherd…	Mechanical properties of the plantarflexor musculotendinous unit during passive dorsiflexion in children with cerebral palsy compared with typically developing …	2010	… Medicine &Child …	Wiley Online Library	https://onlinelibrary.wiley.com/doi/abs/10.1111/j.1469-8749.2009.03600.x	https://scholar.google.com/scholar?cites=1967604483105645361&as_sdt=2005&sciodt=0,5&hl=en	80	57	S Stafilidis, M Tilp	Effects of short duration static stretching on jump performance, maximum voluntary contraction, and various mechanical and morphological parameters of the …	2015	European journal of applied physiology	Springer	https://link.springer.com/article/10.1007/s00421-014-3047-y	https://scholar.google.com/scholar?cites=16057074462362409555&as_sdt=2005&sciodt=0,5&hl=en	80	89	Y Sun, S Wei, Y Zhong, W Fu, L Li…	How joint torques affect hamstring injury risk in sprinting swing–stance transition	2015	Medicine and science in …	ncbi.nlm.nih.gov	https://www.ncbi.nlm.nih.gov/pmc/articles/PMC4323551/	https://scholar.google.com/scholar?cites=17189812910091821138&as_sdt=2005&sciodt=0,5&hl=en	80	422	K Kulig, JG Andrews, JG Hay	Human strength curves	1984	Exercise and sport sciences …	journals.lww.com	https://journals.lww.com/acsm-essr/Citation/1984/01000/Human_Strength_Curves.14.aspx	https://scholar.google.com/scholar?cites=7577391741460054017&as_sdt=2005&sciodt=0,5&hl=en	80	708	GL Smidt	Biomechanical analysis of knee flexion and extension	1973	Journal of biomechanics
130	W Herzog, LJ Read, H Ter Keurs	Experimental determination of force—length relations of intact human gastrocnemius muscles	1991	Clinical Biomechanics	Elsevier	https://www.sciencedirect.com/science/article/pii/026800339190051Q	https://scholar.google.com/scholar?cites=8044246936739940187&as_sdt=2005&sciodt=0,5&hl=en	81	106	K Sasaki, RR Neptune…	The relationships between muscle, external, internal and joint mechanical work during normal walking	2009	Journal of Experimental …	journals.biologists.com	https://journals.biologists.com/jeb/article-abstract/212/5/738/19000	https://scholar.google.com/scholar?cites=4345530587652609960&as_sdt=2005&sciodt=0,5&hl=en	81	190	SKS Thorpe, RH Crompton…	Dimensions and moment arms of the hind‐ and forelimb muscles of common chimpanzees (Pan troglodytes)	1999	American Journal of …	Wiley Online Library	https://onlinelibrary.wiley.com/doi/abs/10.1002/(SICI)1096-8644(199910)110:2%3C179::AID-AJPA5%3E3.0.CO;2-Z	https://scholar.google.com/scholar?cites=15574835516478212031&as_sdt=2005&sciodt=0,5&hl=en	81	149	SC Shoemaker, KL Markolf	In vivo rotatory knee stability. Ligamentous and muscular contributions.	1982	JBJS	journals.lww.com	https://journals.lww.com/jbjsjournal/_layouts/15/oaks.journals/downloadpdf.aspx?an=00004623-198264020-00010	https://scholar.google.com/scholar?cites=14034071806039295239&as_sdt=2005&sciodt=0,5&hl=en	81	128	S Kuitunen, J Avela, H Kyröläinen, C Nicol…	Acute and prolonged reduction in joint stiffness in humans after exhausting stretch-shortening cycle exercise	2002	European Journal of …	Springer	https://link.springer.com/article/10.1007/s00421-002-0669-2	https://scholar.google.com/scholar?cites=16111737636978769173&as_sdt=2005&sciodt=0,5&hl=en	81	62	LA Frey-Law, A Laake, KG Avin…	Knee and elbow 3D strength surfaces: peak torque-angle-velocity relationships	2012	Journal of applied …
5	K Akazawa, R Okuno	Estimating torque-angle relations of human elbow joint in isovelocity flexion movements	2006	IEICE transactions on information and …	search.ieice.org	https://search.ieice.org/bin/summary.php?id=e89-d_11_2802	https://scholar.google.com/scholar?cites=12655900602820504914&as_sdt=2005&sciodt=0,5&hl=en	82	245	RD Herbert, AM Moseley, JE Butler…	Change in length of relaxed muscle fascicles and tendons with knee and ankle movement in humans	2002	The Journal of …	Wiley Online Library	https://physoc.onlinelibrary.wiley.com/doi/abs/10.1113/jphysiol.2001.012756	https://scholar.google.com/scholar?cites=12199987551802153942&as_sdt=2005&sciodt=0,5&hl=en	82	112	JM Burnfield, KR Josephson, CM Powers…	The influence of lower extremity joint torque on gait characteristics in elderly men	2000	Archives of physical …	Elsevier	https://www.sciencedirect.com/science/article/pii/S0003999300670417	https://scholar.google.com/scholar?cites=3975114248949415117&as_sdt=2005&sciodt=0,5&hl=en	82	144	J Nyland, S Smith, K Beickman, T Armsey…	Frontal plane knee angle affects dynamic postural control strategy during unilateral stance	2002	Medicine &Science in …	Citeseer	https://citeseerx.ist.psu.edu/document?repid=rep1&type=pdf&doi=a496903a0b6fb8fed68ec0a3a8edd776d897359a	https://scholar.google.com/scholar?cites=3659861007824070043&as_sdt=2005&sciodt=0,5&hl=en	82	190	SKS Thorpe, RH Crompton…	Dimensions and moment arms of the hind‐ and forelimb muscles of common chimpanzees (Pan troglodytes)	1999	American Journal of …	Wiley Online Library	https://onlinelibrary.wiley.com/doi/abs/10.1002/(SICI)1096-8644(199910)110:2%3C179::AID-AJPA5%3E3.0.CO;2-Z	https://scholar.google.com/scholar?cites=15574835516478212031&as_sdt=2005&sciodt=0,5&hl=en	82	183	MR Maly, EG Culham, PA Costigan	Static and dynamic biomechanics of foot orthoses in people with medial compartment knee osteoarthritis	2002	Clinical Biomechanics
274	IR Lanza, TF Towse, GE Caldwell…	Effects of age on human muscle torque, velocity, and power in two muscle groups	2003	Journal of applied …	journals.physiology.org	https://journals.physiology.org/doi/abs/10.1152/japplphysiol.00724.2002	https://scholar.google.com/scholar?cites=4728000132509336564&as_sdt=2005&sciodt=0,5&hl=en	83	14	H Lee, N Hogan	Energetic passivity of the human ankle joint	2016	IEEE Transactions on Neural Systems and …	ieeexplore.ieee.org	https://ieeexplore.ieee.org/abstract/document/7430364/	https://scholar.google.com/scholar?cites=3970095526437745110&as_sdt=2005&sciodt=0,5&hl=en	83	24	D Katsavelis, AJ Threlkeld	Quantifying thigh muscle co-activation during isometric knee extension contractions: Within-and between-session reliability	2014	Journal of Electromyography and Kinesiology	Elsevier	https://www.sciencedirect.com/science/article/pii/S1050641114000686	https://scholar.google.com/scholar?cites=768332238468174818&as_sdt=2005&sciodt=0,5&hl=en	83	13	JL Keating, TA Matyas	Method-related variations in estimates of gravity correction values using electromechanical dynamometry: a knee extension study	1996	Journal of Orthopaedic &Sports Physical Therapy	jospt.org	https://www.jospt.org/doi/abs/10.2519/jospt.1996.24.3.142	https://scholar.google.com/scholar?cites=15572434057802114671&as_sdt=2005&sciodt=0,5&hl=en	83	66	KG Abelbeck	Biomechanical model and evaluation of a linear motion squat type exercise	2002	The Journal of Strength &Conditioning Research	journals.lww.com	https://journals.lww.com/nsca-jscr/abstract/2002/11000/biomechanical_model_and_evaluation_of_a_linear.5.aspx	https://scholar.google.com/scholar?cites=8815018597718182917&as_sdt=2005&sciodt=0,5&hl=en	83	168	EM Arnold, SL Delp	Fibre operating lengths of human lower limb muscles during walking	2011	… of the Royal Society B: Biological …
201	K Karamanidis, A Arampatzis	Mechanical and morphological properties of human quadriceps femoris and triceps surae muscle–tendon unit in relation to aging and running	2006	Journal of biomechanics	Elsevier	https://www.sciencedirect.com/science/article/pii/S002192900500014X	https://scholar.google.com/scholar?cites=592854504223528167&as_sdt=2005&sciodt=0,5&hl=en	84	9	T Wakahara, J Ushiyama, H Kanehisa…	Effects of passive ankle and knee joint motions on the length of fascicle and tendon of the medial gastrocnemius muscle	2005	International Journal of …	jstage.jst.go.jp	https://www.jstage.jst.go.jp/article/ijshs/3/0/3_0_75/_article/-char/ja/	https://scholar.google.com/scholar?cites=5808567637877932777&as_sdt=2005&sciodt=0,5&hl=en	84	89	TL Heiden, DG Lloyd, TR Ackland	Knee extension and flexion weakness in people with knee osteoarthritis: Is antagonist cocontraction a factor?	2009	journal of orthopaedic &sports …	jospt.org	https://www.jospt.org/doi/abs/10.2519/jospt.2009.3079	https://scholar.google.com/scholar?cites=15636361534466494086&as_sdt=2005&sciodt=0,5&hl=en	84	34	MŞ YILDIRIM, T Filiz, DD Kabayel…	The cut-off values for the diagnosis of hamstring shortness and related factors	2018	Balkan medical …	dergipark.org.tr	https://dergipark.org.tr/en/pub/bmj/issue/41647/503057	https://scholar.google.com/scholar?cites=5600430341403041731&as_sdt=2005&sciodt=0,5&hl=en	84	1303	SJ Olney, C Richards	Hemiparetic gait following stroke. Part I: Characteristics	1996	Gait &posture	Elsevier	https://www.sciencedirect.com/science/article/pii/0966636296010636	https://scholar.google.com/scholar?cites=13264093310712243111&as_sdt=2005&sciodt=0,5&hl=en	84	1134	P Devita, WA Skelly	Effect of landing stiffness on joint kinetics and energetics in the lower extremity	1992	Med Sci Sports Exerc
393	CN Maganaris	Force–length characteristics of in vivo human skeletal muscle	2001	Acta Physiologica Scandinavica	Wiley Online Library	https://onlinelibrary.wiley.com/doi/abs/10.1046/j.1365-201x.2001.00799.x	https://scholar.google.com/scholar?cites=4013210076338899978&as_sdt=2005&sciodt=0,5&hl=en	85	130	W Herzog, LJ Read, H Ter Keurs	Experimental determination of force—length relations of intact human gastrocnemius muscles	1991	Clinical Biomechanics	Elsevier	https://www.sciencedirect.com/science/article/pii/026800339190051Q	https://scholar.google.com/scholar?cites=8044246936739940187&as_sdt=2005&sciodt=0,5&hl=en	85	139	JJ Eng, CM Kim, DL MacIntyre	Reliability of lower extremity strength measures in persons with chronic stroke	2002	Archives of physical medicine and …	Elsevier	https://www.sciencedirect.com/science/article/pii/S0003999302812084	https://scholar.google.com/scholar?cites=6243880222917307763&as_sdt=2005&sciodt=0,5&hl=en	85	86	MK Lebiedowska, D Gaebler-Spira, RS Burns…	Biomechanic characteristics of patients with spastic and dystonic hypertonia in cerebral palsy	2004	Archives of physical …	Elsevier	https://www.sciencedirect.com/science/article/pii/S0003999303010128	https://scholar.google.com/scholar?cites=516921718709830419&as_sdt=2005&sciodt=0,5&hl=en	85	1	S Nishida, S Kunugi, K Maehara…	Association between passive stiffness of hamstring and eccentric knee flexion angle-torque relationship	2021	The Journal of Physical …	jstage.jst.go.jp	https://www.jstage.jst.go.jp/article/jpfsm/10/4/10_205/_article/-char/ja/	https://scholar.google.com/scholar?cites=5790087540985833046&as_sdt=2005&sciodt=0,5&hl=en	85	185	NM Fisher, SC White, HJ Yack…	Muscle function and gait in patients with knee osteoarthritis before and after muscle rehabilitation	1997	Disability and …
92	B Pasquet, A Carpentier…	Change in muscle fascicle length influences the recruitment and discharge rate of motor units during isometric contractions	2005	Journal of …	journals.physiology.org	https://journals.physiology.org/doi/abs/10.1152/jn.00537.2005	https://scholar.google.com/scholar?cites=10919007045794420088&as_sdt=2005&sciodt=0,5&hl=en	86	506	T Sinkjaer, E Toft, S Andreassen…	Muscle stiffness in human ankle dorsiflexors: intrinsic and reflex components	1988	Journal of …	journals.physiology.org	https://journals.physiology.org/doi/abs/10.1152/jn.1988.60.3.1110	https://scholar.google.com/scholar?cites=4714445794139113564&as_sdt=2005&sciodt=0,5&hl=en	86	66	KG Abelbeck	Biomechanical model and evaluation of a linear motion squat type exercise	2002	The Journal of Strength &Conditioning Research	journals.lww.com	https://journals.lww.com/nsca-jscr/abstract/2002/11000/biomechanical_model_and_evaluation_of_a_linear.5.aspx	https://scholar.google.com/scholar?cites=8815018597718182917&as_sdt=2005&sciodt=0,5&hl=en	86	15	S Gao, J Mai, J Zhu, Q Wang	Mechanism and controller design of a transfemoral prosthesis with electrohydraulic knee and motor-driven ankle	2020	IEEE/ASME Transactions on …	ieeexplore.ieee.org	https://ieeexplore.ieee.org/abstract/document/9269470/	https://scholar.google.com/scholar?cites=12618241302820990619&as_sdt=2005&sciodt=0,5&hl=en	86	236	ER Ikeda, ML Schenkman, PO Riley…	Influence of age on dynamics of rising from a chair	1991	Physical …	academic.oup.com	https://academic.oup.com/ptj/article-abstract/71/6/473/2728820	https://scholar.google.com/scholar?cites=6023632431631818431&as_sdt=2005&sciodt=0,5&hl=en	86	12	GGA Elliott	Design and evaluation of a quasi-passive robotic knee brace: on the effects of parallel elasticity on human running	2012
27	N Miyamoto, N Mitsukawa, N Sugisaki…	Joint angle dependence of intermuscle difference in postactivation potentiation	2010	Muscle &Nerve …	Wiley Online Library	https://onlinelibrary.wiley.com/doi/abs/10.1002/mus.21529	https://scholar.google.com/scholar?cites=5346024966789877046&as_sdt=2005&sciodt=0,5&hl=en	87	733	MG Hoy, FE Zajac, ME Gordon	… of the human lower extremity: the effect of muscle, tendon, and moment arm on the moment-angle relationship of musculotendon actuators at the hip, knee, and ankle	1990	Journal of biomechanics	Elsevier	https://www.sciencedirect.com/science/article/pii/0021929090903498	https://scholar.google.com/scholar?cites=17964255855781089180&as_sdt=2005&sciodt=0,5&hl=en	87	107	K YASUDA, T Sasaki	Muscle Exercise After Anterior Cruciate Ligament Reconstruction Biomechanics of the Simultaneous Isometric Contraction Method of the Quadriceps and the …	1987	Clinical Orthopaedics and Related …	journals.lww.com	https://journals.lww.com/corr/Abstract/1987/07000/Muscle_Exercise_After_Anterior_Cruciate_Ligament.37.aspx	https://scholar.google.com/scholar?cites=13712028879594482515&as_sdt=2005&sciodt=0,5&hl=en	87	597	M Lewek, K Rudolph, M Axe, L Snyder-Mackler	The effect of insufficient quadriceps strength on gait after anterior cruciate ligament reconstruction	2002	Clinical biomechanics	Elsevier	https://www.sciencedirect.com/science/article/pii/S0268003301000973	https://scholar.google.com/scholar?cites=8405437389095834527&as_sdt=2005&sciodt=0,5&hl=en	87	12	K Gerrits, I Gommans, B van Engelen…	Quadriceps weakness in a family with nemaline myopathy: influence of knee angle	2003	Clinical …	portlandpress.com	https://portlandpress.com/clinsci/article-abstract/105/5/585/67874	https://scholar.google.com/scholar?cites=15873646871049208023&as_sdt=2005&sciodt=0,5&hl=en	87	48	H Hisaeda, M Shinohara, M Kouzaki…	Effect of local blood circulation and absolute torque on muscle endurance at two different knee-joint angles in humans	2001	European journal of …
984	EM Arnold, SR Ward, RL Lieber, SL Delp	A model of the lower limb for analysis of human movement	2010	Annals of biomedical …	Springer	https://link.springer.com/article/10.1007/s10439-009-9852-5	https://scholar.google.com/scholar?cites=17660459566867061089&as_sdt=2005&sciodt=0,5&hl=en	88	9	SR Freitas, JR Vaz, PM Bruno…	Comparison of different passive knee extension torque-angle assessments	2013	Physiological …	iopscience.iop.org	https://iopscience.iop.org/article/10.1088/0967-3334/34/11/1483/meta	https://scholar.google.com/scholar?cites=4566074327814125339&as_sdt=2005&sciodt=0,5&hl=en	88	26	SL Winter, JH Challis	Reconstruction of the human gastrocnemius force–length curve in vivo: Part 2—Experimental results	2008	Journal of applied …	journals.humankinetics.com	https://journals.humankinetics.com/abstract/journals/jab/24/3/article-p207.xml	https://scholar.google.com/scholar?cites=8748249652999158785&as_sdt=2005&sciodt=0,5&hl=en	88	50	MR Tucker, C Shirota, O Lambercy…	Design and characterization of an exoskeleton for perturbing the knee during gait	2017	IEEE Transactions …	ieeexplore.ieee.org	https://ieeexplore.ieee.org/abstract/document/7828020/	https://scholar.google.com/scholar?cites=8893050810237949243&as_sdt=2005&sciodt=0,5&hl=en	88	98	G Shin, Y Shu, Z Li, Z Jiang, G Mirka	Influence of knee angle and individual flexibility on the flexion–relaxation response of the low back musculature	2004	Journal of Electromyography and …	Elsevier	https://www.sciencedirect.com/science/article/pii/S1050641103001536	https://scholar.google.com/scholar?cites=4311118202245170204&as_sdt=2005&sciodt=0,5&hl=en	88	54	H NAITO, Y AKAZAWA, K TAGAYA…	An ankle-foot orthosis with a variable-resistance ankle joint using a magnetorheological-fluid rotary damper	2009	Journal of …
149	C Frigo, P Crenna, LM Jensen	Moment-angle relationship at lower limb joints during human walking at different velocities	1996	Journal of Electromyography and …	Elsevier	https://www.sciencedirect.com/science/article/pii/1050641196000302	https://scholar.google.com/scholar?cites=1749091373550612448&as_sdt=2005&sciodt=0,5&hl=en	89	85	A Fouré, A Nordez, M Guette…	Effects of plyometric training on passive stiffness of gastrocnemii and the musculo‐articular complex of the ankle joint	2009	Scandinavian journal of …	Wiley Online Library	https://onlinelibrary.wiley.com/doi/abs/10.1111/j.1600-0838.2008.00853.x	https://scholar.google.com/scholar?cites=3400781303299371520&as_sdt=2005&sciodt=0,5&hl=en	89	98	YT Zhang, CB Frank, RM Rangayyan…	A comparative study of simultaneous vibromyography and electromyography with active human quadriceps	1992	IEEE transactions on …	ieeexplore.ieee.org	https://ieeexplore.ieee.org/abstract/document/161336/	https://scholar.google.com/scholar?cites=6599706512145271268&as_sdt=2005&sciodt=0,5&hl=en	89	31	P Bulgheroni, MV Bulgheroni, L Andrini, P Guffanti…	Walking in anterior cruciate ligament injuries	1997	The knee	Elsevier	https://www.sciencedirect.com/science/article/pii/S0968016097002597	https://scholar.google.com/scholar?cites=17173110735514747867&as_sdt=2005&sciodt=0,5&hl=en	89	81	J Perry, JM Burnfield, JAK Gronley, SJ Mulroy	Toe walking: muscular demands at the ankle and knee	2003	Archives of physical …	Elsevier	https://www.sciencedirect.com/science/article/pii/S000399930204875X	https://scholar.google.com/scholar?cites=541802464592410368&as_sdt=2005&sciodt=0,5&hl=en	89	3	R Nakamura, T Kato, M Sato, T Fujii…	Evaluation of soaking postures in bathwater using a biomechanical model considering buoyancy and passive elastic joint moment	2018	Mechanical …
226	J Bojsen-Møller, P Hansen…	Differential displacement of the human soleus and medial gastrocnemius aponeuroses during isometric plantar flexor contractions in vivo	2004	Journal of applied …	journals.physiology.org	https://journals.physiology.org/doi/abs/10.1152/japplphysiol.00084.2004	https://scholar.google.com/scholar?cites=7011170676963462277&as_sdt=2005&sciodt=0,5&hl=en	90	90	ID Loram, CN Maganaris, M Lakie	The passive, human calf muscles in relation to standing: the short range stiffness lies in the contractile component	2007	The Journal of physiology	Wiley Online Library	https://physoc.onlinelibrary.wiley.com/doi/abs/10.1113/jphysiol.2007.140053	https://scholar.google.com/scholar?cites=16523255007911472354&as_sdt=2005&sciodt=0,5&hl=en	90	17	O Yanagisawa, A Fukutani	Muscle recruitment pattern of the hamstring muscles in hip extension and knee flexion exercises	2020	Journal of human kinetics	sciendo.com	https://sciendo.com/article/10.2478/hukin-2019-0124?tab=zahlen-und-tabellen	https://scholar.google.com/scholar?cites=4758118252514539416&as_sdt=2005&sciodt=0,5&hl=en	90	7	K Bhakta, J Camargo, AJ Young	Control and experimental validation of a powered knee and ankle prosthetic device	2018	Dynamic Systems …	asmedigitalcollection.asme.org	https://asmedigitalcollection.asme.org/DSCC/proceedings-abstract/DSCC2018/V001T12A004/455529	https://scholar.google.com/scholar?cites=3877828725417499947&as_sdt=2005&sciodt=0,5&hl=en	90	293	CAM Doorenbosch, J Harlaar, ME Roebroeck…	Two strategies of transferring from sit-to-stand; the activation of monoarticular and biarticular muscles	1994	Journal of …	Elsevier	https://www.sciencedirect.com/science/article/pii/0021929094900396	https://scholar.google.com/scholar?cites=16716288827640537647&as_sdt=2005&sciodt=0,5&hl=en	90	23	S Hood, L Gabert, T Lenzi	Powered knee and ankle prosthesis with adaptive control enables climbing stairs with different stair heights, cadences, and gait patterns	2022	IEEE Transactions on Robotics
2476	SL Delp, JP Loan, MG Hoy, FE Zajac…	An interactive graphics-based model of the lower extremity to study orthopaedic surgical procedures	1990	IEEE Transactions …	ieeexplore.ieee.org	https://ieeexplore.ieee.org/abstract/document/102791/	https://scholar.google.com/scholar?cites=8812129061939034186&as_sdt=2005&sciodt=0,5&hl=en	91	77	G De Monte, A Arampatzis, C Stogiannari…	In vivo motion transmission in the inactive gastrocnemius medialis muscle–tendon unit during ankle and knee joint rotation	2006	Journal of …	Elsevier	https://www.sciencedirect.com/science/article/pii/S1050641105001239	https://scholar.google.com/scholar?cites=1293909285664514095&as_sdt=2005&sciodt=0,5&hl=en	91	432	RL Mizner, L Snyder‐Mackler	Altered loading during walking and sit‐to‐stand is affected by quadriceps weakness after total knee arthroplasty	2005	Journal of Orthopaedic …	Wiley Online Library	https://onlinelibrary.wiley.com/doi/abs/10.1016/j.orthres.2005.01.021	https://scholar.google.com/scholar?cites=17004986203112511619&as_sdt=2005&sciodt=0,5&hl=en	91	67	S Murray, M Goldfarb	Towards the use of a lower limb exoskeleton for locomotion assistance in individuals with neuromuscular locomotor deficits	2012	… Conference of the IEEE Engineering in …	ieeexplore.ieee.org	https://ieeexplore.ieee.org/abstract/document/6346327/	https://scholar.google.com/scholar?cites=13115548785235582182&as_sdt=2005&sciodt=0,5&hl=en	91	110	CS Roberts, GS Rash, JT Honaker, MP Wachowiak…	A deficient anterior cruciate ligament does not lead to quadriceps avoidance gait	1999	Gait &posture	Elsevier	https://www.sciencedirect.com/science/article/pii/S0966636299000387	https://scholar.google.com/scholar?cites=5659575406693762228&as_sdt=2005&sciodt=0,5&hl=en	91	176	TR Jenkyn, MA Hunt, IC Jones, JR Giffin…	Toe-out gait in patients with knee osteoarthritis partially transforms external knee adduction moment into flexion moment during early stance phase of gait: a tri-planar …	2008	Journal of …
192	K Kubo, M Morimoto, T Komuro, N Tsunoda…	Influences of tendon stiffness, joint stiffness, and electromyographic activity on jump performances using single joint	2007	European journal of …	Springer	https://link.springer.com/article/10.1007/s00421-006-0338-y	https://scholar.google.com/scholar?cites=6411125442735931825&as_sdt=2005&sciodt=0,5&hl=en	92	92	JT Blackburn, DA Padua, BL Riemann…	The relationships between active extensibility, and passive and active stiffness of the knee flexors	2004	Journal of …	Elsevier	https://www.sciencedirect.com/science/article/pii/S1050641104000434	https://scholar.google.com/scholar?cites=5399349642366579479&as_sdt=2005&sciodt=0,5&hl=en	92	9	IM Fiebert, CH Pahl, EB Applegate…	Medial-lateral hamstring electromyographic activity during maximum isometric knee flexion at different angles	1996	Isokinetics and …	content.iospress.com	https://content.iospress.com/articles/isokinetics-and-exercise-science/ies6-2-13	https://scholar.google.com/scholar?cites=17603979961403584089&as_sdt=2005&sciodt=0,5&hl=en	92	3	SR McFaull	Measurement and statistical analysis of the passive viscoelastic properties of the human knee joint during flexion and extension motion.	1993		ruor.uottawa.ca	https://ruor.uottawa.ca/handle/10393/6922	https://scholar.google.com/scholar?cites=8802846911247652374&as_sdt=2005&sciodt=0,5&hl=en	92	32	J Yang, J Lee, B Lee, S Kim, D Shin, Y Lee…	The effects of elbow joint angle changes on elbow flexor and extensor muscle strength and activation	2014	Journal of physical …	jstage.jst.go.jp	https://www.jstage.jst.go.jp/article/jpts/26/7/26_jpts-2013-588/_article/-char/ja/	https://scholar.google.com/scholar?cites=8285731607512445327&as_sdt=2005&sciodt=0,5&hl=en	92	5	UC Ugbolue, C Robson, E Donald, KL Speirs…	Joint angle, range of motion, force, and moment assessment: responses of the lower limb to ankle plantarflexion and dorsiflexion	2021	Applied Bionics and …
138	RW Selles, X Li, F Lin, SG Chung, EJ Roth…	Feedback-controlled and programmed stretching of the ankle plantarflexors and dorsiflexors in stroke: effects of a 4-week intervention program	2005	Archives of physical …	Elsevier	https://www.sciencedirect.com/science/article/pii/S0003999305009354	https://scholar.google.com/scholar?cites=6653238057583262605&as_sdt=2005&sciodt=0,5&hl=en	93	30	MP McHugh, DE Hogan	Effect of knee flexion angle on active joint stiffness	2004	Acta physiologica scandinavica	Wiley Online Library	https://onlinelibrary.wiley.com/doi/abs/10.1046/j.0001-6772.2003.01240.x	https://scholar.google.com/scholar?cites=6958220791455945073&as_sdt=2005&sciodt=0,5&hl=en	93	448	GE Lutz, RA Palmitier, KN An, EY Chao	Comparison of tibiofemoral joint forces during open-kinetic-chain and closed-kinetic-chain exercises.	1993	JBJS	journals.lww.com	https://journals.lww.com/jbjsjournal/Abstract/1993/05000/Comparison_of_Tibiofemoral_Joint_Forces_during.14.aspx	https://scholar.google.com/scholar?cites=3460962994209577496&as_sdt=2005&sciodt=0,5&hl=en	93	291	JC Gardiner, JA Weiss	Subject‐specific finite element analysis of the human medial collateral ligament during valgus knee loading	2003	Journal of orthopaedic research	Wiley Online Library	https://onlinelibrary.wiley.com/doi/abs/10.1016/S0736-0266(03)00113-X	https://scholar.google.com/scholar?cites=5101191136927942081&as_sdt=2005&sciodt=0,5&hl=en	93	26	SL Winter, JH Challis	Reconstruction of the human gastrocnemius force–length curve in vivo: Part 2—Experimental results	2008	Journal of applied …	journals.humankinetics.com	https://journals.humankinetics.com/abstract/journals/jab/24/3/article-p207.xml	https://scholar.google.com/scholar?cites=8748249652999158785&as_sdt=2005&sciodt=0,5&hl=en	93	1	Y Kim	Identification of static and dynamic properties induced by hip changes to flexion withdrawal reflex in chronic human spinal cord injury	2010	Journal of Biomechanical Science and Engineering
187	TW Worrell, G Karst, D Adamczyk, R Moore…	Influence of joint position on electromyographic and torque generation during maximal voluntary isometric contractions of the hamstrings and gluteus maximus …	2001	Journal of Orthopaedic & …	jospt.org	https://www.jospt.org/doi/abs/10.2519/jospt.2001.31.12.730	https://scholar.google.com/scholar?cites=7651970638484537045&as_sdt=2005&sciodt=0,5&hl=en	94	55	PL Weiss, RE Kearney, IW Hunter	Position dependence of stretch reflex dynamics at the human ankle	1986	Experimental brain research	Springer	https://link.springer.com/article/10.1007/BF00235645	https://scholar.google.com/scholar?cites=3685414111792080677&as_sdt=2005&sciodt=0,5&hl=en	94	335	AM Chaudhari, TP Andriacchi	The mechanical consequences of dynamic frontal plane limb alignment for non-contact ACL injury	2006	Journal of biomechanics	Elsevier	https://www.sciencedirect.com/science/article/pii/S0021929004005743	https://scholar.google.com/scholar?cites=13718126934201491198&as_sdt=2005&sciodt=0,5&hl=en	94	95	CAM Doorenbosch, J Harlaar	A clinically applicable EMG–force model to quantify active stabilization of the knee after a lesion of the anterior cruciate ligament	2003	Clinical Biomechanics	Elsevier	https://www.sciencedirect.com/science/article/pii/S0268003302001833	https://scholar.google.com/scholar?cites=17093089190709386547&as_sdt=2005&sciodt=0,5&hl=en	94	167	T Kotake, N Dohi, T Kajiwara, N Sumi, Y Koyama…	An analysis of sit-to-stand movements	1993	Archives of physical …	Elsevier	https://www.sciencedirect.com/science/article/pii/000399939390068L	https://scholar.google.com/scholar?cites=17227588470627753416&as_sdt=2005&sciodt=0,5&hl=en	94	891	TP Andriacchi, JO Galante, RW Fermier	The influence of total knee-replacement design on walking and stair-climbing.	1982	JBJS
321	CN Maganaris	Force‐length characteristics of the in vivo human gastrocnemius muscle	2003	Clinical Anatomy: The Official Journal of the …	Wiley Online Library	https://onlinelibrary.wiley.com/doi/abs/10.1002/ca.10064	https://scholar.google.com/scholar?cites=14654679424747468194&as_sdt=2005&sciodt=0,5&hl=en	95	81	M Tian, RD Herbert, P Hoang…	Myofascial force transmission between the human soleus and gastrocnemius muscles during passive knee motion	2012	Journal of applied …	journals.physiology.org	https://journals.physiology.org/doi/full/10.1152/japplphysiol.00111.2012?view=long&	https://scholar.google.com/scholar?cites=18105924401701860007&as_sdt=2005&sciodt=0,5&hl=en	95	230	CM Powers, J Perry, A Hsu, HJ Hislop	Are patellofemoral pain and quadriceps femoris muscle torque associated with locomotor function?	1997	Physical Therapy	academic.oup.com	https://academic.oup.com/ptj/article-abstract/77/10/1063/2633094	https://scholar.google.com/scholar?cites=4358846609687235200&as_sdt=2005&sciodt=0,5&hl=en	95	37	MT Gross, AD Tyson, CB Burns	Effect of knee angle and ligament insufficiency on anterior tibial translation during quadriceps muscle contraction: a preliminary report	1993	Journal of Orthopaedic &Sports Physical …	jospt.org	https://www.jospt.org/doi/abs/10.2519/jospt.1993.17.3.133	https://scholar.google.com/scholar?cites=7750991279158865836&as_sdt=2005&sciodt=0,5&hl=en	95	448	GE Lutz, RA Palmitier, KN An, EY Chao	Comparison of tibiofemoral joint forces during open-kinetic-chain and closed-kinetic-chain exercises.	1993	JBJS	journals.lww.com	https://journals.lww.com/jbjsjournal/Abstract/1993/05000/Comparison_of_Tibiofemoral_Joint_Forces_during.14.aspx	https://scholar.google.com/scholar?cites=3460962994209577496&as_sdt=2005&sciodt=0,5&hl=en	95	23	D Kaya, MJ Callaghan, G Donmez…	Shoulder joint position sense is negatively correlated with free-throw percentage in professional basketball players	2012	… and Exercise Science
1974	JR Fowles, DG Sale…	Reduced strength after passive stretch of the human plantarflexors	2000	Journal of applied …	journals.physiology.org	https://journals.physiology.org/doi/full/10.1152/jappl.2000.89.3.1179?r	https://scholar.google.com/scholar?cites=10464105115850262176&as_sdt=2005&sciodt=0,5&hl=en	96	233	RL Gajdosik, DW Vander Linden…	Influence of age on length and passive elastic stiffness characteristics of the calf muscle-tendon unit of women	1999	Physical therapy	academic.oup.com	https://academic.oup.com/ptj/article-abstract/79/9/827/2837082	https://scholar.google.com/scholar?cites=8167960065631582960&as_sdt=2005&sciodt=0,5&hl=en	96	235	SL Delp, W Maloney	Effects of hip center location on the moment-generating capacity of the muscles	1993	Journal of biomechanics	Elsevier	https://www.sciencedirect.com/science/article/pii/0021929093900113	https://scholar.google.com/scholar?cites=10320921466009950709&as_sdt=2005&sciodt=0,5&hl=en	96	647	GE Goslow Jr, RM Reinking, DG Stuart	The cat step cycle: hind limb joint angles and muscle lengths during unrestrained locomotion	1973	Journal of Morphology	Wiley Online Library	https://onlinelibrary.wiley.com/doi/abs/10.1002/jmor.1051410102	https://scholar.google.com/scholar?cites=3900817956214718602&as_sdt=2005&sciodt=0,5&hl=en	96	335	AM Chaudhari, TP Andriacchi	The mechanical consequences of dynamic frontal plane limb alignment for non-contact ACL injury	2006	Journal of biomechanics	Elsevier	https://www.sciencedirect.com/science/article/pii/S0021929004005743	https://scholar.google.com/scholar?cites=13718126934201491198&as_sdt=2005&sciodt=0,5&hl=en	96	35	SR McFaull, M Lamontagne	In vivo measurement of the passive viscoelastic properties of the human knee joint	1998	Human Movement Science
15	J Saeki, M Tojima, S Torii	Relationship between navicular drop and measuring position of maximal plantar flexion torque of the first and second-fifth metatarsophalangeal joints	2015	Journal of physical therapy science	jstage.jst.go.jp	https://www.jstage.jst.go.jp/article/jpts/27/6/27_jpts-2015-026/_article/-char/ja/	https://scholar.google.com/scholar?cites=6034062026669177059&as_sdt=2005&sciodt=0,5&hl=en	97	72	BM Chesworth, AA Vandervoort	Age and passive ankle stiffness in healthy women	1989	Physical Therapy	academic.oup.com	https://academic.oup.com/ptj/article-abstract/69/3/217/2728467	https://scholar.google.com/scholar?cites=15511336792445915444&as_sdt=2005&sciodt=0,5&hl=en	97	22	BT Ballantyne, CG Kukulka, GL Soderberg	Motor unit recruitment in human medial gastrocnemius muscle during combined knee flexion and plantarflexion isometric contractions	1993	Experimental brain research	Springer	https://link.springer.com/article/10.1007/BF00229364	https://scholar.google.com/scholar?cites=1733768865723649903&as_sdt=2005&sciodt=0,5&hl=en	97	226	J Bojsen-Møller, P Hansen…	Differential displacement of the human soleus and medial gastrocnemius aponeuroses during isometric plantar flexor contractions in vivo	2004	Journal of applied …	journals.physiology.org	https://journals.physiology.org/doi/abs/10.1152/japplphysiol.00084.2004	https://scholar.google.com/scholar?cites=7011170676963462277&as_sdt=2005&sciodt=0,5&hl=en	97	432	RL Mizner, L Snyder‐Mackler	Altered loading during walking and sit‐to‐stand is affected by quadriceps weakness after total knee arthroplasty	2005	Journal of Orthopaedic …	Wiley Online Library	https://onlinelibrary.wiley.com/doi/abs/10.1016/j.orthres.2005.01.021	https://scholar.google.com/scholar?cites=17004986203112511619&as_sdt=2005&sciodt=0,5&hl=en	97	85	M Saffer, T Kiemel, J Jeka	Coherence analysis of muscle activity during quiet stance	2008	Experimental Brain Research
102	AJ Dallmeijer, R Baker, KJ Dodd, NF Taylor	Association between isometric muscle strength and gait joint kinetics in adolescents and young adults with cerebral palsy	2011	Gait &posture	Elsevier	https://www.sciencedirect.com/science/article/pii/S096663621000384X	https://scholar.google.com/scholar?cites=14696083550870748470&as_sdt=2005&sciodt=0,5&hl=en	98	36	VB Frasson, DE Rassier, W Herzog…	Dorsiflexor and plantarflexor torque-angle and torque-velocity relationships of classical ballet dancers and volleyball players	2007	Rev Bras Biomec	physiquefisio.com.br	http://physiquefisio.com.br/artigos/frasson_et_al_bjb2007[1].pdf	https://scholar.google.com/scholar?cites=14583508801705289000&as_sdt=2005&sciodt=0,5&hl=en	98	58	D Samuel, P Rowe	An investigation of the association between grip strength and hip and knee joint moments in older adults	2012	Archives of gerontology and geriatrics	Elsevier	https://www.sciencedirect.com/science/article/pii/S0167494311000537	https://scholar.google.com/scholar?cites=1509788680865541787&as_sdt=2005&sciodt=0,5&hl=en	98	14	MG Hines, NA Tillin, J Luo, RYW Lee	Passive elastic contribution of hip extensors to joint moments during walking in people with low back pain	2018	Clinical Biomechanics	Elsevier	https://www.sciencedirect.com/science/article/pii/S026800331830843X	https://scholar.google.com/scholar?cites=14308647302019613507&as_sdt=2005&sciodt=0,5&hl=en	98	139	PH McCrea, JJ Eng…	Saturated muscle activation contributes to compensatory reaching strategies after stroke	2005	Journal of …	journals.physiology.org	https://journals.physiology.org/doi/abs/10.1152/jn.00732.2004	https://scholar.google.com/scholar?cites=1080618862394049211&as_sdt=2005&sciodt=0,5&hl=en	98	149	SC Shoemaker, KL Markolf	In vivo rotatory knee stability. Ligamentous and muscular contributions.	1982	JBJS
22	JR Fletcher, BR MacIntosh	Estimates of Achilles tendon moment arm length at different ankle joint angles: effect of passive moment	2018	Journal of applied …	journals.humankinetics.com	https://journals.humankinetics.com/view/journals/jab/34/3/article-p220.xml	https://scholar.google.com/scholar?cites=2615267737554603434&as_sdt=2005&sciodt=0,5&hl=en	99	144	JM Mansour, ML Audu	The passive elastic moment at the knee and its influence on human gait	1986	Journal of biomechanics	Elsevier	https://www.sciencedirect.com/science/article/pii/0021929086900138	https://scholar.google.com/scholar?cites=799959631238923662&as_sdt=2005&sciodt=0,5&hl=en	99	168	EM Arnold, SL Delp	Fibre operating lengths of human lower limb muscles during walking	2011	… of the Royal Society B: Biological …	royalsocietypublishing.org	https://royalsocietypublishing.org/doi/abs/10.1098/rstb.2010.0345	https://scholar.google.com/scholar?cites=11134610048826941757&as_sdt=2005&sciodt=0,5&hl=en	99	259	S McGill, J Seguin, G Bennett	Passive stiffness of the lumber torso in flexion, extension, lateral bending, and axial roatation: Effect of belt wearing and breath holding	1994	Spine	journals.lww.com	https://journals.lww.com/spinejournal/abstract/1994/03001/passive_stiffness_of_the_lumber_torso_in_flexion,.9.aspx	https://scholar.google.com/scholar?cites=13729763554684203592&as_sdt=2005&sciodt=0,5&hl=en	99	12	T Bober, B Pietraszewski	Strength of muscle groups in swimmers	1996	Biology of Sport	books.google.com	https://books.google.com/books?hl=en&lr=&id=pVwpTcHIJYsC&oi=fnd&pg=PA155&dq=hip+flex%7Cextens+moment%7Ctorque+angle+relation+subject+joint+position+max+voluntary%7Cisometric&ots=CQehdF8aBI&sig=CANW5HJG3VA2q8E8Z_S8DZDoqZ0	https://scholar.google.com/scholar?cites=4874138296858286455&as_sdt=2005&sciodt=0,5&hl=en	99	393	AS Arnold, S Salinas, DJ Hakawa…	Accuracy of muscle moment arms estimated from MRI-based musculoskeletal models of the lower extremity	2000	Computer Aided …
301	SJ Olney, DA Winter	Predictions of knee and ankle moments of force in walking from EMG and kinematic data	1985	Journal of biomechanics	Elsevier	https://www.sciencedirect.com/science/article/pii/0021929085900417	https://scholar.google.com/scholar?cites=8936528768979273569&as_sdt=2005&sciodt=0,5&hl=en	100	17	AJ Cheng, CL Rice	Factors contributing to the fatigue-related reduction in active dorsiflexion joint range of motion	2013	Applied Physiology, Nutrition, and …	cdnsciencepub.com	https://cdnsciencepub.com/doi/abs/10.1139/apnm-2012-0357	https://scholar.google.com/scholar?cites=9097400552974650765&as_sdt=2005&sciodt=0,5&hl=en	100	10	J Lecompte, O Maisetti, A Guillaume…	Agonist and antagonist EMG activity of neck muscles during maximal isometric flexion and extension at different positions in young healthy men and women	2007	… and exercise science	content.iospress.com	https://content.iospress.com/articles/isokinetics-and-exercise-science/ies00268	https://scholar.google.com/scholar?cites=14791425396603652446&as_sdt=2005&sciodt=0,5&hl=en	100	71	MD Grabiner, KR Campbell…	Electromyographic study of the anterior cruciate ligament–hamstrings synergy during isometric knee extension	1989	Journal of …	Wiley Online Library	https://onlinelibrary.wiley.com/doi/abs/10.1002/jor.1100070122	https://scholar.google.com/scholar?cites=18179018121259619552&as_sdt=2005&sciodt=0,5&hl=en	100	72	I Kingma, S Aalbersberg, JH van Dieën	Are hamstrings activated to counteract shear forces during isometric knee extension efforts in healthy subjects?	2004	Journal of Electromyography and …	Elsevier	https://www.sciencedirect.com/science/article/pii/S1050641104000136	https://scholar.google.com/scholar?cites=779644069659296483&as_sdt=2005&sciodt=0,5&hl=en	100	29	L Flynn, J Geeroms, R Jimenez-Fabian…	The challenges and achievements of experimental implementation of an active transfemoral prosthesis based on biological quasi-stiffness: the CYBERLEGs …	2018	Frontiers in …
299	JJ Knapik, JE Wright, RH Mawdsley, J Braun	Isometric, isotonic, and isokinetic torque variations in four muscle groups through a range of joint motion	1983	Physical therapy	academic.oup.com	https://academic.oup.com/ptj/article-abstract/63/6/938/2727587	https://scholar.google.com/scholar?cites=5321785049885911166&as_sdt=2005&sciodt=0,5&hl=en	101	136	F Gao, Y Ren, EJ Roth, R Harvey, LQ Zhang	Effects of repeated ankle stretching on calf muscle–tendon and ankle biomechanical properties in stroke survivors	2011	Clinical biomechanics	Elsevier	https://www.sciencedirect.com/science/article/pii/S0268003310003335	https://scholar.google.com/scholar?cites=17353533023647926261&as_sdt=2005&sciodt=0,5&hl=en	101	22	J Ekholm, R Nisell, UP Arborelius, O Svensson…	Load on knee joint and knee muscular activity during machine milking	1985	Ergonomics	Taylor &Francis	https://www.tandfonline.com/doi/abs/10.1080/00140138508963180	https://scholar.google.com/scholar?cites=14324333828429046682&as_sdt=2005&sciodt=0,5&hl=en	101	8	YY Dhaher, MJ Francis	Determination of the abduction–adduction axis of rotation at the human knee: helical axis representation	2006	Journal of orthopaedic research	Wiley Online Library	https://onlinelibrary.wiley.com/doi/abs/10.1002/jor.20281	https://scholar.google.com/scholar?cites=597917651830086464&as_sdt=2005&sciodt=0,5&hl=en	101	188	Y Kawakami, K Nakazawa, T Fujimoto…	Specific tension of elbow flexor and extensor muscles based on magnetic resonance imaging	1994	European journal of …	Springer	https://link.springer.com/article/10.1007/BF00244027	https://scholar.google.com/scholar?cites=8970533992611092629&as_sdt=2005&sciodt=0,5&hl=en	101	58	JW Youdas, DA Krause, JH Hollman	Validity of hamstring muscle length assessment during the sit-and-reach test using an inclinometer to measure hip joint angle	2008	The Journal of Strength & …
117	DJ Bennett	Torques generated at the human elbow joint in response to constant position errors imposed during voluntary movements	1993	Experimental Brain Research	Springer	https://link.springer.com/article/10.1007/BF00227142	https://scholar.google.com/scholar?cites=1501065147563712497&as_sdt=2005&sciodt=0,5&hl=en	102	18	S Kim, Y Son, S Choi, S Ham, C Park	Design of a simple, lightweight, passive-elastic ankle exoskeleton supporting ankle joint stiffness	2015	Review of Scientific Instruments	pubs.aip.org	https://pubs.aip.org/aip/rsi/article-abstract/86/9/095107/282827	https://scholar.google.com/scholar?cites=9089754817123305528&as_sdt=2005&sciodt=0,5&hl=en	102	30	S Kwon, HS Park, CJ Stanley, J Kim…	A practical strategy for sEMG-based knee joint moment estimation during gait and its validation in individuals with cerebral palsy	2012	IEEE Transactions …	ieeexplore.ieee.org	https://ieeexplore.ieee.org/abstract/document/6166865/	https://scholar.google.com/scholar?cites=16175251914477433187&as_sdt=2005&sciodt=0,5&hl=en	102	130	MO Ericson, åke Bratt, R Nisell, UP Arborelius…	Power output and work in different muscle groups during ergometer cycling	1986	European journal of …	Springer	https://link.springer.com/article/10.1007/BF02343792	https://scholar.google.com/scholar?cites=15031320755470669633&as_sdt=2005&sciodt=0,5&hl=en	102	125	S Jaric, S Radosavljevic-Jaric, H Johansson	Muscle force and muscle torque in humans require different methods when adjusting for differences in body size	2002	European journal of applied …	Springer	https://link.springer.com/article/10.1007/s00421-002-0638-9	https://scholar.google.com/scholar?cites=2012014986327612091&as_sdt=2005&sciodt=0,5&hl=en	102	31	P Bulgheroni, MV Bulgheroni, L Andrini, P Guffanti…	Walking in anterior cruciate ligament injuries	1997	The knee
21	TM Hornsby, GG Nicholson, MR Gossman…	Effect of inherent muscle length on isometric plantar flexion torque in healthy women	1987	Physical …	academic.oup.com	https://academic.oup.com/ptj/article-abstract/67/8/1191/2728146	https://scholar.google.com/scholar?cites=17360292061678079977&as_sdt=2005&sciodt=0,5&hl=en	103	531	CI Morse, H Degens, OR Seynnes…	The acute effect of stretching on the passive stiffness of the human gastrocnemius muscle tendon unit	2008	The Journal of …	Wiley Online Library	https://physoc.onlinelibrary.wiley.com/doi/abs/10.1113/jphysiol.2007.140434	https://scholar.google.com/scholar?cites=9050538775259407754&as_sdt=2005&sciodt=0,5&hl=en	103	351	Y Yoshida, RL Mizner, DK Ramsey…	Examining outcomes from total knee arthroplasty and the relationship between quadriceps strength and knee function over time	2008	Clinical biomechanics	Elsevier	https://www.sciencedirect.com/science/article/pii/S0268003307002446	https://scholar.google.com/scholar?cites=16837196463118977533&as_sdt=2005&sciodt=0,5&hl=en	103	572	C Kirtley, MW Whittle, RJ Jefferson	Influence of walking speed on gait parameters	1985	Journal of biomedical engineering	Elsevier	https://www.sciencedirect.com/science/article/pii/014154258590055X	https://scholar.google.com/scholar?cites=12888276107388660109&as_sdt=2005&sciodt=0,5&hl=en	103	51	JP Lin, JK Brown, EG Walsh	Soleus muscle length, stretch reflex excitability, and the contractile properties of muscle in children and adults: a study of the functional joint angle	1997	Developmental Medicine &Child …	Wiley Online Library	https://onlinelibrary.wiley.com/doi/abs/10.1111/j.1469-8749.1997.tb07467.x	https://scholar.google.com/scholar?cites=1548614982046244862&as_sdt=2005&sciodt=0,5&hl=en	103	257	JW Youdas, TR Garrett, S Harmsen, VJ Suman…	Lumbar lordosis and pelvic inclination of asymptomatic adults	1996	Physical …
43	R Hainisch, M Gfoehler, M Zubayer-Ul-Karim…	Method for determining musculotendon parameters in subject-specific musculoskeletal models of children developed from MRI data	2012	Multibody System …	Springer	https://link.springer.com/article/10.1007/s11044-011-9289-0	https://scholar.google.com/scholar?cites=9335734609873359498&as_sdt=2005&sciodt=0,5&hl=en	104	55	KL de Gooijer-van de Groep, E De Vlugt…	Differentiation between non-neural and neural contributors to ankle joint stiffness in cerebral palsy	2013	… of neuroengineering and …	Springer	https://link.springer.com/article/10.1186/1743-0003-10-81	https://scholar.google.com/scholar?cites=9119132366255696870&as_sdt=2005&sciodt=0,5&hl=en	104	7	PA Huijing, AE Greuell, MH Wajon…	An analysis of human maximal isometric voluntary plantar flexion as a function of ankle and knee joint angle	1987	… of the Fifth Meeting of the …	Springer	https://link.springer.com/chapter/10.1007/978-94-009-3355-2_96	https://scholar.google.com/scholar?cites=4268687436834324671&as_sdt=2005&sciodt=0,5&hl=en	104	132	MK Shepherd, EJ Rouse	The VSPA foot: A quasi-passive ankle-foot prosthesis with continuously variable stiffness	2017	IEEE Transactions on Neural …	ieeexplore.ieee.org	https://ieeexplore.ieee.org/abstract/document/8027113/	https://scholar.google.com/scholar?cites=12343328067434202376&as_sdt=2005&sciodt=0,5&hl=en	104	50	M Solomonow, RV Baratta, R D'Ambrosia	EMG-force relations of a single skeletal muscle acting across a joint: Dependence on joint angle	1991	Journal of Electromyography …	Elsevier	https://www.sciencedirect.com/science/article/pii/1050641191900273	https://scholar.google.com/scholar?cites=14468003162667718549&as_sdt=2005&sciodt=0,5&hl=en	104	237	NM Fisher, GE Gresham, M Abrams, J Hicks…	Quantitative effects of physical therapy on muscular and functional performance in subjects with osteoarthritis of the knees	1993	Archives of physical …
190	R Csapo, CN Maganaris…	On muscle, tendon and high heels	2010	Journal of …	journals.biologists.com	https://journals.biologists.com/jeb/article-abstract/213/15/2582/9708	https://scholar.google.com/scholar?cites=4177538035083898765&as_sdt=2005&sciodt=0,5&hl=en	105	33	A van der Salm, PH Veltink, HJ Hermens…	Development of a new method for objective assessment of spasticity using full range passive movements	2005	Archives of physical …	Elsevier	https://www.sciencedirect.com/science/article/pii/S0003999305004223	https://scholar.google.com/scholar?cites=17269078886033637027&as_sdt=2005&sciodt=0,5&hl=en	105	23	P Kannus, M Järvinen, M Lehto	Maximal peak torque as a predictor of angle-specific torques of hamstring and quadriceps muscles in man	1991	European journal of applied physiology …	Springer	https://link.springer.com/article/10.1007/BF00235179	https://scholar.google.com/scholar?cites=4275701148706082146&as_sdt=2005&sciodt=0,5&hl=en	105	18	S Meireles, F De Groote, S Van Rossom…	Differences in knee adduction moment between healthy subjects and patients with osteoarthritis depend on the knee axis definition	2017	Gait &Posture	Elsevier	https://www.sciencedirect.com/science/article/pii/S096663621730022X	https://scholar.google.com/scholar?cites=7266971169609371612&as_sdt=2005&sciodt=0,5&hl=en	105	57	S Stafilidis, M Tilp	Effects of short duration static stretching on jump performance, maximum voluntary contraction, and various mechanical and morphological parameters of the …	2015	European journal of applied physiology	Springer	https://link.springer.com/article/10.1007/s00421-014-3047-y	https://scholar.google.com/scholar?cites=16057074462362409555&as_sdt=2005&sciodt=0,5&hl=en	105	140	AC Thomas, SG McLean…	Quadriceps and hamstrings fatigue alters hip and knee mechanics	2010	Journal of applied …
66	TD O'Brien, ND Reeves, V Baltzopoulos…	The effects of agonist and antagonist muscle activation on the knee extension moment–angle relationship in adults and children	2009	European journal of …	Springer	https://link.springer.com/article/10.1007/s00421-009-1088-4	https://scholar.google.com/scholar?cites=2491045750354240223&as_sdt=2005&sciodt=0,5&hl=en	106	158	L Barber, R Barrett, G Lichtwark	Passive muscle mechanical properties of the medial gastrocnemius in young adults with spastic cerebral palsy	2011	Journal of biomechanics	Elsevier	https://www.sciencedirect.com/science/article/pii/S002192901100443X	https://scholar.google.com/scholar?cites=14555144036725775454&as_sdt=2005&sciodt=0,5&hl=en	106	69	NAS Taylor, JD Cotter, SN Stanley…	Functional torque-velocity and power-velocity characteristics of elite athletes	1991	European journal of …	Springer	https://link.springer.com/article/10.1007/BF00626766	https://scholar.google.com/scholar?cites=3415478594414427672&as_sdt=2005&sciodt=0,5&hl=en	106	169	HS⊘ rensen, M Zacho, EB Simonsen…	Dynamics of the martial arts high front kick	1996	Journal of sports …	Taylor &Francis	https://www.tandfonline.com/doi/abs/10.1080/02640419608727735	https://scholar.google.com/scholar?cites=1805210139573361691&as_sdt=2005&sciodt=0,5&hl=en	106	201	JD Willson, IS Davis	Lower extremity strength and mechanics during jumping in women with patellofemoral pain	2009	Journal of sport rehabilitation	journals.humankinetics.com	https://journals.humankinetics.com/abstract/journals/jsr/18/1/article-p76.xml	https://scholar.google.com/scholar?cites=3056869800979362325&as_sdt=2005&sciodt=0,5&hl=en	106	265	SK Banala, SK Agrawal, A Fattah…	Gravity-balancing leg orthosis and its performance evaluation	2006	IEEE Transactions …
136	F Gao, Y Ren, EJ Roth, R Harvey, LQ Zhang	Effects of repeated ankle stretching on calf muscle–tendon and ankle biomechanical properties in stroke survivors	2011	Clinical biomechanics	Elsevier	https://www.sciencedirect.com/science/article/pii/S0268003310003335	https://scholar.google.com/scholar?cites=17353533023647926261&as_sdt=2005&sciodt=0,5&hl=en	107	119	GL Gottlieb, GC Agarwal	Compliance of single joints: elastic and plastic characteristics	1988	Journal of neurophysiology	journals.physiology.org	https://journals.physiology.org/doi/abs/10.1152/jn.1988.59.3.937	https://scholar.google.com/scholar?cites=17992159134685525002&as_sdt=2005&sciodt=0,5&hl=en	107	157	ULFP ARBORELIUS, PER Wretenberg, F Lindberg	The effects of armrests and high seat heights on lower-limb joint load and muscular activity during sitting and rising	1992	Ergonomics	Taylor &Francis	https://www.tandfonline.com/doi/abs/10.1080/00140139208967399	https://scholar.google.com/scholar?cites=4811959322602588796&as_sdt=2005&sciodt=0,5&hl=en	107	164	K Schmidt, JE Duarte, M Grimmer…	The myosuit: Bi-articular anti-gravity exosuit that reduces hip extensor activity in sitting transfers	2017	Frontiers in …	frontiersin.org	https://www.frontiersin.org/articles/10.3389/fnbot.2017.00057/full	https://scholar.google.com/scholar?cites=7767468344661801764&as_sdt=2005&sciodt=0,5&hl=en	107	94	JT Cramer, TJ Housh, GO Johnson, JP Weir…	An acute bout of static stretching does not affect maximal eccentric isokinetic peak torque, the joint angle at peak torque, mean power, electromyography, or …	2007	Journal of Orthopaedic & …	jospt.org	https://www.jospt.org/doi/abs/10.2519/jospt.2007.2389	https://scholar.google.com/scholar?cites=4941444371809709103&as_sdt=2005&sciodt=0,5&hl=en	107	144	J Nyland, S Smith, K Beickman, T Armsey…	Frontal plane knee angle affects dynamic postural control strategy during unilateral stance	2002	Medicine &Science in …
234	AN Arndt, PV Komi, GP Brüggemann…	Individual muscle contributions to the in vivo achilles tendon force	1998	Clinical …	Elsevier	https://www.sciencedirect.com/science/article/pii/S0268003398000321	https://scholar.google.com/scholar?cites=387703175273725596&as_sdt=2005&sciodt=0,5&hl=en	108	329	N Guissard, J Duchateau	Effect of static stretch training on neural and mechanical properties of the human plantar‐flexor muscles	2004	Muscle &Nerve: Official Journal of …	Wiley Online Library	https://onlinelibrary.wiley.com/doi/abs/10.1002/mus.10549	https://scholar.google.com/scholar?cites=16193931932540625634&as_sdt=2005&sciodt=0,5&hl=en	108	9	ASC Oliveira, RB Corvino, M Gonçalves, F Caputo…	Maximal isokinetic peak torque and EMG activity determined by shorter ranges of motion	2012	Human …	termedia.pl	https://www.termedia.pl/Maximal-isokinetic-peak-torque-and-emg-activity-determined-by-shorter-ranges-of-motion,129,33084,0,1.html	https://scholar.google.com/scholar?cites=6934768787565842472&as_sdt=2005&sciodt=0,5&hl=en	108	11	CB Sanz-Morère, M Fantozzi, A Parri…	A bioinspired control strategy for the CYBERLEGs knee-ankle-foot orthosis: feasibility study with lower-limb amputees	2018	2018 7th IEEE …	ieeexplore.ieee.org	https://ieeexplore.ieee.org/abstract/document/8487692/	https://scholar.google.com/scholar?cites=11442488576387277762&as_sdt=2005&sciodt=0,5&hl=en	108	40	E Kellis, V Baltzopoulos	Agonist and antagonist moment and EMG-angle relationship during isokinetic eccentric and concentric exercise	1996	Isokinetics and Exercise Science	content.iospress.com	https://content.iospress.com/articles/isokinetics-and-exercise-science/ies6-2-02	https://scholar.google.com/scholar?cites=5833805810383495603&as_sdt=2005&sciodt=0,5&hl=en	108	67	S Murray, M Goldfarb	Towards the use of a lower limb exoskeleton for locomotion assistance in individuals with neuromuscular locomotor deficits	2012	… Conference of the IEEE Engineering in …
645	T Fukunaga, M Miyatani, M Tachi…	Muscle volume is a major determinant of joint torque in humans	2001	Acta physiologica …	Wiley Online Library	https://onlinelibrary.wiley.com/doi/abs/10.1046/j.1365-201x.2001.00867.x	https://scholar.google.com/scholar?cites=13903628640546568499&as_sdt=2005&sciodt=0,5&hl=en	109	48	EC Clarke, JH Martin, AG d'Entremont…	A non-invasive, 3D, dynamic MRI method for measuring muscle moment arms in vivo: demonstration in the human ankle joint and Achilles tendon	2015	Medical engineering & …	Elsevier	https://www.sciencedirect.com/science/article/pii/S1350453314002823	https://scholar.google.com/scholar?cites=4651257591904462833&as_sdt=2005&sciodt=0,5&hl=en	109	55	TC Chen, WC Tseng, GL Huang, HL Chen…	Low-intensity eccentric contractions attenuate muscle damage induced by subsequent maximal eccentric exercise of the knee extensors in the elderly	2013	European journal of …	Springer	https://link.springer.com/article/10.1007/s00421-012-2517-3	https://scholar.google.com/scholar?cites=18209204150468335808&as_sdt=2005&sciodt=0,5&hl=en	109	149	FC Anderson, SR Goldberg, MG Pandy, SL Delp	Contributions of muscle forces and toe-off kinematics to peak knee flexion during the swing phase of normal gait: an induced position analysis	2004	Journal of biomechanics	Elsevier	https://www.sciencedirect.com/science/article/pii/S0021929003003555	https://scholar.google.com/scholar?cites=8312658126099484243&as_sdt=2005&sciodt=0,5&hl=en	109	0	T Kato, K Taniguchi, T Kodesho, G Nakao…	Quantifying the shear modulus of the adductor longus muscle during hip joint motion using shear wave elastography	2023	Scientific Reports	nature.com	https://www.nature.com/articles/s41598-023-36698-w		109	18	YF Heerkens, RD Woittiez, PA Huijing…	Inter-individual differences in the passive resistance of the human knee	1985	Human Movement …
350	M Ito, Y Kawakami, Y Ichinose…	Nonisometric behavior of fascicles during isometric contractions of a human muscle	1998	Journal of applied …	journals.physiology.org	https://journals.physiology.org/doi/abs/10.1152/jappl.1998.85.4.1230	https://scholar.google.com/scholar?cites=18056437391965444622&as_sdt=2005&sciodt=0,5&hl=en	110	1974	JR Fowles, DG Sale…	Reduced strength after passive stretch of the human plantarflexors	2000	Journal of applied …	journals.physiology.org	https://journals.physiology.org/doi/full/10.1152/jappl.2000.89.3.1179?r	https://scholar.google.com/scholar?cites=10464105115850262176&as_sdt=2005&sciodt=0,5&hl=en	110	75	A Falisse, S Van Rossom, I Jonkers…	EMG-driven optimal estimation of subject-specific Hill model muscle–tendon parameters of the knee joint actuators	2016	IEEE Transactions on …	ieeexplore.ieee.org	https://ieeexplore.ieee.org/abstract/document/7748556/	https://scholar.google.com/scholar?cites=16983803154620484341&as_sdt=2005&sciodt=0,5&hl=en	110	81	TH CASTLE JR, FR NOYES…	Posterior Tibial Subluxation of the Posterior Cruciate-Deficient Knee.	1992	Clinical Orthopaedics and …	journals.lww.com	https://journals.lww.com/corr/_layouts/15/oaks.journals/downloadpdf.aspx?an=00003086-199211000-00027	https://scholar.google.com/scholar?cites=12455223984180310498&as_sdt=2005&sciodt=0,5&hl=en	110	532	MF Eilenberg, H Geyer, H Herr	Control of a powered ankle–foot prosthesis based on a neuromuscular model	2010	IEEE transactions on neural …	ieeexplore.ieee.org	https://ieeexplore.ieee.org/abstract/document/5378631/	https://scholar.google.com/scholar?cites=3849183663402431153&as_sdt=2005&sciodt=0,5&hl=en	110	100	R Müller, S Grimmer, R Blickhan	Running on uneven ground: leg adjustments by muscle pre-activation control	2010	Human movement science
19	V Kluka, V Martin, SG Vicencio, M Giustiniani…	Effect of muscle length on voluntary activation of the plantar flexors in boys and men	2016	European journal of …	Springer	https://link.springer.com/article/10.1007/s00421-016-3362-6	https://scholar.google.com/scholar?cites=3340369975665998974&as_sdt=2005&sciodt=0,5&hl=en	111	36	CJ Hasson, RH Miller, GE Caldwell	Contractile and elastic ankle joint muscular properties in young and older adults	2011	PLoS One	journals.plos.org	https://journals.plos.org/plosone/article?id=10.1371/journal.pone.0015953	https://scholar.google.com/scholar?cites=3443331670397064069&as_sdt=2005&sciodt=0,5&hl=en	111	29	M Millard, AL Emonds, M Harant, K Mombaur	A reduced muscle model and planar musculoskeletal model fit for the simulation of whole-body movements	2019	Journal of biomechanics	Elsevier	https://www.sciencedirect.com/science/article/pii/S0021929019302568	https://scholar.google.com/scholar?cites=16868242863815344881&as_sdt=2005&sciodt=0,5&hl=en	111	22	GR Hunt, S Hood, T Lenzi	Stand-up, squat, lunge, and walk with a robotic knee and ankle prosthesis under shared neural control	2021	IEEE Open Journal of Engineering …	ieeexplore.ieee.org	https://ieeexplore.ieee.org/abstract/document/9511812/	https://scholar.google.com/scholar?cites=14540449805981676437&as_sdt=2005&sciodt=0,5&hl=en	111	3	MDK Horsman, H Koopman, HEJ Veeger…	The Twente Lower Extremity Model: a comparison of maximal isometric moment with the literature	2007	The Twente Lower …	Citeseer	https://citeseerx.ist.psu.edu/document?repid=rep1&type=pdf&doi=dbbe068ad1cc3ecd24069d8aeb19c1aa708b668c#page=65	https://scholar.google.com/scholar?cites=10694370101594417913&as_sdt=2005&sciodt=0,5&hl=en	111	12	NJ Giori, KL Giori, ST Woolson, SB Goodman…	Measurement of perioperative flexion-extension mechanics of the knee joint	2001	The Journal of …
17	P Gerus, G Rao, TS Buchanan, E Berton	A clinically applicable model to estimate the opposing muscle groups contributions to isometric and dynamic tasks	2010	Annals of biomedical …	Springer	https://link.springer.com/article/10.1007/s10439-010-9987-4	https://scholar.google.com/scholar?cites=477830571245875667&as_sdt=2005&sciodt=0,5&hl=en	112	30	VL Araújo, VOC Carvalhais, TR Souza…	Validity and reliability of clinical tests for assessing passive ankle stiffness	2011	Brazilian Journal of …	SciELO Brasil	https://www.scielo.br/j/rbfis/a/zJknkdqHZwxqJrbb4Zhfq5s/?lang=en	https://scholar.google.com/scholar?cites=14529301355159200971&as_sdt=2005&sciodt=0,5&hl=en	112	128	S Kuitunen, J Avela, H Kyröläinen, C Nicol…	Acute and prolonged reduction in joint stiffness in humans after exhausting stretch-shortening cycle exercise	2002	European Journal of …	Springer	https://link.springer.com/article/10.1007/s00421-002-0669-2	https://scholar.google.com/scholar?cites=16111737636978769173&as_sdt=2005&sciodt=0,5&hl=en	112	187	TP Andriacchi	Dynamics of pathological motion: applied to the anterior cruciate deficient knee	1990	Journal of biomechanics	Elsevier	https://www.sciencedirect.com/science/article/pii/0021929090900444	https://scholar.google.com/scholar?cites=11089074977818919726&as_sdt=2005&sciodt=0,5&hl=en	112	219	RB Davis, PA DeLuca	Gait characterization via dynamic joint stiffness	1996	Gait &Posture	Elsevier	https://www.sciencedirect.com/science/article/pii/0966636295010459	https://scholar.google.com/scholar?cites=6233707691114075646&as_sdt=2005&sciodt=0,5&hl=en	112	34	RL Begalle, MC Walsh…	Ankle dorsiflexion displacement during landing is associated with initial contact kinematics but not joint displacement	2015	Journal of applied …
239	H Onishi, R Yagi, M Oyama, K Akasaka, K Ihashi…	EMG-angle relationship of the hamstring muscles during maximum knee flexion	2002	Journal of …	Elsevier	https://www.sciencedirect.com/science/article/pii/S1050641102000330	https://scholar.google.com/scholar?cites=10673048876696202011&as_sdt=2005&sciodt=0,5&hl=en	113	203	JT Blackburn, BL Riemann, DA Padua…	Sex comparison of extensibility, passive, and active stiffness of the knee flexors	2004	Clinical …	Elsevier	https://www.sciencedirect.com/science/article/pii/S0268003303002146	https://scholar.google.com/scholar?cites=2961131379350172518&as_sdt=2005&sciodt=0,5&hl=en	113	30	KB Cheng, M Hubbard	Optimal compliant-surface jumping: a multi-segment model of springboard standing jumps	2005	Journal of biomechanics	Elsevier	https://www.sciencedirect.com/science/article/pii/S002192900400435X	https://scholar.google.com/scholar?cites=17590804094345878085&as_sdt=2005&sciodt=0,5&hl=en	113	74	ME Hahn	Feasibility of estimating isokinetic knee torque using a neural network model	2007	Journal of Biomechanics	Elsevier	https://www.sciencedirect.com/science/article/pii/S0021929006001461	https://scholar.google.com/scholar?cites=10431044927549019997&as_sdt=2005&sciodt=0,5&hl=en	113	42	EN Rousanoglou, KG Barzouka…	Seasonal changes of jumping performance and knee muscle strength in under-19 women volleyball players	2013	The Journal of Strength …	journals.lww.com	https://journals.lww.com/nsca-jscr/FullText/2013/04000/Seasonal_Changes_of_Jumping_Performance_and_Knee.32.aspx	https://scholar.google.com/scholar?cites=8335852763852334223&as_sdt=2005&sciodt=0,5&hl=en	113	168	JD Demottaz, JM Mazur, WH Thomas, CB Sledge…	Clinical study of total ankle replacement with gait analysis. A preliminary report.	1979	JBJS
34	A Alamäki, A Häkkinen, E Mälkiä…	Muscle tone in different joint positions and at submaximal isometric torque levels	2007	Physiological …	iopscience.iop.org	https://iopscience.iop.org/article/10.1088/0967-3334/28/8/003/meta	https://scholar.google.com/scholar?cites=2448246629457938524&as_sdt=2005&sciodt=0,5&hl=en	114	154	TK Koo, JY Guo, JH Cohen, KJ Parker	Quantifying the passive stretching response of human tibialis anterior muscle using shear wave elastography	2014	Clinical biomechanics	Elsevier	https://www.sciencedirect.com/science/article/pii/S0268003313002763	https://scholar.google.com/scholar?cites=1123644465776225508&as_sdt=2005&sciodt=0,5&hl=en	114	1	S Nishida, S Kunugi, K Maehara…	Association between passive stiffness of hamstring and eccentric knee flexion angle-torque relationship	2021	The Journal of Physical …	jstage.jst.go.jp	https://www.jstage.jst.go.jp/article/jpfsm/10/4/10_205/_article/-char/ja/	https://scholar.google.com/scholar?cites=5790087540985833046&as_sdt=2005&sciodt=0,5&hl=en	114	16	MGC Lewis, MA King…	Are joint torque models limited by an assumption of monoarticularity?	2012	Journal of Applied …	journals.humankinetics.com	https://journals.humankinetics.com/view/journals/jab/28/5/article-p520.xml	https://scholar.google.com/scholar?cites=16010041510945835130&as_sdt=2005&sciodt=0,5&hl=en	114	73	P Poulmedis	Isokinetic maximal torque power of Greek elite soccer players	1985	Journal of Orthopaedic &Sports Physical Therapy	jospt.org	https://www.jospt.org/doi/abs/10.2519/jospt.1985.6.5.293	https://scholar.google.com/scholar?cites=647411705802120547&as_sdt=2005&sciodt=0,5&hl=en	114	34	M Hora, L Soumar, H Pontzer, V Sladek	Body size and lower limb posture during walking in humans	2017	PloS one
86	DM Connelly, AA Vandervoort	Effects of isokinetic strength training on concentric and eccentric torque development in the ankle dorsiflexors of older adults	2000	The Journals of Gerontology …	academic.oup.com	https://academic.oup.com/biomedgerontology/article-abstract/55/10/B465/636244	https://scholar.google.com/scholar?cites=17701375745962399108&as_sdt=2005&sciodt=0,5&hl=en	115	266	O Maïsetti, F Hug, K Bouillard, A Nordez	Characterization of passive elastic properties of the human medial gastrocnemius muscle belly using supersonic shear imaging	2012	Journal of biomechanics	Elsevier	https://www.sciencedirect.com/science/article/pii/S0021929012000309	https://scholar.google.com/scholar?cites=9738635611501823124&as_sdt=2005&sciodt=0,5&hl=en	115	211	RK Lawrence III, TW Kernozek, EJ Miller, MR Torry…	Influences of hip external rotation strength on knee mechanics during single-leg drop landings in females	2008	Clinical …	Elsevier	https://www.sciencedirect.com/science/article/pii/S0268003308000533	https://scholar.google.com/scholar?cites=7515998927805507356&as_sdt=2005&sciodt=0,5&hl=en	115	522	KS Rudolph, MJ Axe, TS Buchanan, JP Scholz…	Dynamic stability in the anterior cruciate ligament deficient knee	2001	Knee surgery, sports …	Springer	https://link.springer.com/article/10.1007/s001670000166	https://scholar.google.com/scholar?cites=14776753141152533061&as_sdt=2005&sciodt=0,5&hl=en	115	146	CH Chen, K Nosaka, HL Chen…	Effects of flexibility training on eccentric exercise-induced muscle damage	2011	… & Science in …	thehubedu-production.s3 …	http://thehubedu-production.s3.amazonaws.com/uploads/4259/e3fc979a-b987-42c9-8a0b-e55bf3f26292/Effects_of_Flexibility_Training_on_Eccentric.15.pdf	https://scholar.google.com/scholar?cites=12371690435887694290&as_sdt=2005&sciodt=0,5&hl=en	115	226	J Bojsen-Møller, P Hansen…	Differential displacement of the human soleus and medial gastrocnemius aponeuroses during isometric plantar flexor contractions in vivo	2004	Journal of applied …
245	RD Herbert, AM Moseley, JE Butler…	Change in length of relaxed muscle fascicles and tendons with knee and ankle movement in humans	2002	The Journal of …	Wiley Online Library	https://physoc.onlinelibrary.wiley.com/doi/abs/10.1113/jphysiol.2001.012756	https://scholar.google.com/scholar?cites=12199987551802153942&as_sdt=2005&sciodt=0,5&hl=en	116	166	LQ Zhang, SG Chung, Z Bai, D Xu…	Intelligent stretching of ankle joints with contracture/spasticity	2002	… on Neural Systems …	ieeexplore.ieee.org	https://ieeexplore.ieee.org/abstract/document/1114834/	https://scholar.google.com/scholar?cites=292800960752353878&as_sdt=2005&sciodt=0,5&hl=en	116	522	KS Rudolph, MJ Axe, TS Buchanan, JP Scholz…	Dynamic stability in the anterior cruciate ligament deficient knee	2001	Knee surgery, sports …	Springer	https://link.springer.com/article/10.1007/s001670000166	https://scholar.google.com/scholar?cites=14776753141152533061&as_sdt=2005&sciodt=0,5&hl=en	116	104	M Günther, S Grimmer, T Siebert, R Blickhan	All leg joints contribute to quiet human stance: a mechanical analysis	2009	Journal of biomechanics	Elsevier	https://www.sciencedirect.com/science/article/pii/S0021929009004540	https://scholar.google.com/scholar?cites=9846964051226033323&as_sdt=2005&sciodt=0,5&hl=en	116	106	DG Kamper, BD Schmit, WZ Rymer	Effect of muscle biomechanics on the quantification of spasticity	2001	Annals of biomedical engineering	Springer	https://link.springer.com/article/10.1114/1.1424918	https://scholar.google.com/scholar?cites=4577809936370240784&as_sdt=2005&sciodt=0,5&hl=en	116	16	RP Young, RG Marteniuk	Changes in inter-joint relationships of muscle moments and powers accompanying the acquisition of a multi-articular kicking task	1995	Journal of biomechanics
227	EP Doheny, MM Lowery, DP FitzPatrick…	Effect of elbow joint angle on force–EMG relationships in human elbow flexor and extensor muscles	2008	… of electromyography and …	Elsevier	https://www.sciencedirect.com/science/article/pii/S1050641107000600	https://scholar.google.com/scholar?cites=10559757859599294017&as_sdt=2005&sciodt=0,5&hl=en	117	14	A Matsukiyo, AC Goh, Y Asagai	Relationship between muscle-tendon length, range of motion, and resistance to passive movement in children with normal and increased tone	2017	Journal of physical therapy science	jstage.jst.go.jp	https://www.jstage.jst.go.jp/article/jpts/29/2/29_jpts-2016-857/_article/-char/ja/	https://scholar.google.com/scholar?cites=7548201614553438076&as_sdt=2005&sciodt=0,5&hl=en	117	55	E Kellis, A Katis	The relationship between isokinetic knee extension and flexion strength with soccer kick kinematics: an electromyographic evaluation	2007	Journal of Sports Medicine and Physical …	search.proquest.com	https://search.proquest.com/openview/92779ada864b85553782f8e7b856f386/1?pq-origsite=gscholar&cbl=4718	https://scholar.google.com/scholar?cites=2640401984844212290&as_sdt=2005&sciodt=0,5&hl=en	117	106	DG Kamper, BD Schmit, WZ Rymer	Effect of muscle biomechanics on the quantification of spasticity	2001	Annals of biomedical engineering	Springer	https://link.springer.com/article/10.1114/1.1424918	https://scholar.google.com/scholar?cites=4577809936370240784&as_sdt=2005&sciodt=0,5&hl=en	117	57	NC Smith, RC Payne, KJ Jespers…	Muscle moment arms of pelvic limb muscles of the ostrich (Struthio camelus)	2007	Journal of …	Wiley Online Library	https://onlinelibrary.wiley.com/doi/abs/10.1111/j.1469-7580.2007.00762.x	https://scholar.google.com/scholar?cites=14297479324695023314&as_sdt=2005&sciodt=0,5&hl=en	117	388	B Beynnon, JG Howe, MH Pope, RJ Johnson…	The measurement of anterior cruciate ligament strain in vivo	1992	International …
139	AJ Blazevich, D Cannavan…	Range of motion, neuromechanical, and architectural adaptations to plantar flexor stretch training in humans	2014	Journal of applied …	journals.physiology.org	https://journals.physiology.org/doi/full/10.1152/japplphysiol.00204.2014?rfr_dat=cr_pub	https://scholar.google.com/scholar?cites=577405495056285985&as_sdt=2005&sciodt=0,5&hl=en	118	224	EJ Rouse, LJ Hargrove, EJ Perreault…	Estimation of human ankle impedance during the stance phase of walking	2014	IEEE Transactions on …	ieeexplore.ieee.org	https://ieeexplore.ieee.org/abstract/document/6750034/	https://scholar.google.com/scholar?cites=1260979781675073026&as_sdt=2005&sciodt=0,5&hl=en	118	4	S Gobbo, M Bergamin, V Bullo, M Bergamo…	Reliability of an isometric and isokinetic strength testing protocol of the knee and ankle in young adults	2019	MLTJ MUSCLES …	iris.unica.it	https://iris.unica.it/handle/11584/281790	https://scholar.google.com/scholar?cites=1934755554172456162&as_sdt=2005&sciodt=0,5&hl=en	118	74	N Karavas, A Ajoudani, N Tsagarakis…	Tele-impedance based stiffness and motion augmentation for a knee exoskeleton device	2013	… on robotics and …	ieeexplore.ieee.org	https://ieeexplore.ieee.org/abstract/document/6630872/	https://scholar.google.com/scholar?cites=9028550408238221205&as_sdt=2005&sciodt=0,5&hl=en	118	153	TP Andriacchi, GBJ Andersson…	A study of factors influencing muscle activity about the knee joint	1983	Journal of …	Wiley Online Library	https://onlinelibrary.wiley.com/doi/abs/10.1002/jor.1100010306	https://scholar.google.com/scholar?cites=12092458731629589225&as_sdt=2005&sciodt=0,5&hl=en	118	32	J Yang, J Lee, B Lee, S Kim, D Shin, Y Lee…	The effects of elbow joint angle changes on elbow flexor and extensor muscle strength and activation	2014	Journal of physical …
331	AG Cresswell, WN Löscher, A Thorstensson	Influence of gastrocnemius muscle length on triceps surae torque development and electromyographic activity in man	1995	Experimental brain research	Springer	https://link.springer.com/article/10.1007/BF00240964	https://scholar.google.com/scholar?cites=7323197454305725132&as_sdt=2005&sciodt=0,5&hl=en	119	82	A Roy, HI Krebs, CT Bever…	Measurement of passive ankle stiffness in subjects with chronic hemiparesis using a novel ankle robot	2011	Journal of …	journals.physiology.org	https://journals.physiology.org/doi/abs/10.1152/jn.01014.2010	https://scholar.google.com/scholar?cites=5996452282627796440&as_sdt=2005&sciodt=0,5&hl=en	119	284	MA Pflum, KB Shelburne, MR Torry…	Model prediction of anterior cruciate ligament force during drop-landings	2004	Medicine &Science …	researchgate.net	https://www.researchgate.net/profile/Kevin-Shelburne/publication/8204875_Model_Prediction_of_Anterior_Cruciate_Ligament_Force_during_Drop-Landings/links/60ae5dbb299bf13438eb5386/Model-Prediction-of-Anterior-Cruciate-Ligament-Force-during-Drop-Landings.pdf	https://scholar.google.com/scholar?cites=200948374982503742&as_sdt=2005&sciodt=0,5&hl=en	119	4	JN Weinstein, TP Andriacchi…	A Relationship of Total Knee Design Kinematics to Patient Function	1987	The Iowa Orthopaedic …	ncbi.nlm.nih.gov	https://www.ncbi.nlm.nih.gov/pmc/articles/PMC2328868/	https://scholar.google.com/scholar?cites=14128210737263044740&as_sdt=2005&sciodt=0,5&hl=en	119	94	CL Lewis, SA Sahrmann, DW Moran	Effect of position and alteration in synergist muscle force contribution on hip forces when performing hip strengthening exercises	2009	Clinical Biomechanics	Elsevier	https://www.sciencedirect.com/science/article/pii/S0268003308002751	https://scholar.google.com/scholar?cites=10673511382335069081&as_sdt=2005&sciodt=0,5&hl=en	119	140	RR Carter, PE Crago, MW Keith	Stiffness regulation by reflex action in the normal human hand	1990	Journal of …
35	D Hahn	Lower extremity extension force and electromyography properties as a function of knee angle and their relation to joint torques: implications for strength diagnostics	2011	The Journal of Strength &Conditioning Research	journals.lww.com	https://journals.lww.com/nsca-jscr/Fulltext/2011/06000/Lower_Extremity_Extension_Force_and.20.aspx	https://scholar.google.com/scholar?cites=10730295206305547709&as_sdt=2005&sciodt=0,5&hl=en	120	138	RW Selles, X Li, F Lin, SG Chung, EJ Roth…	Feedback-controlled and programmed stretching of the ankle plantarflexors and dorsiflexors in stroke: effects of a 4-week intervention program	2005	Archives of physical …	Elsevier	https://www.sciencedirect.com/science/article/pii/S0003999305009354	https://scholar.google.com/scholar?cites=6653238057583262605&as_sdt=2005&sciodt=0,5&hl=en	120	67	A Salzman, L Torburn, J Perry	Contribution of rectus femoris and vasti to knee extension an electromyographic study	1993	Clinical Orthopaedics and …	journals.lww.com	https://journals.lww.com/clinorthop/Abstract/1993/05000/Contribution_of_Rectus_Femoris_and_Vasti_to_Knee.30.aspx	https://scholar.google.com/scholar?cites=16260738766718308736&as_sdt=2005&sciodt=0,5&hl=en	120	2	B Ostraich, R Riemer	Design of a Multi-Joint Passive Exoskeleton for Vertical Jumping Using Optimal Control	2022	IEEE Transactions on Neural Systems …	ieeexplore.ieee.org	https://ieeexplore.ieee.org/abstract/document/9903080/	https://scholar.google.com/scholar?cites=1602302764764539878&as_sdt=2005&sciodt=0,5&hl=en	120	31	H Kaneda, N Takahira, K Tsuda, K Tozaki…	Effects of tissue flossing and dynamic stretching on hamstring muscles function	2020	Journal of sports …	ncbi.nlm.nih.gov	https://www.ncbi.nlm.nih.gov/pmc/articles/PMC7675630/	https://scholar.google.com/scholar?cites=1264030209150458084&as_sdt=2005&sciodt=0,5&hl=en	120	250	BE Lawson, HA Varol, A Huff, E Erdemir…	Control of stair ascent and descent with a powered transfemoral prosthesis	2012	IEEE Transactions on …
225	SL Delp, FE Zajac	Force-and moment-generating capacity of lower-extremity muscles before and after tendon lengthening.	1992	Clinical Orthopaedics and Related Research …	journals.lww.com	https://journals.lww.com/corr/abstract/1992/11000/force__and_moment_generating_capacity_of.35.aspx	https://scholar.google.com/scholar?cites=680284200545810358&as_sdt=2005&sciodt=0,5&hl=en	121	74	K Shamaei, PC Napolitano…	Design and functional evaluation of a quasi-passive compliant stance control knee–ankle–foot orthosis	2014	IEEE transactions on …	ieeexplore.ieee.org	https://ieeexplore.ieee.org/abstract/document/6744623/	https://scholar.google.com/scholar?cites=6995518464564783169&as_sdt=2005&sciodt=0,5&hl=en	121	106	MF Bobbert, GJ van Ingen Schenau	Isokinetic plantar flexion: experimental results and model calculations	1990	Journal of Biomechanics	Elsevier	https://www.sciencedirect.com/science/article/pii/0021929090903454	https://scholar.google.com/scholar?cites=7449288330855655472&as_sdt=2005&sciodt=0,5&hl=en	121	500	M Solomonow, M Krogsgaard	Sensorimotor control of knee stability. A review	2001	… of Medicine &Science in Sports …	Wiley Online Library	https://onlinelibrary.wiley.com/doi/abs/10.1034/j.1600-0838.2001.011002064.x	https://scholar.google.com/scholar?cites=10046808864759994271&as_sdt=2005&sciodt=0,5&hl=en	121	255	O Shirado, T Ito, K Kaneda, TE Strax	Flexion-relaxation phenomenon in the back muscles: a comparative study between healthy subjects and patients with chronic low back pain	1995	American journal of physical …	journals.lww.com	https://journals.lww.com/ajpmr/Abstract/1995/03000/FLEXION_RELAXATION_PHENOMENON_IN_THE_BACK_MUSCLES_.10.aspx	https://scholar.google.com/scholar?cites=584612955535816914&as_sdt=2005&sciodt=0,5&hl=en	121	1070	AG Nelson, IK Guillory, A Cornwell…	Inhibition of maximal voluntary isokinetic torque production following stretching is velocity-specific	2001	The Journal of Strength …
78	RS Barrett, GA Lichtwark	Effect of altering neural, muscular and tendinous factors associated with aging on balance recovery using the ankle strategy: a simulation study	2008	Journal of theoretical biology	Elsevier	https://www.sciencedirect.com/science/article/pii/S0022519308003305	https://scholar.google.com/scholar?cites=1229339329233120777&as_sdt=2005&sciodt=0,5&hl=en	122	132	MK Shepherd, EJ Rouse	The VSPA foot: A quasi-passive ankle-foot prosthesis with continuously variable stiffness	2017	IEEE Transactions on Neural …	ieeexplore.ieee.org	https://ieeexplore.ieee.org/abstract/document/8027113/	https://scholar.google.com/scholar?cites=12343328067434202376&as_sdt=2005&sciodt=0,5&hl=en	122	110	CS Roberts, GS Rash, JT Honaker, MP Wachowiak…	A deficient anterior cruciate ligament does not lead to quadriceps avoidance gait	1999	Gait &posture	Elsevier	https://www.sciencedirect.com/science/article/pii/S0966636299000387	https://scholar.google.com/scholar?cites=5659575406693762228&as_sdt=2005&sciodt=0,5&hl=en	122	63	PWM Marshall, J Mannion, BA Murphy	Extensibility of the hamstrings is best explained by mechanical components of muscle contraction, not behavioral measures in individuals with chronic low back pain	2009	Pm&r	Elsevier	https://www.sciencedirect.com/science/article/pii/S1934148209004419	https://scholar.google.com/scholar?cites=10835678316190916937&as_sdt=2005&sciodt=0,5&hl=en	122	14	M Sreenivasa, M Millard, I Kingma, JH Van Dieen…	Predicting the influence of hip and lumbar flexibility on lifting motions using optimal control	2018	Journal of …	Elsevier	https://www.sciencedirect.com/science/article/pii/S0021929018306109	https://scholar.google.com/scholar?cites=10499792292539670993&as_sdt=2005&sciodt=0,5&hl=en	122	139	JJ Eng, CM Kim, DL MacIntyre	Reliability of lower extremity strength measures in persons with chronic stroke	2002	Archives of physical medicine and …
146	RA Bogey, J Perry, AJ Gitter	An EMG-to-force processing approach for determining ankle muscle forces during normal human gait	2005	IEEE Transactions on Neural …	ieeexplore.ieee.org	https://ieeexplore.ieee.org/abstract/document/1506817/	https://scholar.google.com/scholar?cites=18393696131629337181&as_sdt=2005&sciodt=0,5&hl=en	123	96	H Zhao, YN Wu, M Hwang, Y Ren…	Changes of calf muscle-tendon biomechanical properties induced by passive-stretching and active-movement training in children with cerebral palsy	2011	Journal of applied …	journals.physiology.org	https://journals.physiology.org/doi/abs/10.1152/japplphysiol.01361.2010	https://scholar.google.com/scholar?cites=7858063056094300210&as_sdt=2005&sciodt=0,5&hl=en	123	14	GJ Pinniger, JR Steele, AG Cresswell	The force–velocity relationship of the human soleus muscle during submaximal voluntary lengthening actions	2003	European journal of applied …	Springer	https://link.springer.com/article/10.1007/s00421-003-0893-4	https://scholar.google.com/scholar?cites=1510908382931328770&as_sdt=2005&sciodt=0,5&hl=en	123	30	S Kwon, HS Park, CJ Stanley, J Kim…	A practical strategy for sEMG-based knee joint moment estimation during gait and its validation in individuals with cerebral palsy	2012	IEEE Transactions …	ieeexplore.ieee.org	https://ieeexplore.ieee.org/abstract/document/6166865/	https://scholar.google.com/scholar?cites=16175251914477433187&as_sdt=2005&sciodt=0,5&hl=en	123	10	L Abadi, Z Salahzadeh, M Rezaei, AE Oskouei…	Hip joint torques in type II diabetes with and without neuropathy	2017	Hong Kong …	Elsevier	https://www.sciencedirect.com/science/article/pii/S1013702516300604	https://scholar.google.com/scholar?cites=10540147930814897525&as_sdt=2005&sciodt=0,5&hl=en	123	31	S Shenoy, P Mishra, JS Sandhu	Peak torque and IEMG activity of quadriceps femoris muscle at three different knee angles in a collegiate population	2011	Journal of Exercise Science &Fitness
81	J Perry, JM Burnfield, JAK Gronley, SJ Mulroy	Toe walking: muscular demands at the ankle and knee	2003	Archives of physical …	Elsevier	https://www.sciencedirect.com/science/article/pii/S000399930204875X	https://scholar.google.com/scholar?cites=541802464592410368&as_sdt=2005&sciodt=0,5&hl=en	124	27	JW Whitting, JR Steele, DE McGhee…	Passive dorsiflexion stiffness is poorly correlated with passive dorsiflexion range of motion	2013	Journal of Science and …	Elsevier	https://www.sciencedirect.com/science/article/pii/S1440244012001156	https://scholar.google.com/scholar?cites=1069499469282532923&as_sdt=2005&sciodt=0,5&hl=en	124	22	JW Chow, WG Darling…	Determining the force-length-velocity relations of the quadriceps muscles: II. Maximum muscle stress	1999	Journal of Applied …	journals.humankinetics.com	https://journals.humankinetics.com/abstract/journals/jab/15/2/article-p191.xml	https://scholar.google.com/scholar?cites=16932142426956637648&as_sdt=2005&sciodt=0,5&hl=en	124	35	MDS Croix, YO ElNagar, J Iga, F Ayala, D James	The impact of joint angle and movement velocity on sex differences in the functional hamstring/quadriceps ratio	2017	The Knee	Elsevier	https://www.sciencedirect.com/science/article/pii/S0968016017300807	https://scholar.google.com/scholar?cites=1663200512413786938&as_sdt=2005&sciodt=0,5&hl=en	124	11	T Kodesho, K Taniguchi, T Kato, M Katayose	Intramuscular differences in shear modulus of the rectus femoris muscle during passive knee flexion	2021	European Journal of …	Springer	https://link.springer.com/article/10.1007/s00421-021-04644-1	https://scholar.google.com/scholar?cites=13229916245114718388&as_sdt=2005&sciodt=0,5&hl=en	124	34	MŞ YILDIRIM, T Filiz, DD Kabayel…	The cut-off values for the diagnosis of hamstring shortness and related factors	2018	Balkan medical …
96	AJ Blazevich, D Cannavan…	Neuromuscular factors influencing the maximum stretch limit of the human plantar flexors	2012	Journal of Applied …	journals.physiology.org	https://journals.physiology.org/doi/abs/10.1152/japplphysiol.00882.2012	https://scholar.google.com/scholar?cites=18443483638259299921&as_sdt=2005&sciodt=0,5&hl=en	125	1	A Gatt, N Chockalingam	The effect of uncontrolled moment and short-term, repeated passive stretching on maximum ankle joint dorsiflexion angle	2012	The Foot	Elsevier	https://www.sciencedirect.com/science/article/pii/S0958259211001180	https://scholar.google.com/scholar?cites=11823953872427156275&as_sdt=2005&sciodt=0,5&hl=en	125	388	B Beynnon, JG Howe, MH Pope, RJ Johnson…	The measurement of anterior cruciate ligament strain in vivo	1992	International …	Springer	https://link.springer.com/article/10.1007/BF00182976	https://scholar.google.com/scholar?cites=3708581898663060100&as_sdt=2005&sciodt=0,5&hl=en	125	43	TE Flaxman, T Alkjær, EB Simonsen…	Predicting the functional roles of knee joint muscles from internal joint moments	2017	Medicine &Science in …	motusspt.com	https://motusspt.com/wp-content/uploads/2023/02/KNEE-Predicting-roles-of-knee-joint.pdf	https://scholar.google.com/scholar?cites=2992836625643316456&as_sdt=2005&sciodt=0,5&hl=en	125	2	A Cini, F Sonda, PAZ de Almeida	I, ZANARDI APJ, GELAIN GM (2020) Torque and Electrical Activation of the Rectus Femoris Muscle at Distinct Joint Angles: A Case Study	2020	Int J Sports Exerc Med	scholar.archive.org	https://scholar.archive.org/work/zykwmwlwafc65eziqctafoebze/access/wayback/https://www.clinmedjournals.org/articles/ijsem/international-journal-of-sports-and-exercise-medicine-ijsem-6-159.pdf?jid=ijsem	https://scholar.google.com/scholar?cites=1794261681602262744&as_sdt=2005&sciodt=0,5&hl=en	125	26	EA Rogers, ME Carney, SH Yeon…	An ankle-foot prosthesis for rock climbing augmentation	2020	… on Neural Systems …
190	A Konrad, M Tilp	Increased range of motion after static stretching is not due to changes in muscle and tendon structures	2014	Clinical biomechanics	Elsevier	https://www.sciencedirect.com/science/article/pii/S0268003314000989	https://scholar.google.com/scholar?cites=6973958743522586574&as_sdt=2005&sciodt=0,5&hl=en	126	288	CN Maganaris, V Baltzopoulos…	Changes in Achilles tendon moment arm from rest to maximum isometric plantarflexion: in vivo observations in man	1998	The Journal of …	Wiley Online Library	https://physoc.onlinelibrary.wiley.com/doi/abs/10.1111/j.1469-7793.1998.977bj.x	https://scholar.google.com/scholar?cites=17961573911584028081&as_sdt=2005&sciodt=0,5&hl=en	126	201	JD Willson, IS Davis	Lower extremity strength and mechanics during jumping in women with patellofemoral pain	2009	Journal of sport rehabilitation	journals.humankinetics.com	https://journals.humankinetics.com/abstract/journals/jsr/18/1/article-p76.xml	https://scholar.google.com/scholar?cites=3056869800979362325&as_sdt=2005&sciodt=0,5&hl=en	126	192	L Brosseau, M Tousignant, J Budd…	Intratester and intertester reliability and criterion validity of the parallelogram and universal goniometers for active knee flexion in healthy subjects	1997	Physiotherapy …	Wiley Online Library	https://onlinelibrary.wiley.com/doi/abs/10.1002/pri.97	https://scholar.google.com/scholar?cites=417223639294028293&as_sdt=2005&sciodt=0,5&hl=en	126	625	SP Magnusson	Passive properties of human skeletal muscle during stretch maneuvers	1998	Scandinavian journal of medicine &science …	Wiley Online Library	https://onlinelibrary.wiley.com/doi/abs/10.1111/j.1600-0838.1998.tb00171.x	https://scholar.google.com/scholar?cites=1994117164223323510&as_sdt=2005&sciodt=0,5&hl=en	126	77	DG Kamper, HC Fischer, EG Cruz	Impact of finger posture on mapping from muscle activation to joint torque	2006	Clinical Biomechanics
166	LQ Zhang, SG Chung, Z Bai, D Xu…	Intelligent stretching of ankle joints with contracture/spasticity	2002	… on Neural Systems …	ieeexplore.ieee.org	https://ieeexplore.ieee.org/abstract/document/1114834/	https://scholar.google.com/scholar?cites=292800960752353878&as_sdt=2005&sciodt=0,5&hl=en	127	36	H Hobara, E Kato, Y Kobayashi, T Ogata	Sex differences in relationship between passive ankle stiffness and leg stiffness during hopping	2012	Journal of biomechanics	Elsevier	https://www.sciencedirect.com/science/article/pii/S0021929012005222	https://scholar.google.com/scholar?cites=10740855564520453577&as_sdt=2005&sciodt=0,5&hl=en	127	255	FJ LIEB, J Perry	Quadriceps function: an electromyographic study under isometric conditions	1971	JBJS	journals.lww.com	https://journals.lww.com/jbjsjournal/_layouts/15/oaks.journals/downloadpdf.aspx?an=00004623-197153040-00014	https://scholar.google.com/scholar?cites=18099265041212209566&as_sdt=2005&sciodt=0,5&hl=en	127	211	RK Lawrence III, TW Kernozek, EJ Miller, MR Torry…	Influences of hip external rotation strength on knee mechanics during single-leg drop landings in females	2008	Clinical …	Elsevier	https://www.sciencedirect.com/science/article/pii/S0268003308000533	https://scholar.google.com/scholar?cites=7515998927805507356&as_sdt=2005&sciodt=0,5&hl=en	127	125	WS Selbie, GE Caldwell	A simulation study of vertical jumping from different starting postures	1996	Journal of Biomechanics	Elsevier	https://www.sciencedirect.com/science/article/pii/0021929096000309	https://scholar.google.com/scholar?cites=3353187463450661193&as_sdt=2005&sciodt=0,5&hl=en	127	53	HT Tran, H Cheng, H Rui, XC Lin, MK Duong…	Evaluation of a fuzzy-based impedance control strategy on a powered lower exoskeleton	2016	International Journal of …
16	T Nagayoshi, Y Kawakami, M Maeda…	The relationships between ankle dorsiflexion torque and muscle size indices	2003	International Journal of …	jstage.jst.go.jp	https://www.jstage.jst.go.jp/article/ijshs/1/2/1_2_216/_article/-char/ja/	https://scholar.google.com/scholar?cites=18010926614771422711&as_sdt=2005&sciodt=0,5&hl=en	128	104	Y Kawakami, H Kanehisa, T Fukunaga	The relationship between passive ankle plantar flexion joint torque and gastrocnemius muscle and achilles tendon stiffness: implications for flexibility	2008	Journal of Orthopaedic &Sports …	jospt.org	https://www.jospt.org/doi/abs/10.2519/jospt.2008.2632	https://scholar.google.com/scholar?cites=1678771229773388151&as_sdt=2005&sciodt=0,5&hl=en	128	67	KR Kaufman, KN An, EYS Chao	A comparison of intersegmental joint dynamics to isokinetic dynamometer measurements	1995	Journal of Biomechanics	Elsevier	https://www.sciencedirect.com/science/article/pii/0021929094001765	https://scholar.google.com/scholar?cites=7446363551295255985&as_sdt=2005&sciodt=0,5&hl=en	128	365	H Gök, S Ergin, G Yavuzer	Kinetic and kinematic characteristics of gait in patients with medial knee arthrosis	2002	Acta Orthopaedica Scandinavica	Taylor &Francis	https://www.tandfonline.com/doi/abs/10.3109/17453670209178029	https://scholar.google.com/scholar?cites=11180853618212728850&as_sdt=2005&sciodt=0,5&hl=en	128	36	BH Dalton, MD Allen, GA Power, AA Vandervoort…	The effect of knee joint angle on plantar flexor power in young and old men	2014	Experimental …	Elsevier	https://www.sciencedirect.com/science/article/pii/S0531556514000230	https://scholar.google.com/scholar?cites=6818008804302840598&as_sdt=2005&sciodt=0,5&hl=en	128	51	D Wang, KM Lee, J Ji	A passive gait-based weight-support lower extremity exoskeleton with compliant joints	2016	IEEE Transactions on Robotics
299	A Arampatzis, G De Monte…	Influence of the muscle-tendon unit's mechanical and morphological properties on running economy	2006	Journal of …	journals.biologists.com	https://journals.biologists.com/jeb/article-abstract/209/17/3345/16247	https://scholar.google.com/scholar?cites=9312559210763463725&as_sdt=2005&sciodt=0,5&hl=en	129	44	RE Kearney, PL Weiss, R Morier	System identification of human ankle dynamics: Intersubject variability and intrasubject reliability	1990	Clinical Biomechanics	Elsevier	https://www.sciencedirect.com/science/article/pii/026800339090004P	https://scholar.google.com/scholar?cites=9642477181603557782&as_sdt=2005&sciodt=0,5&hl=en	129	59	SJ Pearson, GNL Onambele	Acute changes in knee‐extensors torque, fiber pennation, and tendon characteristics	2005	Chronobiology international	Taylor &Francis	https://www.tandfonline.com/doi/abs/10.1080/07420520500397900	https://scholar.google.com/scholar?cites=5471778549811544414&as_sdt=2005&sciodt=0,5&hl=en	129	3	X Sun, F Sugai, K Okada…	Design, control and preliminary test of robotic ankle prosthesis	2018	2018 IEEE/RSJ …	ieeexplore.ieee.org	https://ieeexplore.ieee.org/abstract/document/8594498/	https://scholar.google.com/scholar?cites=7083679379189951813&as_sdt=2005&sciodt=0,5&hl=en	129	53	J Lo, JA Ashton-Miller	Effect of pre-impact movement strategies on the impact forces resulting from a lateral fall	2008	Journal of biomechanics	Elsevier	https://www.sciencedirect.com/science/article/pii/S0021929008001565	https://scholar.google.com/scholar?cites=12213808707647835210&as_sdt=2005&sciodt=0,5&hl=en	129	90	SK Park, DJ Stefanyshyn, B Ramage…	Relationship between knee joint laxity and knee joint mechanics during the menstrual cycle	2009	British journal of sports …
57	LF De Oliveira, LL Menegaldo	Individual-specific muscle maximum force estimation using ultrasound for ankle joint torque prediction using an EMG-driven Hill-type model	2010	Journal of biomechanics	Elsevier	https://www.sciencedirect.com/science/article/pii/S0021929010003222	https://scholar.google.com/scholar?cites=551446314212500735&as_sdt=2005&sciodt=0,5&hl=en	130	20	PS Sung	Kinematic analysis of ankle stiffness in subjects with and without flat foot	2016	The Foot	Elsevier	https://www.sciencedirect.com/science/article/pii/S0958259215001145	https://scholar.google.com/scholar?cites=6100282883982502250&as_sdt=2005&sciodt=0,5&hl=en	130	83	E Suter, W Herzog, K De Souza…	Inhibition of the quadriceps muscles in patients with anterior knee pain	1998	Journal of Applied …	journals.humankinetics.com	https://journals.humankinetics.com/view/journals/jab/14/4/article-p360.xml	https://scholar.google.com/scholar?cites=13277842384116662301&as_sdt=2005&sciodt=0,5&hl=en	130	45	SD Lark, JG Buckley, DA Jones…	Knee and ankle range of motion during stepping down in elderly compared to young men	2004	European journal of …	Springer	https://link.springer.com/article/10.1007/s00421-003-0981-5	https://scholar.google.com/scholar?cites=15969242553269005019&as_sdt=2005&sciodt=0,5&hl=en	130	81	B Dingenen, B Malfait, J Vanrenterghem, MA Robinson…	Can two-dimensional measured peak sagittal plane excursions during drop vertical jumps help identify three-dimensional measured joint moments?	2015	The Knee	Elsevier	https://www.sciencedirect.com/science/article/pii/S0968016014002890	https://scholar.google.com/scholar?cites=13380394411456632441&as_sdt=2005&sciodt=0,5&hl=en	130	58	M Millard, M Sreenivasa, K Mombaur	Predicting the motions and forces of wearable robotic systems using optimal control	2017	Frontiers in Robotics and AI
105	RL Lieber, JL Boakes	Sarcomere length and joint kinematics during torque production in frog hindlimb	1988	American Journal of Physiology …	journals.physiology.org	https://journals.physiology.org/doi/abs/10.1152/ajpcell.1988.254.6.c759	https://scholar.google.com/scholar?cites=5551175101212065155&as_sdt=2005&sciodt=0,5&hl=en	131	984	EM Arnold, SR Ward, RL Lieber, SL Delp	A model of the lower limb for analysis of human movement	2010	Annals of biomedical …	Springer	https://link.springer.com/article/10.1007/s10439-009-9852-5	https://scholar.google.com/scholar?cites=17660459566867061089&as_sdt=2005&sciodt=0,5&hl=en	131	94	JT Cramer, TJ Housh, GO Johnson, JP Weir…	An acute bout of static stretching does not affect maximal eccentric isokinetic peak torque, the joint angle at peak torque, mean power, electromyography, or …	2007	Journal of Orthopaedic & …	jospt.org	https://www.jospt.org/doi/abs/10.2519/jospt.2007.2389	https://scholar.google.com/scholar?cites=4941444371809709103&as_sdt=2005&sciodt=0,5&hl=en	131	217	RL Gajdosik, MA Rieck, DK Sullivan…	Comparison of four clinical tests for assessing hamstring muscle length	1993	Journal of Orthopaedic & …	jospt.org	https://www.jospt.org/doi/abs/10.2519/jospt.1993.18.5.614	https://scholar.google.com/scholar?cites=8880648074715095298&as_sdt=2005&sciodt=0,5&hl=en	131	108	CMJ Fenwick, SHM Brown…	Comparison of different rowing exercises: trunk muscle activation and lumbar spine motion, load, and stiffness	2009	The Journal of Strength & …	journals.lww.com	https://journals.lww.com/nsca-jscr/FullText/2009/08000/Comparison_of_Different_Rowing_Exercises__Trunk.7.aspx	https://scholar.google.com/scholar?cites=15428706528270801369&as_sdt=2005&sciodt=0,5&hl=en	131	81	B Dingenen, B Malfait, J Vanrenterghem, MA Robinson…	Can two-dimensional measured peak sagittal plane excursions during drop vertical jumps help identify three-dimensional measured joint moments?	2015	The Knee
12	AM Wind, EJ Rouse	Neuromotor regulation of ankle stiffness is comparable to regulation of joint position and torque at moderate levels	2020	Scientific reports	nature.com	https://www.nature.com/articles/s41598-020-67135-x	https://scholar.google.com/scholar?cites=10543353532926729704&as_sdt=2005&sciodt=0,5&hl=en	132	181	L Alibiglou, WZ Rymer…	The relation between Ashworth scores and neuromechanical measurements of spasticity following stroke	2008	Journal of …	jneuroengrehab.biomedcentral.com	https://jneuroengrehab.biomedcentral.com/articles/10.1186/1743-0003-5-18	https://scholar.google.com/scholar?cites=14469693590816336601&as_sdt=2005&sciodt=0,5&hl=en	132	47	A Biscarini, FM Botti, VE Pettorossi	Selective contribution of each hamstring muscle to anterior cruciate ligament protection and tibiofemoral joint stability in leg-extension exercise: a simulation study	2013	European journal of applied …	Springer	https://link.springer.com/article/10.1007/s00421-013-2656-1	https://scholar.google.com/scholar?cites=11930634676133445329&as_sdt=2005&sciodt=0,5&hl=en	132	75	RS Bridger, D Wilkinson…	Hip joint mobility and spinal angles in standing and in different sitting postures	1989	Human factors	journals.sagepub.com	https://journals.sagepub.com/doi/abs/10.1177/001872088903100210	https://scholar.google.com/scholar?cites=11436561132225931103&as_sdt=2005&sciodt=0,5&hl=en	132	63	PB Schmidt, DJ Newman, E Hodgson	Modeling space suit mobility: Applications to design and operations	2001		sae.org	https://www.sae.org/publications/technical-papers/content/2001-01-2162/	https://scholar.google.com/scholar?cites=2294626898784296852&as_sdt=2005&sciodt=0,5&hl=en	132	159	MT Cibulka, SJ Rose, A Delitto, DR Sinacore	Hamstring muscle strain treated by mobilizing the sacroiliac joint	1986	Physical Therapy
343	Y Kawakami, T Muraoka, S Ito…	In vivo muscle fibre behaviour during counter‐movement exercise in humans reveals a significant role for tendon elasticity	2002	The Journal of …	Wiley Online Library	https://physoc.onlinelibrary.wiley.com/doi/abs/10.1113/jphysiol.2001.013459	https://scholar.google.com/scholar?cites=11701524217466959457&as_sdt=2005&sciodt=0,5&hl=en	133	81	J Perry, JM Burnfield, JAK Gronley, SJ Mulroy	Toe walking: muscular demands at the ankle and knee	2003	Archives of physical …	Elsevier	https://www.sciencedirect.com/science/article/pii/S000399930204875X	https://scholar.google.com/scholar?cites=541802464592410368&as_sdt=2005&sciodt=0,5&hl=en	133	391	LR Osternig	2 Isokinetic Dynamometry: Implications for Muscle Testing and Rehabilitation.	1986	Exercise and sport sciences reviews	journals.lww.com	https://journals.lww.com/acsm-essr/_layouts/15/oaks.journals/downloadpdf.aspx?an=00003677-198600140-00005	https://scholar.google.com/scholar?cites=8393866644611140799&as_sdt=2005&sciodt=0,5&hl=en	133	37	W Chen, S Wu, T Zhou, C Xiong	On the biological mechanics and energetics of the hip joint muscle–tendon system assisted by passive hip exoskeleton	2018	Bioinspiration &biomimetics	iopscience.iop.org	https://iopscience.iop.org/article/10.1088/1748-3190/aaeefd/meta	https://scholar.google.com/scholar?cites=11211494389122967322&as_sdt=2005&sciodt=0,5&hl=en	133	192	CL Lewis, SA Sahrmann, DW Moran	Anterior hip joint force increases with hip extension, decreased gluteal force, or decreased iliopsoas force	2007	Journal of biomechanics	Elsevier	https://www.sciencedirect.com/science/article/pii/S0021929007003004	https://scholar.google.com/scholar?cites=2097333190965780789&as_sdt=2005&sciodt=0,5&hl=en	133	203	P Bulgheroni, MV Bulgheroni, L Andrini…	Gait patterns after anterior cruciate ligament reconstruction	1997	Knee Surgery, Sports …
10	AM Esteban, RC van't Veld, CP Cop…	Estimation of time-varying ankle joint stiffness under dynamic conditions via system identification techniques	2019	2019 41st Annual …	ieeexplore.ieee.org	https://ieeexplore.ieee.org/abstract/document/8856423/	https://scholar.google.com/scholar?cites=10635129917302122256&as_sdt=2005&sciodt=0,5&hl=en	134	261	M Ferrarin, A Pedotti	The relationship between electrical stimulus and joint torque: A dynamic model	2000	IEEE transactions on rehabilitation …	ieeexplore.ieee.org	https://ieeexplore.ieee.org/abstract/document/867876/	https://scholar.google.com/scholar?cites=5672083959774397653&as_sdt=2005&sciodt=0,5&hl=en	134	129	JM Winters, DG Kleweno	Effect of initial upper-limb alignment on muscle contributions to isometric strength curves	1993	Journal of Biomechanics	Elsevier	https://www.sciencedirect.com/science/article/pii/002192909390045G	https://scholar.google.com/scholar?cites=6003783360820253392&as_sdt=2005&sciodt=0,5&hl=en	134	75	DI Miller	Resultant lower extremity joint moments in below-knee amputees during running stance	1987	Journal of biomechanics	Elsevier	https://www.sciencedirect.com/science/article/pii/0021929087902533	https://scholar.google.com/scholar?cites=10734798758231330990&as_sdt=2005&sciodt=0,5&hl=en	134	94	JR Baxter, SJ Piazza	Plantar flexor moment arm and muscle volume predict torque-generating capacity in young men	2014	Journal of applied physiology	journals.physiology.org	https://journals.physiology.org/doi/abs/10.1152/japplphysiol.01140.2013	https://scholar.google.com/scholar?cites=13684299251452976533&as_sdt=2005&sciodt=0,5&hl=en	134	211	A Alexandrov, A Frolov, J Massion	Axial synergies during human upper trunk bending	1998	Experimental Brain Research
193	K Kubo, H Kanehisa, T Fukunaga	Is passive stiffness in human muscles related to the elasticity of tendon structures?	2001	European journal of applied physiology	Springer	https://link.springer.com/article/10.1007/s004210100463	https://scholar.google.com/scholar?cites=6902323556207096002&as_sdt=2005&sciodt=0,5&hl=en	135	63	SJ Fellows, AF Thilmann	The role of joint biomechanics in determining stretch reflex latency at the normal human ankle	1989	Experimental Brain Research	Springer	https://link.springer.com/article/10.1007/BF00250575	https://scholar.google.com/scholar?cites=5711209712808872372&as_sdt=2005&sciodt=0,5&hl=en	135	5	F Guenzkofer, H Bubb, V Senner…	Dependency of knee extension torque on different types of stabilisation	2012	International Journal of …	inderscienceonline.com	https://www.inderscienceonline.com/doi/abs/10.1504/IJHFMS.2012.050059	https://scholar.google.com/scholar?cites=1637121940725871559&as_sdt=2005&sciodt=0,5&hl=en	135	191	CT Moritz, CT Farley	Passive dynamics change leg mechanics for an unexpected surface during human hopping	2004	Journal of Applied Physiology	journals.physiology.org	https://journals.physiology.org/doi/abs/10.1152/japplphysiol.00393.2004	https://scholar.google.com/scholar?cites=2203351497888927020&as_sdt=2005&sciodt=0,5&hl=en	135	19	JC Martin, JA Nichols	Simulated work loops predict maximal human cycling power	2018	Journal of Experimental Biology	journals.biologists.com	https://journals.biologists.com/jeb/article-abstract/221/13/jeb180109/33779	https://scholar.google.com/scholar?cites=13868910825149919941&as_sdt=2005&sciodt=0,5&hl=en	135	114	H Hobara, BS Baum, HJ Kwon, RH Miller, T Ogata…	Amputee locomotion: Spring-like leg behavior and stiffness regulation using running-specific prostheses	2013	Journal of …
47	KB Cheng	The relationship between joint strength and standing vertical jump performance	2008	Journal of applied biomechanics	journals.humankinetics.com	https://journals.humankinetics.com/abstract/journals/jab/24/3/article-p224.xml	https://scholar.google.com/scholar?cites=1629879154512509653&as_sdt=2005&sciodt=0,5&hl=en	136	184	AD Kay, AJ Blazevich	Moderate-duration static stretch reduces active and passive plantar flexor moment but not Achilles tendon stiffness or active muscle length	2009	Journal of applied physiology	journals.physiology.org	https://journals.physiology.org/doi/abs/10.1152/japplphysiol.91476.2008	https://scholar.google.com/scholar?cites=2963894396244979147&as_sdt=2005&sciodt=0,5&hl=en	136	134	SJ Shultz, ANHD Nguyen, MD Leonard…	Thigh strength and activation as predictors of knee biomechanics during a drop jump task	2009	Medicine and science …	ncbi.nlm.nih.gov	https://www.ncbi.nlm.nih.gov/pmc/articles/PMC2744399/	https://scholar.google.com/scholar?cites=14178142380673496235&as_sdt=2005&sciodt=0,5&hl=en	136	264	CW Spoor, JL Van Leeuwen, CGM Meskers…	Estimation of instantaneous moment arms of lower-leg muscles	1990	Journal of …	Elsevier	https://www.sciencedirect.com/science/article/pii/002192909090382D	https://scholar.google.com/scholar?cites=5627097858492809863&as_sdt=2005&sciodt=0,5&hl=en	136	371	AB Schultz, NB Alexander, JA Ashton-Miller	Biomechanical analyses of rising from a chair	1992	Journal of biomechanics	Elsevier	https://www.sciencedirect.com/science/article/pii/0021929092900523	https://scholar.google.com/scholar?cites=9556883811348779071&as_sdt=2005&sciodt=0,5&hl=en	136	809	DV Knudson	Warm-up and Flexibility	2018	Conditioning for strength and human performance
93	GJ Pinniger, AG Cresswell	Residual force enhancement after lengthening is present during submaximal plantar flexion and dorsiflexion actions in humans	2007	Journal of applied physiology	journals.physiology.org	https://journals.physiology.org/doi/abs/10.1152/japplphysiol.00565.2006	https://scholar.google.com/scholar?cites=507201722024355789&as_sdt=2005&sciodt=0,5&hl=en	137	29	EC Ranz, ER Esposito, JM Wilken, RR Neptune	The influence of passive-dynamic ankle-foot orthosis bending axis location on gait performance in individuals with lower-limb impairments	2016	Clinical Biomechanics	Elsevier	https://www.sciencedirect.com/science/article/pii/S0268003316300572	https://scholar.google.com/scholar?cites=7590325716618649323&as_sdt=2005&sciodt=0,5&hl=en	137	7	F Garrandes, SS Colson, JM Parisaux…	Knee isometric torque and electromyographic specificities after semitendinosus and gracilis hamstrings anterior cruciate ligament reconstruction	2006	American journal of …	journals.lww.com	https://journals.lww.com/ajpmr/Fulltext/2006/02000/Stroke_Impairment_Predictors_of_Discharge.4.aspx	https://scholar.google.com/scholar?cites=13641478133881238436&as_sdt=2005&sciodt=0,5&hl=en	137	159	L Olsson, H Lund, M Henriksen, H Rogind…	Test–retest reliability of a knee joint position sense measurement method in sitting and prone position	2004	Advances in …	Taylor &Francis	https://www.tandfonline.com/doi/abs/10.1080/14038190310009894	https://scholar.google.com/scholar?cites=11768954405664008858&as_sdt=2005&sciodt=0,5&hl=en	137	351	Y Yoshida, RL Mizner, DK Ramsey…	Examining outcomes from total knee arthroplasty and the relationship between quadriceps strength and knee function over time	2008	Clinical biomechanics	Elsevier	https://www.sciencedirect.com/science/article/pii/S0268003307002446	https://scholar.google.com/scholar?cites=16837196463118977533&as_sdt=2005&sciodt=0,5&hl=en	137	347	R Nisell	Mechanics of the knee: a study of joint and muscle load with clinical applications	1985	Acta Orthopaedica Scandinavica
414	K Kubo, H Kanehisa, T Fukunaga	Effects of resistance and stretching training programmes on the viscoelastic properties of human tendon structures in vivo	2002	The journal of physiology	Wiley Online Library	https://physoc.onlinelibrary.wiley.com/doi/abs/10.1113/jphysiol.2001.012703	https://scholar.google.com/scholar?cites=15669234243629582998&as_sdt=2005&sciodt=0,5&hl=en	138	52	K Hirata, H Kanehisa, N Miyamoto	Acute effect of static stretching on passive stiffness of the human gastrocnemius fascicle measured by ultrasound shear wave elastography	2017	European journal of applied …	Springer	https://link.springer.com/article/10.1007/s00421-017-3550-z	https://scholar.google.com/scholar?cites=6716720436433071695&as_sdt=2005&sciodt=0,5&hl=en	138	73	G Guilhem, C Cornu, A Guével	Muscle architecture and EMG activity changes during isotonic and isokinetic eccentric exercises	2011	European journal of applied physiology	Springer	https://link.springer.com/article/10.1007/s00421-011-1894-3	https://scholar.google.com/scholar?cites=16200231144812827675&as_sdt=2005&sciodt=0,5&hl=en	138	75	A Thambyah, BP Pereira, U Wyss	Estimation of bone-on-bone contact forces in the tibiofemoral joint during walking	2005	The Knee	Elsevier	https://www.sciencedirect.com/science/article/pii/S0968016005000104	https://scholar.google.com/scholar?cites=13858333664163144474&as_sdt=2005&sciodt=0,5&hl=en	138	165	K D'Août, P Aerts, D De Clercq…	Segment and joint angles of hind limb during bipedal and quadrupedal walking of the bonobo (Pan paniscus)	2002	American Journal of …	Wiley Online Library	https://onlinelibrary.wiley.com/doi/abs/10.1002/ajpa.10112	https://scholar.google.com/scholar?cites=5122224737656707804&as_sdt=2005&sciodt=0,5&hl=en	138	135	SB Williams, AM Wilson, L Rhodes…	Functional anatomy and muscle moment arms of the pelvic limb of an elite sprinting athlete: the racing greyhound (Canis familiaris)	2008	Journal of …
120	PD Hoang, RB Gorman, G Todd, SC Gandevia…	A new method for measuring passive length–tension properties of human gastrocnemius muscle in vivo	2005	Journal of …	Elsevier	https://www.sciencedirect.com/science/article/pii/S0021929004003203	https://scholar.google.com/scholar?cites=17384954329430521536&as_sdt=2005&sciodt=0,5&hl=en	139	87	G Le Sant, F Ates, JL Brasseur, A Nordez	Elastography study of hamstring behaviors during passive stretching	2015	PloS one	journals.plos.org	https://journals.plos.org/plosone/article?id=10.1371/journal.pone.0139272	https://scholar.google.com/scholar?cites=1599387824278986118&as_sdt=2005&sciodt=0,5&hl=en	139	592	SM McGill	Electromyographic activity of the abdominal and low back musculature during the generation of isometric and dynamic axial trunk torque: implications for lumbar …	1991	Journal of orthopaedic research	Wiley Online Library	https://onlinelibrary.wiley.com/doi/abs/10.1002/jor.1100090112	https://scholar.google.com/scholar?cites=2097229164711099757&as_sdt=2005&sciodt=0,5&hl=en	139	237	NM Fisher, GE Gresham, M Abrams, J Hicks…	Quantitative effects of physical therapy on muscular and functional performance in subjects with osteoarthritis of the knees	1993	Archives of physical …	Elsevier	https://www.sciencedirect.com/science/article/pii/000399939390011X	https://scholar.google.com/scholar?cites=13300629275962883090&as_sdt=2005&sciodt=0,5&hl=en	139	230	CM Powers, J Perry, A Hsu, HJ Hislop	Are patellofemoral pain and quadriceps femoris muscle torque associated with locomotor function?	1997	Physical Therapy	academic.oup.com	https://academic.oup.com/ptj/article-abstract/77/10/1063/2633094	https://scholar.google.com/scholar?cites=4358846609687235200&as_sdt=2005&sciodt=0,5&hl=en	139	143	K Klinge, SP Magnusson…	The effect of strength and flexibility training on skeletal muscle electromyographic activity, stiffness, and viscoelastic stress relaxation response	1997	… American journal of …
202	DL Damiano, J Quinlivan, BF Owen…	Spasticity versus strength in cerebral palsy: relationships among involuntary resistance, voluntary torque, and motor function	2001	European journal of …	Wiley Online Library	https://onlinelibrary.wiley.com/doi/abs/10.1046/j.1468-1331.2001.00037.x	https://scholar.google.com/scholar?cites=4834137717189562773&as_sdt=2005&sciodt=0,5&hl=en	140	110	MM Porter, AA Vandervoort…	Eccentric peak torque of the plantar and dorsiflexors is maintained in older women	1997	The Journals of …	academic.oup.com	https://academic.oup.com/biomedgerontology/article-abstract/52A/2/B125/651483	https://scholar.google.com/scholar?cites=12824089169283499451&as_sdt=2005&sciodt=0,5&hl=en	140	94	JR Baxter, SJ Piazza	Plantar flexor moment arm and muscle volume predict torque-generating capacity in young men	2014	Journal of applied physiology	journals.physiology.org	https://journals.physiology.org/doi/abs/10.1152/japplphysiol.01140.2013	https://scholar.google.com/scholar?cites=13684299251452976533&as_sdt=2005&sciodt=0,5&hl=en	140	34	RL Begalle, MC Walsh…	Ankle dorsiflexion displacement during landing is associated with initial contact kinematics but not joint displacement	2015	Journal of applied …	journals.humankinetics.com	https://journals.humankinetics.com/view/journals/jab/31/4/article-p205.xml	https://scholar.google.com/scholar?cites=10327808360662581759&as_sdt=2005&sciodt=0,5&hl=en	140	35	K Endo, H Herr	A model of muscle–tendon function in human walking at self-selected speed	2013	IEEE Transactions on Neural Systems and …	ieeexplore.ieee.org	https://ieeexplore.ieee.org/abstract/document/6690205/	https://scholar.google.com/scholar?cites=4276569111904065378&as_sdt=2005&sciodt=0,5&hl=en	140	91	DJ Beard, RS Soundarapandian, JJ O'Connor…	Gait and electromyographic analysis of anterior cruciate ligament deficient subjects	1996	Gait &Posture
94	H Lee, P Ho, M Rastgaar, HI Krebs…	Multivariable static ankle mechanical impedance with active muscles	2013	IEEE Transactions on …	ieeexplore.ieee.org	https://ieeexplore.ieee.org/abstract/document/6605642/	https://scholar.google.com/scholar?cites=5483494237388096103&as_sdt=2005&sciodt=0,5&hl=en	141	219	RB Davis, PA DeLuca	Gait characterization via dynamic joint stiffness	1996	Gait &Posture	Elsevier	https://www.sciencedirect.com/science/article/pii/0966636295010459	https://scholar.google.com/scholar?cites=6233707691114075646&as_sdt=2005&sciodt=0,5&hl=en	141	77	DG Kamper, HC Fischer, EG Cruz	Impact of finger posture on mapping from muscle activation to joint torque	2006	Clinical Biomechanics	Elsevier	https://www.sciencedirect.com/science/article/pii/S0268003305002743	https://scholar.google.com/scholar?cites=8071215753501743572&as_sdt=2005&sciodt=0,5&hl=en	141	393	AS Arnold, S Salinas, DJ Hakawa…	Accuracy of muscle moment arms estimated from MRI-based musculoskeletal models of the lower extremity	2000	Computer Aided …	Taylor &Francis	https://www.tandfonline.com/doi/abs/10.3109/10929080009148877	https://scholar.google.com/scholar?cites=4187256463619639905&as_sdt=2005&sciodt=0,5&hl=en	141	136	DM Carpenter, JE Graves, ML Pollock…	Effect of 12 and 20 weeks of resistance training on lumbar extension torque production	1991	Physical …	academic.oup.com	https://academic.oup.com/ptj/article-abstract/71/8/580/2728833	https://scholar.google.com/scholar?cites=9562676872834859681&as_sdt=2005&sciodt=0,5&hl=en	141	1	J de Miguel-Fernández…	Biomechanical Effects of a Passive Hip Structure in a Knee Exoskeleton for People with Spinal Cord Injury: A Comparative Case Study	2020	2020 8th IEEE RAS …
45	MR Nourbakhsh, CG Kukulka	Relationship between muscle length and moment arm on EMG activity of human triceps surae muscle	2004	Journal of Electromyography and …	Elsevier	https://www.sciencedirect.com/science/article/pii/S1050641103000762	https://scholar.google.com/scholar?cites=16317731425288110865&as_sdt=2005&sciodt=0,5&hl=en	142	500	AH Hansen, DS Childress, SC Miff, SA Gard…	The human ankle during walking: implications for design of biomimetic ankle prostheses	2004	Journal of …	Elsevier	https://www.sciencedirect.com/science/article/pii/S0021929004000478	https://scholar.google.com/scholar?cites=6731485784128529125&as_sdt=2005&sciodt=0,5&hl=en	142	81	BG Pietrosimone, SA Saliba, JM Hart…	… transcutaneous electrical nerve stimulation and therapeutic exercise on sagittal plane peak knee kinematics and kinetics in people with knee osteoarthritis during gait …	2010	Clinical …	journals.sagepub.com	https://journals.sagepub.com/doi/abs/10.1177/0269215510375903	https://scholar.google.com/scholar?cites=13173589687432130346&as_sdt=2005&sciodt=0,5&hl=en	142	3	R Nakamura, T Kato, M Sato, T Fujii…	Evaluation of soaking postures in bathwater using a biomechanical model considering buoyancy and passive elastic joint moment	2018	Mechanical …	jstage.jst.go.jp	https://www.jstage.jst.go.jp/article/mej/5/3/5_18-00006/_article/-char/ja/	https://scholar.google.com/scholar?cites=1557522028354292041&as_sdt=2005&sciodt=0,5&hl=en	142	37	W Chen, S Wu, T Zhou, C Xiong	On the biological mechanics and energetics of the hip joint muscle–tendon system assisted by passive hip exoskeleton	2018	Bioinspiration &biomimetics	iopscience.iop.org	https://iopscience.iop.org/article/10.1088/1748-3190/aaeefd/meta	https://scholar.google.com/scholar?cites=11211494389122967322&as_sdt=2005&sciodt=0,5&hl=en	142	35	MDS Croix, YO ElNagar, J Iga, F Ayala, D James	The impact of joint angle and movement velocity on sex differences in the functional hamstring/quadriceps ratio	2017	The Knee
170	O Mohamed, J Perry, H Hislop	Relationship between wire EMG activity, muscle length, and torque of the hamstrings	2002	Clinical biomechanics	Elsevier	https://www.sciencedirect.com/science/article/pii/S0268003302000700	https://scholar.google.com/scholar?cites=5952242701086759901&as_sdt=2005&sciodt=0,5&hl=en	143	10	M Hagen…	Angle-torque relationship of the subtalar pronators and supinators in younger and elderly males and females	2015	… of foot and ankle …	jfootankleres.biomedcentral.com	https://jfootankleres.biomedcentral.com/articles/10.1186/s13047-015-0125-2	https://scholar.google.com/scholar?cites=11722654012265623596&as_sdt=2005&sciodt=0,5&hl=en	143	294	BA Garner, MG Pandy	Estimation of musculotendon properties in the human upper limb	2003	Annals of biomedical engineering	Springer	https://link.springer.com/article/10.1114/1.1540105	https://scholar.google.com/scholar?cites=7898730052744313996&as_sdt=2005&sciodt=0,5&hl=en	143	1303	SJ Olney, C Richards	Hemiparetic gait following stroke. Part I: Characteristics	1996	Gait &posture	Elsevier	https://www.sciencedirect.com/science/article/pii/0966636296010636	https://scholar.google.com/scholar?cites=13264093310712243111&as_sdt=2005&sciodt=0,5&hl=en	143	506	T Sinkjaer, E Toft, S Andreassen…	Muscle stiffness in human ankle dorsiflexors: intrinsic and reflex components	1988	Journal of …	journals.physiology.org	https://journals.physiology.org/doi/abs/10.1152/jn.1988.60.3.1110	https://scholar.google.com/scholar?cites=4714445794139113564&as_sdt=2005&sciodt=0,5&hl=en	143	146	CH Chen, K Nosaka, HL Chen…	Effects of flexibility training on eccentric exercise-induced muscle damage	2011	… & Science in …
85	LA Chernak, RJ DeWall, KS Lee…	Length and activation dependent variations in muscle shear wave speed	2013	Physiological …	iopscience.iop.org	https://iopscience.iop.org/article/10.1088/0967-3334/34/6/713/meta	https://scholar.google.com/scholar?cites=17860078021832951169&as_sdt=2005&sciodt=0,5&hl=en	144	31	J Zhang, SH Collins	The passive series stiffness that optimizes torque tracking for a lower-limb exoskeleton in human walking	2017	Frontiers in neurorobotics	frontiersin.org	https://www.frontiersin.org/articles/10.3389/fnbot.2017.00068/full	https://scholar.google.com/scholar?cites=2874498514754496455&as_sdt=2005&sciodt=0,5&hl=en	144	206	M Paasuke, J Ereline…	Knee extension strength and vertical jumping performance in nordic combined athletes	2001	Journal of sports medicine …	search.proquest.com	https://search.proquest.com/openview/71542f92759aa69d377c8b7d357c04b6/1?pq-origsite=gscholar&cbl=4718	https://scholar.google.com/scholar?cites=7621231617749679478&as_sdt=2005&sciodt=0,5&hl=en	144	218	GR Colborne, S Naumann, PE Longmuir…	Analysis of mechanical and metabolic factors in the gait of congenital below knee amputees: A comparison of the SACH and Seattle feet	1992	American Journal of …	journals.lww.com	https://journals.lww.com/ajpmr/Abstract/1992/10000/ANALYSIS_OF_MECHANICAL_AND_METABOLIC_FACTORS_IN.4.aspx	https://scholar.google.com/scholar?cites=6217372292707422708&as_sdt=2005&sciodt=0,5&hl=en	144	9	IM Fiebert, CH Pahl, EB Applegate…	Medial-lateral hamstring electromyographic activity during maximum isometric knee flexion at different angles	1996	Isokinetics and …	content.iospress.com	https://content.iospress.com/articles/isokinetics-and-exercise-science/ies6-2-13	https://scholar.google.com/scholar?cites=17603979961403584089&as_sdt=2005&sciodt=0,5&hl=en	144	78	RS Barrett, GA Lichtwark	Effect of altering neural, muscular and tendinous factors associated with aging on balance recovery using the ankle strategy: a simulation study	2008	Journal of theoretical biology
137	M Aratow, RE Ballard, AG Crenshaw…	Intramuscular pressure and electromyography as indexes of force during isokinetic exercise	1993	Journal of applied …	journals.physiology.org	https://journals.physiology.org/doi/abs/10.1152/jappl.1993.74.6.2634	https://scholar.google.com/scholar?cites=4130555509322912740&as_sdt=2005&sciodt=0,5&hl=en	145	48	E Nickel	Passive prosthetic ankle-foot mechanism for automatic adaptation to sloped surfaces	2014	Journal of rehabilitation research and development	researchgate.net	https://www.researchgate.net/profile/Eric-Nickel-2/publication/267272974_Passive_prosthetic_ankle-foot_mechanism_for_automatic_adaptation_to_sloped_surfaces/links/5891f6d3aca272f9a55842f0/Passive-prosthetic-ankle-foot-mechanism-for-automatic-adaptation-to-sloped-surfaces.pdf	https://scholar.google.com/scholar?cites=11747487682744230221&as_sdt=2005&sciodt=0,5&hl=en	145	119	TS Buchanan, DG Lloyd	Muscle activity is different for humans performing static tasks which require force control and position control	1995	Neuroscience Letters	Elsevier	https://www.sciencedirect.com/science/article/pii/030439409511727E	https://scholar.google.com/scholar?cites=7829579871093517726&as_sdt=2005&sciodt=0,5&hl=en	145	92	PR Cavanagh, RJ Gregor	Knee joint torque during the swing phase of normal treadmill walking	1975	Journal of Biomechanics	Elsevier	https://www.sciencedirect.com/science/article/pii/002192907590086X	https://scholar.google.com/scholar?cites=6886046493920235098&as_sdt=2005&sciodt=0,5&hl=en	145	432	SS Blemker, SL Delp	Three-dimensional representation of complex muscle architectures and geometries	2005	Annals of biomedical engineering	Springer	https://link.springer.com/article/10.1007/s10439-005-1433-7	https://scholar.google.com/scholar?cites=7995169425501113305&as_sdt=2005&sciodt=0,5&hl=en	145	30	SV Sarkisian, MK Ishmael, GR Hunt…	Design, development, and validation of a self-aligning mechanism for high-torque powered knee exoskeletons	2020	IEEE Transactions on …
80	S Yao, Y Zhuang, Z Li, R Song	Adaptive admittance control for an ankle exoskeleton using an EMG-driven musculoskeletal model	2018	Frontiers in neurorobotics	frontiersin.org	https://www.frontiersin.org/articles/10.3389/fnbot.2018.00016/full	https://scholar.google.com/scholar?cites=15669229365628581447&as_sdt=2005&sciodt=0,5&hl=en	146	366	M Andrews, FR Noyes, TE Hewett…	Lower limb alignment and foot angle are related to stance phase knee adduction in normal subjects: a critical analysis of the reliability of gait analysis data	1996	Journal of …	Wiley Online Library	https://onlinelibrary.wiley.com/doi/abs/10.1002/jor.1100140218	https://scholar.google.com/scholar?cites=510185551163144610&as_sdt=2005&sciodt=0,5&hl=en	146	47	J Dirnberger, HP Wiesinger…	Reproducibility for isometric and isokinetic maximum knee flexion and extension measurements using the IsoMed 2000-dynamometer	2012	… and exercise science	content.iospress.com	https://content.iospress.com/articles/isokinetics-and-exercise-science/ies00451	https://scholar.google.com/scholar?cites=15331624476597392910&as_sdt=2005&sciodt=0,5&hl=en	146	234	EJ Rouse, LM Mooney, HM Herr	Clutchable series-elastic actuator: Implications for prosthetic knee design	2014	The International Journal …	journals.sagepub.com	https://journals.sagepub.com/doi/abs/10.1177/0278364914545673	https://scholar.google.com/scholar?cites=15809743405880803258&as_sdt=2005&sciodt=0,5&hl=en	146	38	J Styf, R Ballard, M Aratow, A Crenshaw…	Intramuscular pressure and torque during isometric, concentric and eccentric muscular activity	1995	… journal of medicine …	Wiley Online Library	https://onlinelibrary.wiley.com/doi/abs/10.1111/j.1600-0838.1995.tb00047.x	https://scholar.google.com/scholar?cites=5534462756078305537&as_sdt=2005&sciodt=0,5&hl=en	146	0	T YAMAMOTO, Y KUNIYOSHI	Flexibility of human rising–towards understanding and design of complex dynamical behaviours	2003	Climbing and Walking Robots …
61	B Lauber, GA Lichtwark, AG Cresswell	Reciprocal activation of gastrocnemius and soleus motor units is associated with fascicle length change during knee flexion	2014	Physiological reports	Wiley Online Library	https://physoc.onlinelibrary.wiley.com/doi/abs/10.14814/phy2.12044	https://scholar.google.com/scholar?cites=7917986208117785138&as_sdt=2005&sciodt=0,5&hl=en	147	301	SJ Olney, DA Winter	Predictions of knee and ankle moments of force in walking from EMG and kinematic data	1985	Journal of biomechanics	Elsevier	https://www.sciencedirect.com/science/article/pii/0021929085900417	https://scholar.google.com/scholar?cites=8936528768979273569&as_sdt=2005&sciodt=0,5&hl=en	147	37	T Horstmann, J Maschmann, F Mayer…	The influence of age on isokinetic torque of the upper and lower leg musculature in sedentary men	1999	… journal of sports …	thieme-connect.com	https://www.thieme-connect.com/products/ejournals/abstract/10.1055/s-2007-971145	https://scholar.google.com/scholar?cites=10199490604231667360&as_sdt=2005&sciodt=0,5&hl=en	147	206	BD Jackson, AE Wluka, AJ Teichtahl, ME Morris…	Reviewing knee osteoarthritis—a biomechanical perspective	2004	Journal of Science and …	Elsevier	https://www.sciencedirect.com/science/article/pii/S1440244004800306	https://scholar.google.com/scholar?cites=8189694116882524285&as_sdt=2005&sciodt=0,5&hl=en	147	150	C Chamorro, S Armijo-Olivo, C De la Fuente…	Absolute reliability and concurrent validity of hand held dynamometry and isokinetic dynamometry in the hip, knee and ankle joint: systematic review and meta …	2017	Open …	degruyter.com	https://www.degruyter.com/document/doi/10.1515/med-2017-0052/html	https://scholar.google.com/scholar?cites=18257126747826537185&as_sdt=2005&sciodt=0,5&hl=en	147	572	C Kirtley, MW Whittle, RJ Jefferson	Influence of walking speed on gait parameters	1985	Journal of biomedical engineering
107	M Ito, H Akima, T Fukunaga	In vivo moment arm determination using B-mode ultrasonography	2000	Journal of Biomechanics	Elsevier	https://www.sciencedirect.com/science/article/pii/S0021929099001542	https://scholar.google.com/scholar?cites=14933210869846480679&as_sdt=2005&sciodt=0,5&hl=en	148	82	K Hirata, E Miyamoto-Mikami, H Kanehisa…	Muscle-specific acute changes in passive stiffness of human triceps surae after stretching	2016	European journal of …	Springer	https://link.springer.com/article/10.1007/s00421-016-3349-3	https://scholar.google.com/scholar?cites=7619976600194365693&as_sdt=2005&sciodt=0,5&hl=en	148	106	R Song, KY Tong	Using recurrent artificial neural network model to estimate voluntary elbow torque in dynamic situations	2005	Medical and Biological Engineering and Computing	Springer	https://link.springer.com/article/10.1007/bf02344728	https://scholar.google.com/scholar?cites=18035231024312913124&as_sdt=2005&sciodt=0,5&hl=en	148	426	R Gajdosik, G Lusin	Hamstring muscle tightness: reliability of an active-knee-extension test	1983	Physical therapy	academic.oup.com	https://academic.oup.com/ptj/article-abstract/63/7/1085/2727580	https://scholar.google.com/scholar?cites=17426029095155449691&as_sdt=2005&sciodt=0,5&hl=en	148	92	A Remaud, C Cornu, A Guével	Agonist muscle activity and antagonist muscle co-activity levels during standardized isotonic and isokinetic knee extensions	2009	Journal of Electromyography and …	Elsevier	https://www.sciencedirect.com/science/article/pii/S1050641107001848	https://scholar.google.com/scholar?cites=5753679235540530710&as_sdt=2005&sciodt=0,5&hl=en	148	60	AD Koelewijn, AJ van den Bogert	Joint contact forces can be reduced by improving joint moment symmetry in below-knee amputee gait simulations	2016	Gait &Posture
18	D Holzer, FK Paternoster, D Hahn, T Siebert…	Considerations on the human Achilles tendon moment arm for in vivo triceps surae muscle–tendon unit force estimates	2020	Scientific reports	nature.com	https://www.nature.com/articles/s41598-020-76625-x	https://scholar.google.com/scholar?cites=16982441715667076536&as_sdt=2005&sciodt=0,5&hl=en	149	186	K Shamaei, GS Sawicki, AM Dollar	Estimation of quasi-stiffness and propulsive work of the human ankle in the stance phase of walking	2013	PloS one	journals.plos.org	https://journals.plos.org/plosone/article?id=10.1371/journal.pone.0059935	https://scholar.google.com/scholar?cites=13171123920095782118&as_sdt=2005&sciodt=0,5&hl=en	149	34	A Jaskólska, K Kisiel-Sajewicz…	EMG and MMG of agonist and antagonist muscles as a function of age and joint angle	2006	… of electromyography and …	Elsevier	https://www.sciencedirect.com/science/article/pii/S1050641105000751	https://scholar.google.com/scholar?cites=14360972210886327790&as_sdt=2005&sciodt=0,5&hl=en	149	109	MR Safran, AA Allen, SM Lephart, PA Borsa…	Proprioception in the posterior cruciate ligament deficient knee	1999	Knee Surgery, Sports …	Springer	https://link.springer.com/article/10.1007/s001670050169	https://scholar.google.com/scholar?cites=7166949485040031585&as_sdt=2005&sciodt=0,5&hl=en	149	32	L Lannersten, K Harms-Ringdahl, K Schüldt…	Isometric strength in flexors, abductors, and external rotators of the shoulder	1993	Clinical …	Elsevier	https://www.sciencedirect.com/science/article/pii/026800339390031C	https://scholar.google.com/scholar?cites=12000382518563677419&as_sdt=2005&sciodt=0,5&hl=en	149	149	FC Anderson, SR Goldberg, MG Pandy, SL Delp	Contributions of muscle forces and toe-off kinematics to peak knee flexion during the swing phase of normal gait: an induced position analysis	2004	Journal of biomechanics
77	G De Monte, A Arampatzis, C Stogiannari…	In vivo motion transmission in the inactive gastrocnemius medialis muscle–tendon unit during ankle and knee joint rotation	2006	Journal of …	Elsevier	https://www.sciencedirect.com/science/article/pii/S1050641105001239	https://scholar.google.com/scholar?cites=1293909285664514095&as_sdt=2005&sciodt=0,5&hl=en	150	625	SP Magnusson	Passive properties of human skeletal muscle during stretch maneuvers	1998	Scandinavian journal of medicine &science …	Wiley Online Library	https://onlinelibrary.wiley.com/doi/abs/10.1111/j.1600-0838.1998.tb00171.x	https://scholar.google.com/scholar?cites=1994117164223323510&as_sdt=2005&sciodt=0,5&hl=en	150	73	P Aagaard, EB Simonsen, N Beyer…	Isokinetic muscle strength and capacity for muscular knee joint stabilization in elite sailors	1997	… journal of sports …	thieme-connect.com	https://www.thieme-connect.com/products/ejournals/abstract/10.1055/s-2007-972675	https://scholar.google.com/scholar?cites=16937259454277775183&as_sdt=2005&sciodt=0,5&hl=en	150	100	R Müller, S Grimmer, R Blickhan	Running on uneven ground: leg adjustments by muscle pre-activation control	2010	Human movement science	Elsevier	https://www.sciencedirect.com/science/article/pii/S0167945710000072	https://scholar.google.com/scholar?cites=14495237308703620957&as_sdt=2005&sciodt=0,5&hl=en	150	15	S Enomoto, T Oda, N Sugisaki, M Toeda, S Kurokawa…	Muscle stiffness of the rectus femoris and vastus lateralis in children with Osgood–Schlatter disease	2021	The knee	Elsevier	https://www.sciencedirect.com/science/article/pii/S096801602100185X	https://scholar.google.com/scholar?cites=10791197871748827651&as_sdt=2005&sciodt=0,5&hl=en	150	1	M Murabayashi, K Inoue	New function and passive mechanism of transfemoral prosthetic knee for running safely	2022	… of the IEEE Engineering in Medicine …
266	O Maïsetti, F Hug, K Bouillard, A Nordez	Characterization of passive elastic properties of the human medial gastrocnemius muscle belly using supersonic shear imaging	2012	Journal of biomechanics	Elsevier	https://www.sciencedirect.com/science/article/pii/S0021929012000309	https://scholar.google.com/scholar?cites=9738635611501823124&as_sdt=2005&sciodt=0,5&hl=en	151	27	L Zhang, J Butler, T Nishida, G Nuber, H Huang…	In vivo determination of the direction of rotation and moment-angle relationship of individual elbow muscles	1998		asmedigitalcollection.asme.org	https://asmedigitalcollection.asme.org/biomechanical/article-abstract/120/5/625/398212	https://scholar.google.com/scholar?cites=5675975491663642934&as_sdt=2005&sciodt=0,5&hl=en	151	26	W Hassani, S Mohammed, H Rifaï…	EMG based approach for wearer-centered control of a knee joint actuated orthosis	2013	2013 IEEE/RSJ …	ieeexplore.ieee.org	https://ieeexplore.ieee.org/abstract/document/6696471/	https://scholar.google.com/scholar?cites=12210731516814424256&as_sdt=2005&sciodt=0,5&hl=en	151	32	SDG Finucane, TP Mayhew, JM Rothstein	Evaluation of the gravity-correction feature of a Kin-Com® isokinetic dynamometer	1994	Physical Therapy	academic.oup.com	https://academic.oup.com/ptj/article-abstract/74/12/1125/2729202	https://scholar.google.com/scholar?cites=3969432500734124074&as_sdt=2005&sciodt=0,5&hl=en	151	347	JP Kulmala, J Avela, K Pasanen…	Forefoot strikers exhibit lower running-induced knee loading than rearfoot strikers	2013	Medicine &Science in …	paulogentil.com	https://paulogentil.com/pdf/TREINO%20DE%20FORC%CC%A7A/Hipertrofia/Forefoot%20Strikers%20Exhibit%20Lower%20Running-Induced%20Knee%20Loading%20than%20Rearfoot%20Strikers.pdf	https://scholar.google.com/scholar?cites=17340938601038691584&as_sdt=2005&sciodt=0,5&hl=en	151	141	ND Neckel, N Blonien, D Nichols, J Hidler	Abnormal joint torque patterns exhibited by chronic stroke subjects while walking with a prescribed physiological gait pattern	2008	Journal of neuroengineering …
141	CN Maganaris	Imaging-based estimates of moment arm length in intact human muscle-tendons	2004	European journal of applied physiology	Springer	https://link.springer.com/article/10.1007/s00421-003-1033-x	https://scholar.google.com/scholar?cites=5493374956440150399&as_sdt=2005&sciodt=0,5&hl=en	152	122	A Nordez, JL Gennisson, P Casari, S Catheline…	Characterization of muscle belly elastic properties during passive stretching using transient elastography	2008	Journal of …	Elsevier	https://www.sciencedirect.com/science/article/pii/S0021929008001541	https://scholar.google.com/scholar?cites=5096631079533311512&as_sdt=2005&sciodt=0,5&hl=en	152	31	H Kaneda, N Takahira, K Tsuda, K Tozaki…	Effects of tissue flossing and dynamic stretching on hamstring muscles function	2020	Journal of sports …	ncbi.nlm.nih.gov	https://www.ncbi.nlm.nih.gov/pmc/articles/PMC7675630/	https://scholar.google.com/scholar?cites=1264030209150458084&as_sdt=2005&sciodt=0,5&hl=en	152	139	JJ Eng, CM Kim, DL MacIntyre	Reliability of lower extremity strength measures in persons with chronic stroke	2002	Archives of physical medicine and …	Elsevier	https://www.sciencedirect.com/science/article/pii/S0003999302812084	https://scholar.google.com/scholar?cites=6243880222917307763&as_sdt=2005&sciodt=0,5&hl=en	152	164	KF Orishimo, IJ Kremenic	Effect of fatigue on single-leg hop landing biomechanics	2006	Journal of applied …	journals.humankinetics.com	https://journals.humankinetics.com/abstract/journals/jab/22/4/article-p245.xml	https://scholar.google.com/scholar?cites=9958347079126663454&as_sdt=2005&sciodt=0,5&hl=en	152	246	KH Ha, HA Varol, M Goldfarb	Volitional control of a prosthetic knee using surface electromyography	2010	IEEE Transactions on …
670	Y Kawakami, Y Ichinose…	Architectural and functional features of human triceps surae muscles during contraction	1998	Journal of applied …	journals.physiology.org	https://journals.physiology.org/doi/abs/10.1152/jappl.1998.85.2.398	https://scholar.google.com/scholar?cites=15068376626337310131&as_sdt=2005&sciodt=0,5&hl=en	153	187	J Zwerver, SW Bredeweg, AL Hof	Biomechanical analysis of the single-leg decline squat	2007	British journal of sports medicine	bjsm.bmj.com	https://bjsm.bmj.com/content/41/4/264.short	https://scholar.google.com/scholar?cites=11200600767098751795&as_sdt=2005&sciodt=0,5&hl=en	153	34	M Cardona, CEG Cena	Biomechanical analysis of the lower limb: A full-body musculoskeletal model for muscle-driven simulation	2019	ieee Access	ieeexplore.ieee.org	https://ieeexplore.ieee.org/abstract/document/8758096/	https://scholar.google.com/scholar?cites=13834327153383871072&as_sdt=2005&sciodt=0,5&hl=en	153	143	K Klinge, SP Magnusson…	The effect of strength and flexibility training on skeletal muscle electromyographic activity, stiffness, and viscoelastic stress relaxation response	1997	… American journal of …	journals.sagepub.com	https://journals.sagepub.com/doi/abs/10.1177/036354659702500522	https://scholar.google.com/scholar?cites=331000233534854659&as_sdt=2005&sciodt=0,5&hl=en	153	0	JH Lin	The relationships between lower extremity muscle strength tested at various angles and functional status in patients with total knee replacement	1998		search.proquest.com	https://search.proquest.com/openview/6dbc35d35ba4488d779b57688d583bb7/1?pq-origsite=gscholar&cbl=18750&diss=y		153	2	X Wang, H Xiu, Y Zhang, W Liang…	Design and validation of a polycentric hybrid knee prosthesis with electromagnet-controlled mode transition	2022	IEEE Robotics and …
18	G Durandau, WF Rampeltshammer…	Neuromechanical model-based adaptive control of bilateral ankle exoskeletons: biological joint torque and electromyogram reduction across walking conditions	2022	IEEE Transactions …	ieeexplore.ieee.org	https://ieeexplore.ieee.org/abstract/document/9779425/	https://scholar.google.com/scholar?cites=15656570274941625068&as_sdt=2005&sciodt=0,5&hl=en	154	76	K Hirata, H Kanehisa, E Miyamoto-Mikami…	Evidence for intermuscle difference in slack angle in human triceps surae	2015	Journal of …	Elsevier	https://www.sciencedirect.com/science/article/pii/S002192901500055X	https://scholar.google.com/scholar?cites=7858990637885459201&as_sdt=2005&sciodt=0,5&hl=en	154	5	S Paradis	The relationship between knee joint angle, stretch-shorten cycle performance, and jump distance in ski jumping	2000		minds.wisconsin.edu	https://minds.wisconsin.edu/handle/1793/48881	https://scholar.google.com/scholar?cites=3947424409183694462&as_sdt=2005&sciodt=0,5&hl=en	154	9	S Aliabadi, R Khanmohammadi, G Olyaei…	Comparison of the position sense of the knee joint in patients with multiple sclerosis and healthy controls	2019	Journal of Modern …	jmr.tums.ac.ir	http://jmr.tums.ac.ir/index.php/jmr/article/view/230	https://scholar.google.com/scholar?cites=12469006429982676988&as_sdt=2005&sciodt=0,5&hl=en	154	315	SC Landry, KA McKean…	Neuromuscular and lower limb biomechanical differences exist between male and female elite adolescent soccer players during an unanticipated side-cut maneuver	2007	… American journal of …	journals.sagepub.com	https://journals.sagepub.com/doi/abs/10.1177/0363546507300823	https://scholar.google.com/scholar?cites=7602176253862482837&as_sdt=2005&sciodt=0,5&hl=en	154	284	MA Pflum, KB Shelburne, MR Torry…	Model prediction of anterior cruciate ligament force during drop-landings	2004	Medicine &Science …
49	L Zhang, Z Li, Y Hu, C Smith…	Ankle joint torque estimation using an EMG-driven neuromusculoskeletal model and an artificial neural network model	2020	IEEE Transactions on …	ieeexplore.ieee.org	https://ieeexplore.ieee.org/abstract/document/9257478/	https://scholar.google.com/scholar?cites=17649890386471322981&as_sdt=2005&sciodt=0,5&hl=en	155	139	AJ Blazevich, D Cannavan…	Range of motion, neuromechanical, and architectural adaptations to plantar flexor stretch training in humans	2014	Journal of applied …	journals.physiology.org	https://journals.physiology.org/doi/full/10.1152/japplphysiol.00204.2014?rfr_dat=cr_pub	https://scholar.google.com/scholar?cites=577405495056285985&as_sdt=2005&sciodt=0,5&hl=en	155	94	JC Van den Noort, I Schaffers, J Snijders…	The effectiveness of voluntary modifications of gait pattern to reduce the knee adduction moment	2013	Human movement …	Elsevier	https://www.sciencedirect.com/science/article/pii/S0167945712000346	https://scholar.google.com/scholar?cites=1047393874612127093&as_sdt=2005&sciodt=0,5&hl=en	155	21	Z Zhou, Y Liao, C Wang, Q Wang	Preliminary evaluation of gait assistance during treadmill walking with a light-weight bionic knee exoskeleton	2016	2016 IEEE International …	ieeexplore.ieee.org	https://ieeexplore.ieee.org/abstract/document/7866484/	https://scholar.google.com/scholar?cites=5860681707921148960&as_sdt=2005&sciodt=0,5&hl=en	155	319	ML Madigan, PE Pidcoe	Changes in landing biomechanics during a fatiguing landing activity	2003	Journal of Electromyography and Kinesiology	Elsevier	https://www.sciencedirect.com/science/article/pii/S1050641103000373	https://scholar.google.com/scholar?cites=4877683681716287848&as_sdt=2005&sciodt=0,5&hl=en	155	15	S Enomoto, T Oda, N Sugisaki, M Toeda, S Kurokawa…	Muscle stiffness of the rectus femoris and vastus lateralis in children with Osgood–Schlatter disease	2021	The knee
137	D Ao, R Song, JW Gao	Movement performance of human–robot cooperation control based on EMG-driven hill-type and proportional models for an ankle power-assist exoskeleton robot	2016	IEEE Transactions on Neural Systems …	ieeexplore.ieee.org	https://ieeexplore.ieee.org/abstract/document/7497599/	https://scholar.google.com/scholar?cites=8721775513588595764&as_sdt=2005&sciodt=0,5&hl=en	156	96	AJ Blazevich, D Cannavan…	Neuromuscular factors influencing the maximum stretch limit of the human plantar flexors	2012	Journal of Applied …	journals.physiology.org	https://journals.physiology.org/doi/abs/10.1152/japplphysiol.00882.2012	https://scholar.google.com/scholar?cites=18443483638259299921&as_sdt=2005&sciodt=0,5&hl=en	156	12	T Bober, B Pietraszewski	Strength of muscle groups in swimmers	1996	Biology of Sport	books.google.com	https://books.google.com/books?hl=en&lr=&id=pVwpTcHIJYsC&oi=fnd&pg=PA155&dq=knee+flex%7Cextens+moment%7Ctorque+angle+relation+subject+joint+position+max+voluntary%7Cisometric&ots=CQehdF7awI&sig=kT_JGAS_gzb0EQWqSe1dmw3DRFI	https://scholar.google.com/scholar?cites=4874138296858286455&as_sdt=2005&sciodt=0,5&hl=en	156	25	YS Narang	Identification of design requirements for a high-performance, low-cost, passive prosthetic knee through user analysis and dynamic simulation	2013		dspace.mit.edu	https://dspace.mit.edu/handle/1721.1/82357	https://scholar.google.com/scholar?cites=3344237568114229175&as_sdt=2005&sciodt=0,5&hl=en	156	3	N Rezzoug, V Hernandez, P Gorce	Upper-limb isometric force feasible set: Evaluation of joint torque-based models	2021	Biomechanics	mdpi.com	https://www.mdpi.com/2673-7078/1/1/8	https://scholar.google.com/scholar?cites=7504334196248940634&as_sdt=2005&sciodt=0,5&hl=en	156	395	MG Pandy, TP Andriacchi	Muscle and joint function in human locomotion	2010	Annual review of biomedical …
334	NA Maffiuletti, M Jubeau, U Munzinger…	Differences in quadriceps muscle strength and fatigue between lean and obese subjects	2007	European journal of …	Springer	https://link.springer.com/article/10.1007/s00421-007-0471-2	https://scholar.google.com/scholar?cites=1539308942467267650&as_sdt=2005&sciodt=0,5&hl=en	157	178	E Bressel, PJ McNair	The effect of prolonged static and cyclic stretching on ankle joint stiffness, torque relaxation, and gait in people with stroke	2002	Physical therapy	academic.oup.com	https://academic.oup.com/ptj/article-abstract/82/9/880/2857665	https://scholar.google.com/scholar?cites=8903835510935016359&as_sdt=2005&sciodt=0,5&hl=en	157	219	RB Davis, PA DeLuca	Gait characterization via dynamic joint stiffness	1996	Gait &Posture	Elsevier	https://www.sciencedirect.com/science/article/pii/0966636295010459	https://scholar.google.com/scholar?cites=6233707691114075646&as_sdt=2005&sciodt=0,5&hl=en	157	55	JW Smith	Observations on the postural mechanism of the human knee joint	1956	Journal of anatomy	ncbi.nlm.nih.gov	https://www.ncbi.nlm.nih.gov/pmc/articles/PMC1244847/	https://scholar.google.com/scholar?cites=6168126900247357769&as_sdt=2005&sciodt=0,5&hl=en	157	329	MO Ericson, R Nisell…	Muscular activity during ergometer cycling	1985	Journal of …	medicaljournalssweden.se	https://medicaljournalssweden.se/jrm/article/view/4029	https://scholar.google.com/scholar?cites=14031169449279898453&as_sdt=2005&sciodt=0,5&hl=en	157	22	GR Hunt, S Hood, T Lenzi	Stand-up, squat, lunge, and walk with a robotic knee and ankle prosthesis under shared neural control	2021	IEEE Open Journal of Engineering …
39	T Wakahara, H Kanehisa, Y Kawakami…	Effects of knee joint angle on the fascicle behavior of the gastrocnemius muscle during eccentric plantar flexions	2009	… of Electromyography and …	Elsevier	https://www.sciencedirect.com/science/article/pii/S1050641108000916	https://scholar.google.com/scholar?cites=9268960299257322702&as_sdt=2005&sciodt=0,5&hl=en	158	19	H Ueno, T Suga, K Takao, T Tanaka…	Potential relationship between passive plantar flexor stiffness and running performance	2018	… journal of sports …	thieme-connect.com	https://www.thieme-connect.com/products/ejournals/html/10.1055/s-0043-121271	https://scholar.google.com/scholar?cites=8533948050717906059&as_sdt=2005&sciodt=0,5&hl=en	158	25	T Kojima	Force-velocity relationship of human elbow flexors in voluntary isotonic contraction under heavy loads	1991	International journal of sports medicine	thieme-connect.com	https://www.thieme-connect.com/products/ejournals/abstract/10.1055/s-2007-1024669	https://scholar.google.com/scholar?cites=3537549878519232018&as_sdt=2005&sciodt=0,5&hl=en	158	74	EC Martinez-Villalpando, L Mooney…	Antagonistic active knee prosthesis. A metabolic cost of walking comparison with a variable-damping prosthetic knee	2011	… Conference of the …	ieeexplore.ieee.org	https://ieeexplore.ieee.org/abstract/document/6092102/	https://scholar.google.com/scholar?cites=9426743333553497118&as_sdt=2005&sciodt=0,5&hl=en	158	11	KA Khalaf, M Parnianpour…	Surface responses of maximum isokinetic ankle torque generation capability	2000	Journal of Applied …	journals.humankinetics.com	https://journals.humankinetics.com/view/journals/jab/16/1/article-p52.xml	https://scholar.google.com/scholar?cites=6033685670474413799&as_sdt=2005&sciodt=0,5&hl=en	158	3	SR McFaull	Measurement and statistical analysis of the passive viscoelastic properties of the human knee joint during flexion and extension motion.	1993
141	FA Aragão, K Karamanidis, MA Vaz…	Mini-trampoline exercise related to mechanisms of dynamic stability improves the ability to regain balance in elderly	2011	… of electromyography and …	Elsevier	https://www.sciencedirect.com/science/article/pii/S105064111100006X	https://scholar.google.com/scholar?cites=10953358942578604201&as_sdt=2005&sciodt=0,5&hl=en	159	16	HVR Marinho, GM Amaral, B de Souza Moreira…	Influence of passive joint stiffness on proprioceptive acuity in individuals with functional instability of the ankle	2017	journal of orthopaedic & …	jospt.org	https://www.jospt.org/doi/abs/10.2519/jospt.2017.7030	https://scholar.google.com/scholar?cites=9811056733726401459&as_sdt=2005&sciodt=0,5&hl=en	159	7	IM Fiebert, WG LeBlanc, SA McGuane…	The relationship of electromyographic activity and force of the vastus medialis oblique and vastus lateralis muscles during maximal isometric knee extension …	1992	Isokinetics and …	content.iospress.com	https://content.iospress.com/articles/isokinetics-and-exercise-science/ies2-3-03	https://scholar.google.com/scholar?cites=10206631008294082847&as_sdt=2005&sciodt=0,5&hl=en	159	159	MT Cibulka, SJ Rose, A Delitto, DR Sinacore	Hamstring muscle strain treated by mobilizing the sacroiliac joint	1986	Physical Therapy	academic.oup.com	https://academic.oup.com/ptj/article-abstract/66/8/1220/2728056	https://scholar.google.com/scholar?cites=15037571632339225180&as_sdt=2005&sciodt=0,5&hl=en	159	132	G Durandau, D Farina, M Sartori	Robust real-time musculoskeletal modeling driven by electromyograms	2017	IEEE transactions on …	ieeexplore.ieee.org	https://ieeexplore.ieee.org/abstract/document/7927483/	https://scholar.google.com/scholar?cites=6744705624790573022&as_sdt=2005&sciodt=0,5&hl=en	159	335	AM Chaudhari, TP Andriacchi	The mechanical consequences of dynamic frontal plane limb alignment for non-contact ACL injury	2006	Journal of biomechanics
167	CN Maganaris, V Baltzopoulos, AJ Sargeant	In vivo measurement-based estimations of the human Achilles tendon moment arm	2000	European journal of applied …	Springer	https://link.springer.com/article/10.1007/s004210000247	https://scholar.google.com/scholar?cites=961755241751254658&as_sdt=2005&sciodt=0,5&hl=en	160	65	CA Crabtree, JS Higginson	Modeling neuromuscular effects of ankle foot orthoses (AFOs) in computer simulations of gait	2009	Gait &Posture	Elsevier	https://www.sciencedirect.com/science/article/pii/S0966636208001549	https://scholar.google.com/scholar?cites=14414332998725141204&as_sdt=2005&sciodt=0,5&hl=en	160	35	MDS Croix, YO ElNagar, J Iga, F Ayala, D James	The impact of joint angle and movement velocity on sex differences in the functional hamstring/quadriceps ratio	2017	The Knee	Elsevier	https://www.sciencedirect.com/science/article/pii/S0968016017300807	https://scholar.google.com/scholar?cites=1663200512413786938&as_sdt=2005&sciodt=0,5&hl=en	160	96	BI Prilutsky, RJ Gregor, MM Ryan	Coordination of two-joint rectus femoris and hamstrings during the swing phase of human walking and running	1998	Experimental Brain Research	Springer	https://link.springer.com/article/10.1007/s002210050421	https://scholar.google.com/scholar?cites=18156744601944577605&as_sdt=2005&sciodt=0,5&hl=en	160	2	A Jaskolska, K Kisiel, Z Adach, A Jaskolski	The influence of elbow joint angle on different phases of relaxation from maximal voluntary contraction	2005	Biol Sport	academia.edu	https://www.academia.edu/download/44567699/The_influence_of_elbow_joint_angle_on_di20160409-18079-dmshup.pdf	https://scholar.google.com/scholar?cites=1393513945807455484&as_sdt=2005&sciodt=0,5&hl=en	160	254	SL Delp, AS Arnold, RA Speers…	Hamstrings and psoas lengths during normal and crouch gait: implications for muscle‐tendon surgery	1996	Journal of Orthopaedic …
319	KA Christina, SC White, LA Gilchrist	Effect of localized muscle fatigue on vertical ground reaction forces and ankle joint motion during running	2001	Human movement science	Elsevier	https://www.sciencedirect.com/science/article/pii/S0167945701000483	https://scholar.google.com/scholar?cites=14724831311079517196&as_sdt=2005&sciodt=0,5&hl=en	161	10	K Akehi, BC Long, AJ Warren…	Ankle joint angle and lower leg musculotendinous unit responses to cryotherapy	2016	Journal of strength and …	ingentaconnect.com	https://www.ingentaconnect.com/content/wk/jsc/2016/00000030/00000009/art00018	https://scholar.google.com/scholar?cites=1804130536117500441&as_sdt=2005&sciodt=0,5&hl=en	161	1	S Kim	Muscle-ligament interactions at the human knee (I) Maximum isometric leg exercises	1998	KSME International Journal	Springer	https://link.springer.com/article/10.1007/BF02942581	https://scholar.google.com/scholar?cites=13550196326353854334&as_sdt=2005&sciodt=0,5&hl=en	161	57	SB Andersen, DM Terwilliger…	Comparison of open versus closed kinetic chain test positions for measuring joint position sense	1995	Journal of Sport …	journals.humankinetics.com	https://journals.humankinetics.com/view/journals/jsr/4/3/article-p165.xml	https://scholar.google.com/scholar?cites=16887088485220166005&as_sdt=2005&sciodt=0,5&hl=en	161	44	C Mills, MTG Pain, MR Yeadon	The influence of simulation model complexity on the estimation of internal loading in gymnastics landings	2008	Journal of Biomechanics	Elsevier	https://www.sciencedirect.com/science/article/pii/S0021929007004265	https://scholar.google.com/scholar?cites=10315923251943540673&as_sdt=2005&sciodt=0,5&hl=en	161	509	TL Claiborne, CW Armstrong…	Relationship between hip and knee strength and knee valgus during a single leg squat	2006	Journal of applied …
169	MJ Pavol, TM Owings, KT Foley…	Influence of lower extremity strength of healthy older adults on the outcome of an induced trip	2002	Journal of the American …	Wiley Online Library	https://agsjournals.onlinelibrary.wiley.com/doi/abs/10.1046/j.1532-5415.2002.50056.x	https://scholar.google.com/scholar?cites=10986014129590429863&as_sdt=2005&sciodt=0,5&hl=en	162	104	AD Kay, AJ Blazevich	Isometric contractions reduce plantar flexor moment, Achilles tendon stiffness, and neuromuscular activity but remove the subsequent effects of stretch	2009	Journal of Applied Physiology	journals.physiology.org	https://journals.physiology.org/doi/abs/10.1152/japplphysiol.00281.2009	https://scholar.google.com/scholar?cites=6274958177045782414&as_sdt=2005&sciodt=0,5&hl=en	162	331	TAC Beach, RJ Parkinson, JP Stothart, JP Callaghan	Effects of prolonged sitting on the passive flexion stiffness of the in vivo lumbar spine	2005	The Spine Journal	Elsevier	https://www.sciencedirect.com/science/article/pii/S1529943004006205	https://scholar.google.com/scholar?cites=15689539313674966763&as_sdt=2005&sciodt=0,5&hl=en	162	29	M Millard, AL Emonds, M Harant, K Mombaur	A reduced muscle model and planar musculoskeletal model fit for the simulation of whole-body movements	2019	Journal of biomechanics	Elsevier	https://www.sciencedirect.com/science/article/pii/S0021929019302568	https://scholar.google.com/scholar?cites=16868242863815344881&as_sdt=2005&sciodt=0,5&hl=en	162	25	TE Flaxman, T Alkjær, KB Smale…	Differences in EMG–moment relationships between ACL‐injured and uninjured adults during a weight‐bearing multidirectional force control task	2019	Journal of …	Wiley Online Library	https://onlinelibrary.wiley.com/doi/abs/10.1002/jor.24145	https://scholar.google.com/scholar?cites=16102168310159137955&as_sdt=2005&sciodt=0,5&hl=en	162	116	CF Ong, JL Hicks, SL Delp	Simulation-based design for wearable robotic systems: an optimization framework for enhancing a standing long jump	2015	IEEE Transactions on Biomedical …
63	K Sasaki, S Toyama, N Ishii	Length-force characteristics of in vivo human muscle reflected by supersonic shear imaging	2014	Journal of applied physiology	journals.physiology.org	https://journals.physiology.org/doi/abs/10.1152/japplphysiol.01058.2013	https://scholar.google.com/scholar?cites=1602687336643818468&as_sdt=2005&sciodt=0,5&hl=en	163	57	K Karamanidis, S Stafilidis, G DeMonte…	Inevitable joint angular rotation affects muscle architecture during isometric contraction	2005	Journal of …	Elsevier	https://www.sciencedirect.com/science/article/pii/S1050641105000349	https://scholar.google.com/scholar?cites=3014270743113359446&as_sdt=2005&sciodt=0,5&hl=en	163	625	SP Magnusson	Passive properties of human skeletal muscle during stretch maneuvers	1998	Scandinavian journal of medicine &science …	Wiley Online Library	https://onlinelibrary.wiley.com/doi/abs/10.1111/j.1600-0838.1998.tb00171.x	https://scholar.google.com/scholar?cites=1994117164223323510&as_sdt=2005&sciodt=0,5&hl=en	163	138	Y Ren, SH Kang, HS Park, YN Wu…	Developing a multi-joint upper limb exoskeleton robot for diagnosis, therapy, and outcome evaluation in neurorehabilitation	2012	IEEE Transactions on …	ieeexplore.ieee.org	https://ieeexplore.ieee.org/abstract/document/6335485/	https://scholar.google.com/scholar?cites=5342010306088831569&as_sdt=2005&sciodt=0,5&hl=en	163	56	T Zhang, M Tran, H Huang	Admittance shaping-based assistive control of SEA-driven robotic hip exoskeleton	2019	IEEE/ASME Transactions on …	ieeexplore.ieee.org	https://ieeexplore.ieee.org/abstract/document/8713551/	https://scholar.google.com/scholar?cites=1216828878421732304&as_sdt=2005&sciodt=0,5&hl=en	163	106	MF Bobbert, GJ van Ingen Schenau	Isokinetic plantar flexion: experimental results and model calculations	1990	Journal of Biomechanics
72	D Hahn, W Seiberl, S Schmidt, K Schweizer…	Evidence of residual force enhancement for multi-joint leg extension	2010	Journal of …	Elsevier	https://www.sciencedirect.com/science/article/pii/S0021929010000825	https://scholar.google.com/scholar?cites=11203392019540199926&as_sdt=2005&sciodt=0,5&hl=en	164	148	GL Gottlieb, GC Agarwal	Dependence of human ankle compliance on joint angle	1978	Journal of Biomechanics	Elsevier	https://www.sciencedirect.com/science/article/pii/0021929078900106	https://scholar.google.com/scholar?cites=1842034313578665571&as_sdt=2005&sciodt=0,5&hl=en	164	206	BD Jackson, AE Wluka, AJ Teichtahl, ME Morris…	Reviewing knee osteoarthritis—a biomechanical perspective	2004	Journal of Science and …	Elsevier	https://www.sciencedirect.com/science/article/pii/S1440244004800306	https://scholar.google.com/scholar?cites=8189694116882524285&as_sdt=2005&sciodt=0,5&hl=en	164	40	E Kellis, V Baltzopoulos	Agonist and antagonist moment and EMG-angle relationship during isokinetic eccentric and concentric exercise	1996	Isokinetics and Exercise Science	content.iospress.com	https://content.iospress.com/articles/isokinetics-and-exercise-science/ies6-2-02	https://scholar.google.com/scholar?cites=5833805810383495603&as_sdt=2005&sciodt=0,5&hl=en	164	354	MM Gross, PJ Stevenson, SL Charette, G Pyka…	Effect of muscle strength and movement speed on the biomechanics of rising from a chair in healthy elderly and young women	1998	Gait &posture	Elsevier	https://www.sciencedirect.com/science/article/pii/S0966636298000332	https://scholar.google.com/scholar?cites=14395794962686870527&as_sdt=2005&sciodt=0,5&hl=en	164	129	SL Werner, JA Guido Jr, GW Stewart…	Relationships between throwing mechanics and shoulder distraction in collegiate baseball pitchers	2007	Journal of shoulder and …
178	S Abellaneda, N Guissard…	The relative lengthening of the myotendinous structures in the medial gastrocnemius during passive stretching differs among individuals	2009	Journal of applied …	journals.physiology.org	https://journals.physiology.org/doi/abs/10.1152/japplphysiol.90577.2008	https://scholar.google.com/scholar?cites=17970020328884106336&as_sdt=2005&sciodt=0,5&hl=en	165	10	C Boulard, V Gautheron, T Lapole	Mechanical properties of ankle joint and gastrocnemius muscle in spastic children with unilateral cerebral palsy measured with shear wave elastography	2021	Journal of Biomechanics	Elsevier	https://www.sciencedirect.com/science/article/pii/S0021929021002839	https://scholar.google.com/scholar?cites=6763394264409565699&as_sdt=2005&sciodt=0,5&hl=en	165	293	CAM Doorenbosch, J Harlaar, ME Roebroeck…	Two strategies of transferring from sit-to-stand; the activation of monoarticular and biarticular muscles	1994	Journal of …	Elsevier	https://www.sciencedirect.com/science/article/pii/0021929094900396	https://scholar.google.com/scholar?cites=16716288827640537647&as_sdt=2005&sciodt=0,5&hl=en	165	16	RP Young, RG Marteniuk	Changes in inter-joint relationships of muscle moments and powers accompanying the acquisition of a multi-articular kicking task	1995	Journal of biomechanics	Elsevier	https://www.sciencedirect.com/science/article/pii/002192909400115K	https://scholar.google.com/scholar?cites=14800244810503150315&as_sdt=2005&sciodt=0,5&hl=en	165	70	JS Howard, MA Fazio, CG Mattacola…	Structure, sex, and strength and knee and hip kinematics during landing	2011	Journal of athletic …	meridian.allenpress.com	https://meridian.allenpress.com/jat/article-abstract/46/4/376/111242	https://scholar.google.com/scholar?cites=17391653795044277716&as_sdt=2005&sciodt=0,5&hl=en	165	81	E Ayyappa	Normal human locomotion, part 2: Motion, ground-reaction force and muscle activity	1997	JPO: Journal of Prosthetics and Orthotics
314	AJ Van Soest, AL Schwab, MF Bobbert…	The influence of the biarticularity of the gastrocnemius muscle on vertical-jumping achievement	1993	Journal of …	Elsevier	https://www.sciencedirect.com/science/article/pii/002192909390608H	https://scholar.google.com/scholar?cites=10528108377348362827&as_sdt=2005&sciodt=0,5&hl=en	166	26	TB Palmer, NDM Jenkins, BJ Thompson…	The relationship between passive stiffness and muscle power output: Influence of muscle cross‐sectional area normalization	2014	Muscle & …	Wiley Online Library	https://onlinelibrary.wiley.com/doi/abs/10.1002/mus.23861	https://scholar.google.com/scholar?cites=16881729032058732136&as_sdt=2005&sciodt=0,5&hl=en	166	35	R Marks	… effects of 16 months of angle-specific isometric strengthening exercises in midrange on torque of the knee extensor muscles in osteoarthritis of the knee: a case study	1994	Journal of Orthopaedic &Sports Physical Therapy	jospt.org	https://www.jospt.org/doi/abs/10.2519/jospt.1994.20.2.103	https://scholar.google.com/scholar?cites=17887429780774804620&as_sdt=2005&sciodt=0,5&hl=en	166	48	E Nickel	Passive prosthetic ankle-foot mechanism for automatic adaptation to sloped surfaces	2014	Journal of rehabilitation research and development	researchgate.net	https://www.researchgate.net/profile/Eric-Nickel-2/publication/267272974_Passive_prosthetic_ankle-foot_mechanism_for_automatic_adaptation_to_sloped_surfaces/links/5891f6d3aca272f9a55842f0/Passive-prosthetic-ankle-foot-mechanism-for-automatic-adaptation-to-sloped-surfaces.pdf	https://scholar.google.com/scholar?cites=11747487682744230221&as_sdt=2005&sciodt=0,5&hl=en	166	6	E De Pieri, J Romkes, C Wyss, R Brunner…	Altered muscle contributions are required to support the stance limb during voluntary toe-walking	2022	… in Bioengineering and …	frontiersin.org	https://www.frontiersin.org/articles/10.3389/fbioe.2022.810560/full	https://scholar.google.com/scholar?cites=3872370173421749692&as_sdt=2005&sciodt=0,5&hl=en	166	16	MGC Lewis, MA King…	Are joint torque models limited by an assumption of monoarticularity?	2012	Journal of Applied …
177	AJ Blazevich, DR Coleman, S Horne…	Anatomical predictors of maximum isometric and concentric knee extensor moment	2009	European journal of …	Springer	https://link.springer.com/article/10.1007/s00421-008-0972-7	https://scholar.google.com/scholar?cites=5514565300206118859&as_sdt=2005&sciodt=0,5&hl=en	167	260	RC Fitzpatrick, JL Taylor…	Ankle stiffness of standing humans in response to imperceptible perturbation: reflex and task‐dependent components.	1992	The Journal of …	Wiley Online Library	https://physoc.onlinelibrary.wiley.com/doi/abs/10.1113/jphysiol.1992.sp019278	https://scholar.google.com/scholar?cites=14756822211957917521&as_sdt=2005&sciodt=0,5&hl=en	167	125	Y Thijs, D Van Tiggelen, T Willems…	Relationship between hip strength and frontal plane posture of the knee during a forward lunge	2007	British journal of sports …	bjsm.bmj.com	https://bjsm.bmj.com/content/41/11/723.short	https://scholar.google.com/scholar?cites=304975182148687140&as_sdt=2005&sciodt=0,5&hl=en	167	252	T Fridén, D Roberts, E Ageberg, M Waldén…	Review of knee proprioception and the relation to extremity function after an anterior cruciate ligament rupture	2001	Journal of Orthopaedic & …	jospt.org	https://www.jospt.org/doi/abs/10.2519/jospt.2001.31.10.567	https://scholar.google.com/scholar?cites=16185370871946139615&as_sdt=2005&sciodt=0,5&hl=en	167	94	JC Van den Noort, I Schaffers, J Snijders…	The effectiveness of voluntary modifications of gait pattern to reduce the knee adduction moment	2013	Human movement …	Elsevier	https://www.sciencedirect.com/science/article/pii/S0167945712000346	https://scholar.google.com/scholar?cites=1047393874612127093&as_sdt=2005&sciodt=0,5&hl=en	167	702	RL Sainburg, MF Ghilardi…	Control of limb dynamics in normal subjects and patients without proprioception	1995	Journal of …
22	MM Moltubakk, MM Magulas, FO Villars…	Specialized properties of the triceps surae muscle‐tendon unit in professional ballet dancers	2018	… journal of medicine …	Wiley Online Library	https://onlinelibrary.wiley.com/doi/abs/10.1111/sms.13207	https://scholar.google.com/scholar?cites=15282914016318856230&as_sdt=2005&sciodt=0,5&hl=en	168	190	A Konrad, M Tilp	Increased range of motion after static stretching is not due to changes in muscle and tendon structures	2014	Clinical biomechanics	Elsevier	https://www.sciencedirect.com/science/article/pii/S0268003314000989	https://scholar.google.com/scholar?cites=6973958743522586574&as_sdt=2005&sciodt=0,5&hl=en	168	188	Y Kawakami, K Nakazawa, T Fujimoto…	Specific tension of elbow flexor and extensor muscles based on magnetic resonance imaging	1994	European journal of …	Springer	https://link.springer.com/article/10.1007/BF00244027	https://scholar.google.com/scholar?cites=8970533992611092629&as_sdt=2005&sciodt=0,5&hl=en	168	14	M Sreenivasa, M Millard, I Kingma, JH Van Dieen…	Predicting the influence of hip and lumbar flexibility on lifting motions using optimal control	2018	Journal of …	Elsevier	https://www.sciencedirect.com/science/article/pii/S0021929018306109	https://scholar.google.com/scholar?cites=10499792292539670993&as_sdt=2005&sciodt=0,5&hl=en	168	134	SJ Shultz, ANHD Nguyen, MD Leonard…	Thigh strength and activation as predictors of knee biomechanics during a drop jump task	2009	Medicine and science …	ncbi.nlm.nih.gov	https://www.ncbi.nlm.nih.gov/pmc/articles/PMC2744399/	https://scholar.google.com/scholar?cites=14178142380673496235&as_sdt=2005&sciodt=0,5&hl=en	168	302	TC Chen, KY Lin, HL Chen, MJ Lin…	Comparison in eccentric exercise-induced muscle damage among four limb muscles	2011	European journal of …
118	F Gao, LQ Zhang	Altered contractile properties of the gastrocnemius muscle poststroke	2008	Journal of Applied Physiology	journals.physiology.org	https://journals.physiology.org/doi/abs/10.1152/japplphysiol.90930.2008	https://scholar.google.com/scholar?cites=15201390347404079202&as_sdt=2005&sciodt=0,5&hl=en	169	237	W Vattanasilp, L Ada, J Crosbie	Contribution of thixotropy, spasticity, and contracture to ankle stiffness after stroke	2000	Journal of Neurology, Neurosurgery …	jnnp.bmj.com	https://jnnp.bmj.com/content/69/1/34.short	https://scholar.google.com/scholar?cites=8855236560819265397&as_sdt=2005&sciodt=0,5&hl=en	169	53	J Lo, JA Ashton-Miller	Effect of pre-impact movement strategies on the impact forces resulting from a lateral fall	2008	Journal of biomechanics	Elsevier	https://www.sciencedirect.com/science/article/pii/S0021929008001565	https://scholar.google.com/scholar?cites=12213808707647835210&as_sdt=2005&sciodt=0,5&hl=en	169	34	M Cardona, CEG Cena	Biomechanical analysis of the lower limb: A full-body musculoskeletal model for muscle-driven simulation	2019	ieee Access	ieeexplore.ieee.org	https://ieeexplore.ieee.org/abstract/document/8758096/	https://scholar.google.com/scholar?cites=13834327153383871072&as_sdt=2005&sciodt=0,5&hl=en	169	75	A Falisse, S Van Rossom, I Jonkers…	EMG-driven optimal estimation of subject-specific Hill model muscle–tendon parameters of the knee joint actuators	2016	IEEE Transactions on …	ieeexplore.ieee.org	https://ieeexplore.ieee.org/abstract/document/7748556/	https://scholar.google.com/scholar?cites=16983803154620484341&as_sdt=2005&sciodt=0,5&hl=en	169	652	SK Au, J Weber, H Herr	Powered ankle--foot prosthesis improves walking metabolic economy	2009	IEEE Transactions on robotics
172	ME Johnson, ML Mille, KM Martinez, G Crombie…	Age-related changes in hip abductor and adductor joint torques	2004	Archives of physical …	Elsevier	https://www.sciencedirect.com/science/article/pii/S0003999303010669	https://scholar.google.com/scholar?cites=6822361259916493317&as_sdt=2005&sciodt=0,5&hl=en	170	119	J Zhu, Q Wang, L Wang	On the design of a powered transtibial prosthesis with stiffness adaptable ankle and toe joints	2013	IEEE Transactions on Industrial …	ieeexplore.ieee.org	https://ieeexplore.ieee.org/abstract/document/6678622/	https://scholar.google.com/scholar?cites=17562092470188634880&as_sdt=2005&sciodt=0,5&hl=en	170	38	S Nadeau, D Gravel, AB Arsenault…	A mechanical model to study the relationship between gait speed and muscular strength	1996	IEEE transactions on …	ieeexplore.ieee.org	https://ieeexplore.ieee.org/abstract/document/547940/	https://scholar.google.com/scholar?cites=14026853781147233558&as_sdt=2005&sciodt=0,5&hl=en	170	124	A Nene, R Mayagoitia, P Veltink	Assessment of rectus femoris function during initial swing phase	1999	Gait &posture	Elsevier	https://www.sciencedirect.com/science/article/pii/S0966636298000423	https://scholar.google.com/scholar?cites=5455452276057834660&as_sdt=2005&sciodt=0,5&hl=en	170	606	CT Farley, HHP Houdijk…	Mechanism of leg stiffness adjustment for hopping on surfaces of different stiffnesses	1998	Journal of applied …	journals.physiology.org	https://journals.physiology.org/doi/abs/10.1152/jappl.1998.85.3.1044	https://scholar.google.com/scholar?cites=6607701933767783938&as_sdt=2005&sciodt=0,5&hl=en	170	293	CAM Doorenbosch, J Harlaar, ME Roebroeck…	Two strategies of transferring from sit-to-stand; the activation of monoarticular and biarticular muscles	1994	Journal of …
289	ND Reeves, MV Narici	Behavior of human muscle fascicles during shortening and lengthening contractions in vivo	2003	Journal of applied physiology	journals.physiology.org	https://journals.physiology.org/doi/abs/10.1152/japplphysiol.01046.2002	https://scholar.google.com/scholar?cites=17056426414012039941&as_sdt=2005&sciodt=0,5&hl=en	171	54	Z Zhou, Y Zhou, N Wang, F Gao, K Wei…	A proprioceptive neuromuscular facilitation integrated robotic ankle–foot system for post stroke rehabilitation	2015	Robotics and Autonomous …	Elsevier	https://www.sciencedirect.com/science/article/pii/S0921889014002085	https://scholar.google.com/scholar?cites=3307739448466572325&as_sdt=2005&sciodt=0,5&hl=en	171	29	T Wakahara, H Kanehisa…	Relationship between muscle architecture and joint performance during concentric contractions in humans	2013	Journal of applied …	journals.humankinetics.com	https://journals.humankinetics.com/abstract/journals/jab/29/4/article-p405.xml	https://scholar.google.com/scholar?cites=13305741272969915693&as_sdt=2005&sciodt=0,5&hl=en	171	185	NM Fisher, SC White, HJ Yack…	Muscle function and gait in patients with knee osteoarthritis before and after muscle rehabilitation	1997	Disability and …	Taylor &Francis	https://www.tandfonline.com/doi/abs/10.3109/09638289709166827	https://scholar.google.com/scholar?cites=11978419140941137486&as_sdt=2005&sciodt=0,5&hl=en	171	63	M Boling, D Padua	Relationship between hip strength and trunk, hip, and knee kinematics during a jump‐landing task in individuals with patellofemoral pain	2013	International journal of sports physical therapy	ncbi.nlm.nih.gov	https://www.ncbi.nlm.nih.gov/pmc/articles/PMC3811740/	https://scholar.google.com/scholar?cites=3770113040134429302&as_sdt=2005&sciodt=0,5&hl=en	171	74	MM Van Der Krogt, WW De Graaf…	Robust passive dynamics of the musculoskeletal system compensate for unexpected surface changes during human hopping	2009	Journal of applied …
27	L Zhang, J Butler, T Nishida, G Nuber, H Huang…	In vivo determination of the direction of rotation and moment-angle relationship of individual elbow muscles	1998		asmedigitalcollection.asme.org	https://asmedigitalcollection.asme.org/biomechanical/article-abstract/120/5/625/398212	https://scholar.google.com/scholar?cites=5675975491663642934&as_sdt=2005&sciodt=0,5&hl=en	172	85	LA Chernak, RJ DeWall, KS Lee…	Length and activation dependent variations in muscle shear wave speed	2013	Physiological …	iopscience.iop.org	https://iopscience.iop.org/article/10.1088/0967-3334/34/6/713/meta	https://scholar.google.com/scholar?cites=17860078021832951169&as_sdt=2005&sciodt=0,5&hl=en	172	33	G Spyropoulos, T Tsatalas, DE Tsaopoulos, V Sideris…	Biomechanics of sit-to-stand transition after muscle damage	2013	Gait &posture	Elsevier	https://www.sciencedirect.com/science/article/pii/S0966636212003864	https://scholar.google.com/scholar?cites=7390063801168152637&as_sdt=2005&sciodt=0,5&hl=en	172	335	AM Chaudhari, TP Andriacchi	The mechanical consequences of dynamic frontal plane limb alignment for non-contact ACL injury	2006	Journal of biomechanics	Elsevier	https://www.sciencedirect.com/science/article/pii/S0021929004005743	https://scholar.google.com/scholar?cites=13718126934201491198&as_sdt=2005&sciodt=0,5&hl=en	172	29	D Gravel, CL Richards, M Filion	Angle dependency in strength measurements of the ankle plantar flexors	1990	European journal of applied physiology …	Springer	https://link.springer.com/article/10.1007/BF00357596	https://scholar.google.com/scholar?cites=13672041917158605983&as_sdt=2005&sciodt=0,5&hl=en	172	188	V Kippers, AW Parker	Toe-touch test: a measure of its validity	1987	Physical Therapy
129	CL Docherty, BL Arnold…	Contralateral force sense deficits are related to the presence of functional ankle instability	2006	Journal of orthopaedic …	Wiley Online Library	https://onlinelibrary.wiley.com/doi/abs/10.1002/jor.20195	https://scholar.google.com/scholar?cites=2619822464695269782&as_sdt=2005&sciodt=0,5&hl=en	173	133	E De Vlugt, JH De Groot, KE Schenkeveld…	The relation between neuromechanical parameters and Ashworth score in stroke patients	2010	… of neuroengineering and …	Springer	https://link.springer.com/article/10.1186/1743-0003-7-35	https://scholar.google.com/scholar?cites=15410856065718340244&as_sdt=2005&sciodt=0,5&hl=en	173	95	CAM Doorenbosch, J Harlaar	A clinically applicable EMG–force model to quantify active stabilization of the knee after a lesion of the anterior cruciate ligament	2003	Clinical Biomechanics	Elsevier	https://www.sciencedirect.com/science/article/pii/S0268003302001833	https://scholar.google.com/scholar?cites=17093089190709386547&as_sdt=2005&sciodt=0,5&hl=en	173	211	A Alexandrov, A Frolov, J Massion	Axial synergies during human upper trunk bending	1998	Experimental Brain Research	Springer	https://link.springer.com/article/10.1007/s002210050274	https://scholar.google.com/scholar?cites=96474714789221825&as_sdt=2005&sciodt=0,5&hl=en	173	13	D ŞİMŞEK, İ KIRKAYA…	Relationships Among Vertical Jumping Performance EMG Activation and Knee Extensor and Flexor Muscle Strength in Turkish Elite Male Volleyball Players	2016	… Klinikleri Journal of …	avesis.hacettepe.edu.tr	https://avesis.hacettepe.edu.tr/yayin/5e42dd16-b143-459c-9959-eb7a3f9cb3b8/relationships-among-vertical-jumping-performance-emg-activation-and-knee-extensor-and-flexor-muscle-strength-in-turkish-elite-male-volleyball-players/document.pdf	https://scholar.google.com/scholar?cites=2468477683625836636&as_sdt=2005&sciodt=0,5&hl=en	173	606	CT Farley, HHP Houdijk…	Mechanism of leg stiffness adjustment for hopping on surfaces of different stiffnesses	1998	Journal of applied …
260	RC Fitzpatrick, JL Taylor…	Ankle stiffness of standing humans in response to imperceptible perturbation: reflex and task‐dependent components.	1992	The Journal of …	Wiley Online Library	https://physoc.onlinelibrary.wiley.com/doi/abs/10.1113/jphysiol.1992.sp019278	https://scholar.google.com/scholar?cites=14756822211957917521&as_sdt=2005&sciodt=0,5&hl=en	174	40	MF McDonald, MK Garrison, BD Schmit	Length–tension properties of ankle muscles in chronic human spinal cord injury	2005	Journal of biomechanics	Elsevier	https://www.sciencedirect.com/science/article/pii/S0021929004005275	https://scholar.google.com/scholar?cites=2055496053914011436&as_sdt=2005&sciodt=0,5&hl=en	174	57	NC Smith, RC Payne, KJ Jespers…	Muscle moment arms of pelvic limb muscles of the ostrich (Struthio camelus)	2007	Journal of …	Wiley Online Library	https://onlinelibrary.wiley.com/doi/abs/10.1111/j.1469-7580.2007.00762.x	https://scholar.google.com/scholar?cites=14297479324695023314&as_sdt=2005&sciodt=0,5&hl=en	174	153	K Shamaei, GS Sawicki, AM Dollar	Estimation of quasi-stiffness of the human hip in the stance phase of walking	2013	PloS one	journals.plos.org	https://journals.plos.org/plosone/article?id=10.1371/journal.pone.0081841	https://scholar.google.com/scholar?cites=10830969301727210833&as_sdt=2005&sciodt=0,5&hl=en	174	140	RR Carter, PE Crago, MW Keith	Stiffness regulation by reflex action in the normal human hand	1990	Journal of …	journals.physiology.org	https://journals.physiology.org/doi/abs/10.1152/jn.1990.64.1.105	https://scholar.google.com/scholar?cites=9181420680807424388&as_sdt=2005&sciodt=0,5&hl=en	174	4	TRT Santos, VL Araújo, A Khuu, S Lee, CL Lewis…	Effects of sex and walking speed on the dynamic stiffness of lower limb joints	2021	Journal of …
159	T Muraoka, T Muramatsu…	Influence of tendon slack on electromechanical delay in the human medial gastrocnemius in vivo	2004	Journal of Applied …	journals.physiology.org	https://journals.physiology.org/doi/abs/10.1152/japplphysiol.01015.2002	https://scholar.google.com/scholar?cites=14989692027433786918&as_sdt=2005&sciodt=0,5&hl=en	175	168	A Nordez, C Cornu, P McNair	Acute effects of static stretching on passive stiffness of the hamstring muscles calculated using different mathematical models	2006	Clinical Biomechanics	Elsevier	https://www.sciencedirect.com/science/article/pii/S026800330600057X	https://scholar.google.com/scholar?cites=10948735759227436770&as_sdt=2005&sciodt=0,5&hl=en	175	50	M Solomonow, RV Baratta, R D'Ambrosia	EMG-force relations of a single skeletal muscle acting across a joint: Dependence on joint angle	1991	Journal of Electromyography …	Elsevier	https://www.sciencedirect.com/science/article/pii/1050641191900273	https://scholar.google.com/scholar?cites=14468003162667718549&as_sdt=2005&sciodt=0,5&hl=en	175	20	Y Kim, J Richards, RH Lidtke, R Trede	Characteristics of clinical measurements between biomechanical responders and non-responders to a shoe designed for knee osteoarthritis	2018	Gait &Posture	Elsevier	https://www.sciencedirect.com/science/article/pii/S096663621730944X	https://scholar.google.com/scholar?cites=17239717076796861925&as_sdt=2005&sciodt=0,5&hl=en	175	6	T Xia, LA Frey–Law	Wrist joint torque–angle–velocity performance capacity envelope evaluation and modelling	2015	International Journal of Human …	inderscienceonline.com	https://www.inderscienceonline.com/doi/abs/10.1504/IJHFMS.2015.068120	https://scholar.google.com/scholar?cites=15640114371453880866&as_sdt=2005&sciodt=0,5&hl=en	175	11	S Gharooni, MO Tokhi, B Heller	The use of elastic element in a hybrid orthosis for swing phase generation in orthotic gait	2000	… of the 5th annual conference on …
1	S Stafilidis, C Kopper-Zisser	Ankle joint rotation and exerted moment during plantarflexion dependents on measuring-and fixation method	2021	Plos one	journals.plos.org	https://journals.plos.org/plosone/article?id=10.1371/journal.pone.0253015	https://scholar.google.com/scholar?cites=11344712879149046106&as_sdt=2005&sciodt=0,5&hl=en	176	67	AH Shultz, JE Mitchell, D Truex…	Preliminary evaluation of a walking controller for a powered ankle prosthesis	2013	… on Robotics and …	ieeexplore.ieee.org	https://ieeexplore.ieee.org/abstract/document/6631267/	https://scholar.google.com/scholar?cites=12475223258928924670&as_sdt=2005&sciodt=0,5&hl=en	176	5	J Saeki, S Iizuka, H Sekino, A Suzuki, T Maemichi…	Optimum angle of force production temporarily changes due to growth in male adolescence	2021	Children	mdpi.com	https://www.mdpi.com/2227-9067/8/1/20	https://scholar.google.com/scholar?cites=3291481680743972602&as_sdt=2005&sciodt=0,5&hl=en	176	150	JS Sulzer, RA Roiz, MA Peshkin…	A highly backdrivable, lightweight knee actuator for investigating gait in stroke	2009	IEEE Transactions on …	ieeexplore.ieee.org	https://ieeexplore.ieee.org/abstract/document/4840399/	https://scholar.google.com/scholar?cites=7158650463436947787&as_sdt=2005&sciodt=0,5&hl=en	176	60	D Nozaki, K Nakazawa, M Akai	Muscle activity determined by cosine tuning with a nontrivial preferred direction during isometric force exertion by lower limb	2005	Journal of …	journals.physiology.org	https://journals.physiology.org/doi/abs/10.1152/jn.00960.2004	https://scholar.google.com/scholar?cites=1551994050015287032&as_sdt=2005&sciodt=0,5&hl=en	176	0	H Bálint, Z József	Estimation of moments acting on the pelvis in standing and in two different sitting postures	2015	Biomechanica Hungarica
133	E De Vlugt, JH De Groot, KE Schenkeveld…	The relation between neuromechanical parameters and Ashworth score in stroke patients	2010	… of neuroengineering and …	Springer	https://link.springer.com/article/10.1186/1743-0003-7-35	https://scholar.google.com/scholar?cites=15410856065718340244&as_sdt=2005&sciodt=0,5&hl=en	177	1	PL Weiss	Position dependence of ankle joint dynamics	1985		escholarship.mcgill.ca	https://escholarship.mcgill.ca/concern/theses/zc77sq915	https://scholar.google.com/scholar?cites=17886038018465105080&as_sdt=2005&sciodt=0,5&hl=en	177	1	ASC Oliveira, M Gonçalves	2 Leg muscles recruitment pattern in soccer players and active individuals during isometric contractions.	2009	Electromyography &Clinical …	researchgate.net	https://www.researchgate.net/profile/Anderson-Oliveira-24/publication/24375363_Leg_muscles_recruitment_pattern_in_soccer_players_and_active_individuals_during_isometric_contractions/links/54ebe3ab0cf2082851bee9d5/Leg-muscles-recruitment-pattern-in-soccer-players-and-active-individuals-during-isometric-contractions.pdf	https://scholar.google.com/scholar?cites=4327289522399683551&as_sdt=2005&sciodt=0,5&hl=en	177	59	R Marks	Further evidence of impaired position sense in knee osteoarthritis	1996	Physiotherapy Research International	Wiley Online Library	https://onlinelibrary.wiley.com/doi/abs/10.1002/pri.6120010208	https://scholar.google.com/scholar?cites=16978698777342753695&as_sdt=2005&sciodt=0,5&hl=en	177	52	E Baiget, F Corbi, JP Fuentes…	The relationship between maximum isometric strength and ball velocity in the tennis serve	2016	Journal of Human …	sciendo.com	https://sciendo.com/abstract/journals/hukin/53/1/article-p63.xml	https://scholar.google.com/scholar?cites=15757106901128730385&as_sdt=2005&sciodt=0,5&hl=en	177	294	BA Garner, MG Pandy	Estimation of musculotendon properties in the human upper limb	2003	Annals of biomedical engineering
22	JF Drazan, TJ Hullfish, JR Baxter	Muscle structure governs joint function: linking natural variation in medial gastrocnemius structure with isokinetic plantar flexor function	2019	Biology open	journals.biologists.com	https://journals.biologists.com/bio/article-abstract/8/12/bio048520/222966	https://scholar.google.com/scholar?cites=5307925732330160857&as_sdt=2005&sciodt=0,5&hl=en	178	2476	SL Delp, JP Loan, MG Hoy, FE Zajac…	An interactive graphics-based model of the lower extremity to study orthopaedic surgical procedures	1990	IEEE Transactions …	ieeexplore.ieee.org	https://ieeexplore.ieee.org/abstract/document/102791/	https://scholar.google.com/scholar?cites=8812129061939034186&as_sdt=2005&sciodt=0,5&hl=en	178	49	CJ Snow, K Blacklin	Reliability of knee flexor peak torque measurements from a standardized test protocol on a Kin/Com dynamometer	1992	Archives of physical medicine and …	archives-pmr.org	https://www.archives-pmr.org/article/0003-9993(92)90220-Q/abstract	https://scholar.google.com/scholar?cites=17856083934597907591&as_sdt=2005&sciodt=0,5&hl=en	178	168	EM Arnold, SL Delp	Fibre operating lengths of human lower limb muscles during walking	2011	… of the Royal Society B: Biological …	royalsocietypublishing.org	https://royalsocietypublishing.org/doi/abs/10.1098/rstb.2010.0345	https://scholar.google.com/scholar?cites=11134610048826941757&as_sdt=2005&sciodt=0,5&hl=en	178	143	K Klinge, SP Magnusson…	The effect of strength and flexibility training on skeletal muscle electromyographic activity, stiffness, and viscoelastic stress relaxation response	1997	… American journal of …	journals.sagepub.com	https://journals.sagepub.com/doi/abs/10.1177/036354659702500522	https://scholar.google.com/scholar?cites=331000233534854659&as_sdt=2005&sciodt=0,5&hl=en	178	59	R Murray, R Bohannon, D Tiberio, M Dewberry…	Pelvifemoral rhythm during unilateral hip flexion in standing	2002	Clinical …
77	A Nagano, T Komura	Longer moment arm results in smaller joint moment development, power and work outputs in fast motions	2003	Journal of biomechanics	Elsevier	https://www.sciencedirect.com/science/article/pii/S0021929003001714	https://scholar.google.com/scholar?cites=11702086474142729196&as_sdt=2005&sciodt=0,5&hl=en	179	22	MM Moltubakk, MM Magulas, FO Villars…	Specialized properties of the triceps surae muscle‐tendon unit in professional ballet dancers	2018	… journal of medicine …	Wiley Online Library	https://onlinelibrary.wiley.com/doi/abs/10.1111/sms.13207	https://scholar.google.com/scholar?cites=15282914016318856230&as_sdt=2005&sciodt=0,5&hl=en	179	143	K Klinge, SP Magnusson…	The effect of strength and flexibility training on skeletal muscle electromyographic activity, stiffness, and viscoelastic stress relaxation response	1997	… American journal of …	journals.sagepub.com	https://journals.sagepub.com/doi/abs/10.1177/036354659702500522	https://scholar.google.com/scholar?cites=331000233534854659&as_sdt=2005&sciodt=0,5&hl=en	179	141	ND Neckel, N Blonien, D Nichols, J Hidler	Abnormal joint torque patterns exhibited by chronic stroke subjects while walking with a prescribed physiological gait pattern	2008	Journal of neuroengineering …	Springer	https://link.springer.com/article/10.1186/1743-0003-5-19	https://scholar.google.com/scholar?cites=15401118143354939328&as_sdt=2005&sciodt=0,5&hl=en	179	102	KD Kendall, C Schmidt…	The relationship between hip-abductor strength and the magnitude of pelvic drop in patients with low back pain	2010	Journal of Sport …	journals.humankinetics.com	https://journals.humankinetics.com/view/journals/jsr/19/4/article-p422.xml	https://scholar.google.com/scholar?cites=12367656930659023683&as_sdt=2005&sciodt=0,5&hl=en	179	51	JP Lin, JK Brown, EG Walsh	Soleus muscle length, stretch reflex excitability, and the contractile properties of muscle in children and adults: a study of the functional joint angle	1997	Developmental Medicine &Child …
262	N Guissard, J Duchateau	Neural aspects of muscle stretching	2006	Exercise and sport sciences reviews	journals.lww.com	https://journals.lww.com/acsm-essr/fulltext/2006/10000/Neural_Aspects_of_Muscle_Stretching.3.aspx	https://scholar.google.com/scholar?cites=6549032843919705760&as_sdt=2005&sciodt=0,5&hl=en	180	101	H Lee, P Ho, MA Rastgaar, HI Krebs, N Hogan	Multivariable static ankle mechanical impedance with relaxed muscles	2011	Journal of biomechanics	Elsevier	https://www.sciencedirect.com/science/article/pii/S0021929011003484	https://scholar.google.com/scholar?cites=3830962648841877304&as_sdt=2005&sciodt=0,5&hl=en	180	4	S Chen, D Wang, Q Zhang, Y Shi, H Ding…	Relationship between isokinetic lower-limb joint strength, isometric time force characteristics, and leg-spring stiffness in recreational runners	2022	Frontiers in Physiology	frontiersin.org	https://www.frontiersin.org/articles/10.3389/fphys.2021.797682/full	https://scholar.google.com/scholar?cites=3957371595803776941&as_sdt=2005&sciodt=0,5&hl=en	180	54	H NAITO, Y AKAZAWA, K TAGAYA…	An ankle-foot orthosis with a variable-resistance ankle joint using a magnetorheological-fluid rotary damper	2009	Journal of …	jstage.jst.go.jp	https://www.jstage.jst.go.jp/article/jbse/4/2/4_2_182/_article/-char/ja/	https://scholar.google.com/scholar?cites=8133028977050263209&as_sdt=2005&sciodt=0,5&hl=en	180	509	TL Claiborne, CW Armstrong…	Relationship between hip and knee strength and knee valgus during a single leg squat	2006	Journal of applied …	journals.humankinetics.com	https://journals.humankinetics.com/abstract/journals/jab/22/1/article-p41.xml	https://scholar.google.com/scholar?cites=3829859112606937624&as_sdt=2005&sciodt=0,5&hl=en	180	35	V Cimolin, L Piccinini, MG D'Angelo…	Are patients with hereditary spastic paraplegia different from patients with spastic diplegia during walking? Gait evaluation using 3D gait analysis	2007	Functional …
122	A Nordez, JL Gennisson, P Casari, S Catheline…	Characterization of muscle belly elastic properties during passive stretching using transient elastography	2008	Journal of …	Elsevier	https://www.sciencedirect.com/science/article/pii/S0021929008001541	https://scholar.google.com/scholar?cites=5096631079533311512&as_sdt=2005&sciodt=0,5&hl=en	181	69	T Kobayashi, ML Singer, MS Orendurff, F Gao…	The effect of changing plantarflexion resistive moment of an articulated ankle–foot orthosis on ankle and knee joint angles and moments while walking in patients post …	2015	Clinical …	Elsevier	https://www.sciencedirect.com/science/article/pii/S0268003315001783	https://scholar.google.com/scholar?cites=13911696912763022403&as_sdt=2005&sciodt=0,5&hl=en	181	81	B Dingenen, B Malfait, J Vanrenterghem, MA Robinson…	Can two-dimensional measured peak sagittal plane excursions during drop vertical jumps help identify three-dimensional measured joint moments?	2015	The Knee	Elsevier	https://www.sciencedirect.com/science/article/pii/S0968016014002890	https://scholar.google.com/scholar?cites=13380394411456632441&as_sdt=2005&sciodt=0,5&hl=en	181	50	J Geeroms, L Flynn, R Jimenez-Fabian…	Design and energetic evaluation of a prosthetic knee joint actuator with a lockable parallel spring	2017	Bioinspiration & …	iopscience.iop.org	https://iopscience.iop.org/article/10.1088/1748-3190/aa575c/meta	https://scholar.google.com/scholar?cites=18250946733306719053&as_sdt=2005&sciodt=0,5&hl=en	181	73	G Guilhem, C Cornu, A Guével	Muscle architecture and EMG activity changes during isotonic and isokinetic eccentric exercises	2011	European journal of applied physiology	Springer	https://link.springer.com/article/10.1007/s00421-011-1894-3	https://scholar.google.com/scholar?cites=16200231144812827675&as_sdt=2005&sciodt=0,5&hl=en	181	124	A Nene, R Mayagoitia, P Veltink	Assessment of rectus femoris function during initial swing phase	1999	Gait &posture
54	Z Zhou, Y Zhou, N Wang, F Gao, K Wei…	A proprioceptive neuromuscular facilitation integrated robotic ankle–foot system for post stroke rehabilitation	2015	Robotics and Autonomous …	Elsevier	https://www.sciencedirect.com/science/article/pii/S0921889014002085	https://scholar.google.com/scholar?cites=3307739448466572325&as_sdt=2005&sciodt=0,5&hl=en	182	329	T Fukunaga, Y Kawakami, S Kuno, K Funato…	Muscle architecture and function in humans	1997	Journal of …	Elsevier	https://www.sciencedirect.com/science/article/pii/S0021929096001716	https://scholar.google.com/scholar?cites=6338263240694832305&as_sdt=2005&sciodt=0,5&hl=en	182	74	R Thomee, G Grimby, U Svantesson…	Quadriceps muscle performance in sitting and standing in young women with patellofemoral pain syndrome and young healthy women	1996	… journal of medicine & …	Wiley Online Library	https://onlinelibrary.wiley.com/doi/abs/10.1111/j.1600-0838.1996.tb00097.x	https://scholar.google.com/scholar?cites=16959998279380370097&as_sdt=2005&sciodt=0,5&hl=en	182	265	SK Banala, SK Agrawal, A Fattah…	Gravity-balancing leg orthosis and its performance evaluation	2006	IEEE Transactions …	ieeexplore.ieee.org	https://ieeexplore.ieee.org/abstract/document/4020352/	https://scholar.google.com/scholar?cites=16862572656768670130&as_sdt=2005&sciodt=0,5&hl=en	182	179	DG Behm, EE Bradbury, AT Haynes…	Flexibility is not related to stretch-induced deficits in force or power	2006	Journal of sports …	ncbi.nlm.nih.gov	https://www.ncbi.nlm.nih.gov/pmc/articles/PMC3818672/	https://scholar.google.com/scholar?cites=4840780965046707223&as_sdt=2005&sciodt=0,5&hl=en	182	43	TE Flaxman, T Alkjær, EB Simonsen…	Predicting the functional roles of knee joint muscles from internal joint moments	2017	Medicine &Science in …
211	DG Lloyd, TS Buchanan	A model of load sharing between muscles and soft tissues at the human knee during static tasks	1996		asmedigitalcollection.asme.org	https://asmedigitalcollection.asme.org/biomechanical/article-abstract/118/3/367/397452	https://scholar.google.com/scholar?cites=8233005044908648305&as_sdt=2005&sciodt=0,5&hl=en	183	294	J Avela, T Finni, T Liikavainio…	Neural and mechanical responses of the triceps surae muscle group after 1 h of repeated fast passive stretches	2004	Journal of Applied …	journals.physiology.org	https://journals.physiology.org/doi/full/10.1152/japplphysiol.01010.2003?HITS=10&hits=10&andorexactfulltext=and&searchid=1&FIRSTINDEX=0&firstpage=2325&resourcetype=HWCIT&andorexacttitle=and&RESULTFORMAT=1&sortspec=relevance&volume=96&maxtoshow=&andorexacttitleabs=and	https://scholar.google.com/scholar?cites=18340425338919593429&as_sdt=2005&sciodt=0,5&hl=en	183	21	M Walsworth, R Schneider, J Schultz, C Dahl…	Prediction of 10 repetition maximum for short-arc quadriceps exercise from hand-held dynamometer and anthropometric measurements	1998	Journal of Orthopaedic & …	jospt.org	https://www.jospt.org/doi/abs/10.2519/jospt.1998.28.2.97	https://scholar.google.com/scholar?cites=6983745564130330701&as_sdt=2005&sciodt=0,5&hl=en	183	321	CN Maganaris	Force‐length characteristics of the in vivo human gastrocnemius muscle	2003	Clinical Anatomy: The Official Journal of the …	Wiley Online Library	https://onlinelibrary.wiley.com/doi/abs/10.1002/ca.10064	https://scholar.google.com/scholar?cites=14654679424747468194&as_sdt=2005&sciodt=0,5&hl=en	183	255	FJ LIEB, J Perry	Quadriceps function: an electromyographic study under isometric conditions	1971	JBJS	journals.lww.com	https://journals.lww.com/jbjsjournal/_layouts/15/oaks.journals/downloadpdf.aspx?an=00004623-197153040-00014	https://scholar.google.com/scholar?cites=18099265041212209566&as_sdt=2005&sciodt=0,5&hl=en	183	16	C Sköld, K Harms-Ringdah, Å Seiger	MOVEMENT-PROVOKED MUSCLE TORQUE AND EMG ACTIVITY IN	2002	J Rehabil Med
283	T Horita, P Komi, C Nicol, H Kyröläinen	Interaction between pre-landing activities and stiffness regulation of the knee joint musculoskeletal system in the drop jump: implications to performance	2002	European journal of applied …	Springer	https://link.springer.com/article/10.1007/s00421-002-0673-6	https://scholar.google.com/scholar?cites=16805374134864855270&as_sdt=2005&sciodt=0,5&hl=en	184	190	M Galli, C Rigoldi, R Brunner, N Virji-Babul, A Giorgio	Joint stiffness and gait pattern evaluation in children with Down syndrome	2008	Gait &posture	Elsevier	https://www.sciencedirect.com/science/article/pii/S0966636208000672	https://scholar.google.com/scholar?cites=6986249327770901977&as_sdt=2005&sciodt=0,5&hl=en	184	51	JP Lin, JK Brown, EG Walsh	Soleus muscle length, stretch reflex excitability, and the contractile properties of muscle in children and adults: a study of the functional joint angle	1997	Developmental Medicine &Child …	Wiley Online Library	https://onlinelibrary.wiley.com/doi/abs/10.1111/j.1469-8749.1997.tb07467.x	https://scholar.google.com/scholar?cites=1548614982046244862&as_sdt=2005&sciodt=0,5&hl=en	184	1	KL Young	Patient-Specific Patterns of Passive and Dynamic Knee Joint Mechanics Before and After Total Knee Arthroplasty	2013		dalspace.library.dal.ca	https://dalspace.library.dal.ca/handle/10222/31422	https://scholar.google.com/scholar?cites=2082169498531576925&as_sdt=2005&sciodt=0,5&hl=en	184	140	AC Thomas, SG McLean…	Quadriceps and hamstrings fatigue alters hip and knee mechanics	2010	Journal of applied …	journals.humankinetics.com	https://journals.humankinetics.com/abstract/journals/jab/26/2/article-p159.xml	https://scholar.google.com/scholar?cites=4531220516744863280&as_sdt=2005&sciodt=0,5&hl=en	184	1788	U Proske, SC Gandevia	The proprioceptive senses: their roles in signaling body shape, body position and movement, and muscle force	2012	Physiological reviews
187	J Zwerver, SW Bredeweg, AL Hof	Biomechanical analysis of the single-leg decline squat	2007	British journal of sports medicine	bjsm.bmj.com	https://bjsm.bmj.com/content/41/4/264.short	https://scholar.google.com/scholar?cites=11200600767098751795&as_sdt=2005&sciodt=0,5&hl=en	185	393	CN Maganaris	Force–length characteristics of in vivo human skeletal muscle	2001	Acta Physiologica Scandinavica	Wiley Online Library	https://onlinelibrary.wiley.com/doi/abs/10.1046/j.1365-201x.2001.00799.x	https://scholar.google.com/scholar?cites=4013210076338899978&as_sdt=2005&sciodt=0,5&hl=en	185	25	TE Flaxman, T Alkjær, KB Smale…	Differences in EMG–moment relationships between ACL‐injured and uninjured adults during a weight‐bearing multidirectional force control task	2019	Journal of …	Wiley Online Library	https://onlinelibrary.wiley.com/doi/abs/10.1002/jor.24145	https://scholar.google.com/scholar?cites=16102168310159137955&as_sdt=2005&sciodt=0,5&hl=en	185	34	CL Lim, NB Jones, SK Spurgeon, JJA Scott	Modelling of knee joint muscles during the swing phase of gait––a forward dynamics approach using MATLAB/Simulink	2003	Simulation Modelling Practice …	Elsevier	https://www.sciencedirect.com/science/article/pii/S1569190X02001338	https://scholar.google.com/scholar?cites=15470499151215948655&as_sdt=2005&sciodt=0,5&hl=en	185	52	K Harms-Ringdahl, K Schüldt	Maximum neck extension strength and relative neck muscular load in different cervical spine positions	1989	Clinical biomechanics	Elsevier	https://www.sciencedirect.com/science/article/pii/0268003389900636	https://scholar.google.com/scholar?cites=15462034058053127751&as_sdt=2005&sciodt=0,5&hl=en	185	62	R Kianifar, A Lee, S Raina…	Automated assessment of dynamic knee valgus and risk of knee injury during the single leg squat	2017	IEEE journal of …
104	Y Kawakami, H Kanehisa, T Fukunaga	The relationship between passive ankle plantar flexion joint torque and gastrocnemius muscle and achilles tendon stiffness: implications for flexibility	2008	Journal of Orthopaedic &Sports …	jospt.org	https://www.jospt.org/doi/abs/10.2519/jospt.2008.2632	https://scholar.google.com/scholar?cites=1678771229773388151&as_sdt=2005&sciodt=0,5&hl=en	186	670	Y Kawakami, Y Ichinose…	Architectural and functional features of human triceps surae muscles during contraction	1998	Journal of applied …	journals.physiology.org	https://journals.physiology.org/doi/abs/10.1152/jappl.1998.85.2.398	https://scholar.google.com/scholar?cites=15068376626337310131&as_sdt=2005&sciodt=0,5&hl=en	186	0	G Shein	Effect of Curare on Interrelationships of Force, EMG, and Joint Position for Isometric Contractions of Quadriceps Femoris in Man	1980		macsphere.mcmaster.ca	https://macsphere.mcmaster.ca/handle/11375/20159		186	81	E Ayyappa	Normal human locomotion, part 2: Motion, ground-reaction force and muscle activity	1997	JPO: Journal of Prosthetics and Orthotics	journals.lww.com	https://journals.lww.com/jpojournal/_layouts/15/oaks.journals/downloadpdf.aspx?an=00008526-199700920-00004	https://scholar.google.com/scholar?cites=6774885736083729506&as_sdt=2005&sciodt=0,5&hl=en	186	214	M Kumamoto, T Oshima, T Yamamoto	Control properties induced by the existence of antagonistic pairs of bi-articular muscles—Mechanical engineering model analyses	1994	Human Movement Science	Elsevier	https://www.sciencedirect.com/science/article/pii/0167945794900094	https://scholar.google.com/scholar?cites=4611908491331518366&as_sdt=2005&sciodt=0,5&hl=en	186	551	M Feltner, J Dapena	Dynamics of the shoulder and elbow joints of the throwing arm during a baseball pitch	1986	Journal of Applied Biomechanics
108	P Blanpied, GL Smidt	The difference in stiffness of the active plantarflexors between young and elderly human females	1993	Journal of gerontology	academic.oup.com	https://academic.oup.com/geronj/article-abstract/48/2/M58/542400	https://scholar.google.com/scholar?cites=12000069081045228160&as_sdt=2005&sciodt=0,5&hl=en	187	262	N Guissard, J Duchateau	Neural aspects of muscle stretching	2006	Exercise and sport sciences reviews	journals.lww.com	https://journals.lww.com/acsm-essr/fulltext/2006/10000/Neural_Aspects_of_Muscle_Stretching.3.aspx	https://scholar.google.com/scholar?cites=6549032843919705760&as_sdt=2005&sciodt=0,5&hl=en	187	88	LJ Nosse	Assessment of selected reports on the strength relationship of the knee musculature	1982	Journal of Orthopaedic &Sports Physical Therapy	jospt.org	https://www.jospt.org/doi/abs/10.2519/jospt.1982.4.2.78	https://scholar.google.com/scholar?cites=7222667096910511575&as_sdt=2005&sciodt=0,5&hl=en	187	17	K Bhakta, J Camargo, P Kunapuli, L Childers…	Impedance control strategies for enhancing sloped and level walking capabilities for individuals with transfemoral amputation using a powered multi-joint prosthesis	2020	Military …	academic.oup.com	https://academic.oup.com/milmed/article-abstract/185/Supplement_1/490/5670554	https://scholar.google.com/scholar?cites=10274432519563183504&as_sdt=2005&sciodt=0,5&hl=en	187	22	J Ekholm, R Nisell, UP Arborelius, O Svensson…	Load on knee joint and knee muscular activity during machine milking	1985	Ergonomics	Taylor &Francis	https://www.tandfonline.com/doi/abs/10.1080/00140138508963180	https://scholar.google.com/scholar?cites=14324333828429046682&as_sdt=2005&sciodt=0,5&hl=en	187	64	RS Bridger, D Orkin, M Henneberg	A quantitative investigation of lumbar and pelvic postures in standing and sitting: Interrelationships with body position and hip muscle length	1992	International Journal of Industrial …
175	RB Stein, RE Kearney	Nonlinear behavior of muscle reflexes at the human ankle joint	1995	Journal of neurophysiology	journals.physiology.org	https://journals.physiology.org/doi/abs/10.1152/jn.1995.73.1.65	https://scholar.google.com/scholar?cites=14994583298496925235&as_sdt=2005&sciodt=0,5&hl=en	188	97	M Nakamura, T Ikezoe, Y Takeno, N Ichihashi	Time course of changes in passive properties of the gastrocnemius muscle–tendon unit during 5 min of static stretching	2013	Manual therapy	Elsevier	https://www.sciencedirect.com/science/article/pii/S1356689X12002020	https://scholar.google.com/scholar?cites=4174706380985994423&as_sdt=2005&sciodt=0,5&hl=en	188	132	G Durandau, D Farina, M Sartori	Robust real-time musculoskeletal modeling driven by electromyograms	2017	IEEE transactions on …	ieeexplore.ieee.org	https://ieeexplore.ieee.org/abstract/document/7927483/	https://scholar.google.com/scholar?cites=6744705624790573022&as_sdt=2005&sciodt=0,5&hl=en	188	275	H Bateni, SJ Olney	Kinematic and kinetic variations of below-knee amputee gait	2002	JPO: Journal of Prosthetics and Orthotics	journals.lww.com	https://journals.lww.com/jpojournal/fulltext/2002/03000/kinematic_and_kinetic_variations_of_below_knee.3.aspx	https://scholar.google.com/scholar?cites=17487045385310439582&as_sdt=2005&sciodt=0,5&hl=en	188	0	EA Kirk, CL Rice	Affiliations 5	2016		journals.physiology.org	https://journals.physiology.org/doi/prev/20161026-aop/epdf/10.1152/jn.00620.2016		188	218	GR Colborne, S Naumann, PE Longmuir…	Analysis of mechanical and metabolic factors in the gait of congenital below knee amputees: A comparison of the SACH and Seattle feet	1992	American Journal of …
150	JJ Luh, GC Chang, CK Cheng, JS Lai…	Isokinetic elbow joint torques estimation from surface EMG and joint kinematic data: using an artificial neural network model	1999	… of electromyography and …	Elsevier	https://www.sciencedirect.com/science/article/pii/S1050641198000303	https://scholar.google.com/scholar?cites=10305749397832990652&as_sdt=2005&sciodt=0,5&hl=en	189	20	TE Sakanaka, M Lakie, RF Reynolds	Individual differences in intrinsic ankle stiffness and their relationship to body sway and ankle torque	2021	Plos one	journals.plos.org	https://journals.plos.org/plosone/article?id=10.1371/journal.pone.0244993	https://scholar.google.com/scholar?cites=15002461635341300354&as_sdt=2005&sciodt=0,5&hl=en	189	0	EA Kirk, CL Rice	Affiliations 5	2016		journals.physiology.org	https://journals.physiology.org/doi/prev/20161026-aop/epdf/10.1152/jn.00620.2016		189	80	S Pfeifer, A Pagel, R Riener…	Actuator with angle-dependent elasticity for biomimetic transfemoral prostheses	2014	IEEE/ASME Transactions …	ieeexplore.ieee.org	https://ieeexplore.ieee.org/abstract/document/6873281/	https://scholar.google.com/scholar?cites=651306228998828113&as_sdt=2005&sciodt=0,5&hl=en	189	0	A Lemaire, A Lisembart, M Ritz…	Evaluation of hip muscles using torque-and power-velocity relationships in chronic low back pain subjects	2015	Physical Medicine and …	hal.science	https://hal.science/hal-02510519/		189	403	S Nadeau, AB Arsenault, D Gravel…	Analysis of the clinical factors determining natural and maximal gait speeds in adults with A Stroke1	1999	American journal of …
51	JP Lin, JK Brown, EG Walsh	Soleus muscle length, stretch reflex excitability, and the contractile properties of muscle in children and adults: a study of the functional joint angle	1997	Developmental Medicine &Child …	Wiley Online Library	https://onlinelibrary.wiley.com/doi/abs/10.1111/j.1469-8749.1997.tb07467.x	https://scholar.google.com/scholar?cites=1548614982046244862&as_sdt=2005&sciodt=0,5&hl=en	190	115	Y Ren, YN Wu, CY Yang, T Xu…	Developing a wearable ankle rehabilitation robotic device for in-bed acute stroke rehabilitation	2016	… on Neural Systems …	ieeexplore.ieee.org	https://ieeexplore.ieee.org/abstract/document/7497501/	https://scholar.google.com/scholar?cites=3793801363035480187&as_sdt=2005&sciodt=0,5&hl=en	190	3	MK Seeley, H Lee, SJ Son…	A review of the relationships between knee pain and movement neuromechanics	2021	Journal of Sport …	journals.humankinetics.com	https://journals.humankinetics.com/view/journals/jsr/31/6/article-p684.xml	https://scholar.google.com/scholar?cites=14223723811034154311&as_sdt=2005&sciodt=0,5&hl=en	190	34	M Hora, L Soumar, H Pontzer, V Sladek	Body size and lower limb posture during walking in humans	2017	PloS one	journals.plos.org	https://journals.plos.org/plosone/article?id=10.1371/journal.pone.0172112	https://scholar.google.com/scholar?cites=2287648601997424104&as_sdt=2005&sciodt=0,5&hl=en	190	647	GE Goslow Jr, RM Reinking, DG Stuart	The cat step cycle: hind limb joint angles and muscle lengths during unrestrained locomotion	1973	Journal of Morphology	Wiley Online Library	https://onlinelibrary.wiley.com/doi/abs/10.1002/jmor.1051410102	https://scholar.google.com/scholar?cites=3900817956214718602&as_sdt=2005&sciodt=0,5&hl=en	190	426	R Gajdosik, G Lusin	Hamstring muscle tightness: reliability of an active-knee-extension test	1983	Physical therapy
44	TJ Koh	Do adaptations in serial sarcomere number occur with strength training?	1995	Human movement science	Elsevier	https://www.sciencedirect.com/science/article/pii/016794579400047I	https://scholar.google.com/scholar?cites=13093048071363492625&as_sdt=2005&sciodt=0,5&hl=en	191	66	N Ikeda, S Otsuka, Y Kawanishi…	Effects of instrument-assisted soft tissue mobilization on musculoskeletal properties	2019	Medicine and science in …	ncbi.nlm.nih.gov	https://www.ncbi.nlm.nih.gov/pmc/articles/PMC6798743/	https://scholar.google.com/scholar?cites=12393846136574196087&as_sdt=2005&sciodt=0,5&hl=en	191	159	N Neckel, M Pelliccio, D Nichols…	Quantification of functional weakness and abnormal synergy patterns in the lower limb of individuals with chronic stroke	2006	Journal of …	jneuroengrehab.biomedcentral.com	https://jneuroengrehab.biomedcentral.com/articles/10.1186/1743-0003-3-17	https://scholar.google.com/scholar?cites=11760430337511170413&as_sdt=2005&sciodt=0,5&hl=en	191	140	AC Thomas, SG McLean…	Quadriceps and hamstrings fatigue alters hip and knee mechanics	2010	Journal of applied …	journals.humankinetics.com	https://journals.humankinetics.com/abstract/journals/jab/26/2/article-p159.xml	https://scholar.google.com/scholar?cites=4531220516744863280&as_sdt=2005&sciodt=0,5&hl=en	191	35	MDS Croix, YO ElNagar, J Iga, F Ayala, D James	The impact of joint angle and movement velocity on sex differences in the functional hamstring/quadriceps ratio	2017	The Knee	Elsevier	https://www.sciencedirect.com/science/article/pii/S0968016017300807	https://scholar.google.com/scholar?cites=1663200512413786938&as_sdt=2005&sciodt=0,5&hl=en	191	14	MF Eilenberg, K Endo, H Herr	Biomechanic and energetic effects of a quasi-passive artificial gastrocnemius on transtibial amputee gait	2018	Journal of Robotics
123	A Konrad, M Gad, M Tilp	Effect of PNF stretching training on the properties of human muscle and tendon structures	2015	… journal of medicine &science in …	Wiley Online Library	https://onlinelibrary.wiley.com/doi/abs/10.1111/sms.12228	https://scholar.google.com/scholar?cites=5623865305605530242&as_sdt=2005&sciodt=0,5&hl=en	192	202	DL Damiano, J Quinlivan, BF Owen…	Spasticity versus strength in cerebral palsy: relationships among involuntary resistance, voluntary torque, and motor function	2001	European journal of …	Wiley Online Library	https://onlinelibrary.wiley.com/doi/abs/10.1046/j.1468-1331.2001.00037.x	https://scholar.google.com/scholar?cites=4834137717189562773&as_sdt=2005&sciodt=0,5&hl=en	192	145	TS Buchanan	Evidence that maximum muscle stress is not a constant: differences in specific tension in elbow flexors and extensors	1995	Medical engineering &physics	Elsevier	https://www.sciencedirect.com/science/article/pii/1350453395000058	https://scholar.google.com/scholar?cites=4080321776497030728&as_sdt=2005&sciodt=0,5&hl=en	192	60	AD Koelewijn, AJ van den Bogert	Joint contact forces can be reduced by improving joint moment symmetry in below-knee amputee gait simulations	2016	Gait &Posture	Elsevier	https://www.sciencedirect.com/science/article/pii/S0966636216301448	https://scholar.google.com/scholar?cites=1582382730887440930&as_sdt=2005&sciodt=0,5&hl=en	192	309	B Danneskiold‐Samsøe, EM Bartels…	Isokinetic and isometric muscle strength in a healthy population with special reference to age and gender	2009	Acta …	Wiley Online Library	https://onlinelibrary.wiley.com/doi/abs/10.1111/j.1748-1716.2009.02022.x	https://scholar.google.com/scholar?cites=4117916179847176736&as_sdt=2005&sciodt=0,5&hl=en	192	280	GLK Shum, J Crosbie, RYW Lee	Effect of low back pain on the kinematics and joint coordination of the lumbar spine and hip during sit-to-stand and stand-to-sit	2005	Spine
163	E Kellis, V Baltzopoulos	The effects of antagonist moment on the resultant knee joint moment during isokinetic testing of the knee extensors	1997	European journal of applied physiology and …	Springer	https://link.springer.com/article/10.1007/s004210050244	https://scholar.google.com/scholar?cites=17918014866285596875&as_sdt=2005&sciodt=0,5&hl=en	193	87	CY Yeh, KH Tsai, JJ Chen	Effects of prolonged muscle stretching with constant torque or constant angle on hypertonic calf muscles	2005	Archives of physical medicine and …	Elsevier	https://www.sciencedirect.com/science/article/pii/S000399930400471X	https://scholar.google.com/scholar?cites=3806684401812832917&as_sdt=2005&sciodt=0,5&hl=en	193	0	G Sanli, S Uzun, Y Tatar, Z Cakir…	THE EFFECTS OF PLYOMETRIC TRAINING ON KNEE JOINT ANGLE-TORQUE RELATIONSHIP IN ELITE HANDBALL PLAYERS	2016	ISBS-Conference …	ojs.ub.uni-konstanz.de	https://ojs.ub.uni-konstanz.de/cpa/article/view/6955		193	75	A Falisse, S Van Rossom, I Jonkers…	EMG-driven optimal estimation of subject-specific Hill model muscle–tendon parameters of the knee joint actuators	2016	IEEE Transactions on …	ieeexplore.ieee.org	https://ieeexplore.ieee.org/abstract/document/7748556/	https://scholar.google.com/scholar?cites=16983803154620484341&as_sdt=2005&sciodt=0,5&hl=en	193	72	N Babault, M Pousson, A Michaut, Y Ballay…	EMG activity and voluntary activation during knee-extensor concentric torque generation	2002	European Journal of …	Springer	https://link.springer.com/article/10.1007/s00421-002-0579-3	https://scholar.google.com/scholar?cites=2478162750500378218&as_sdt=2005&sciodt=0,5&hl=en	193	8	YY Dhaher, MJ Francis	Determination of the abduction–adduction axis of rotation at the human knee: helical axis representation	2006	Journal of orthopaedic research
168	EM Arnold, SL Delp	Fibre operating lengths of human lower limb muscles during walking	2011	… of the Royal Society B: Biological …	royalsocietypublishing.org	https://royalsocietypublishing.org/doi/abs/10.1098/rstb.2010.0345	https://scholar.google.com/scholar?cites=11134610048826941757&as_sdt=2005&sciodt=0,5&hl=en	194	35	P Hoang, JP Saboisky, SC Gandevia, RD Herbert	Passive mechanical properties of gastrocnemius in people with multiple sclerosis	2009	Clinical Biomechanics	Elsevier	https://www.sciencedirect.com/science/article/pii/S0268003308003549	https://scholar.google.com/scholar?cites=13032271363928755003&as_sdt=2005&sciodt=0,5&hl=en	194	126	CL Christiansen, JE Stevens-Lapsley	Weight-bearing asymmetry in relation to measures of impairment and functional mobility for people with knee osteoarthritis	2010	Archives of physical medicine and …	Elsevier	https://www.sciencedirect.com/science/article/pii/S0003999310003904	https://scholar.google.com/scholar?cites=908800428535705129&as_sdt=2005&sciodt=0,5&hl=en	194	229	AMJ Bull, PH Earnshaw, A Smith…	Intraoperative measurement of knee kinematics in reconstruction of the anterior cruciate ligament	2002	… of Bone &Joint …	boneandjoint.org.uk	https://boneandjoint.org.uk/article/10.1302/0301-620x.84b7.0841075	https://scholar.google.com/scholar?cites=9816455103386406956&as_sdt=2005&sciodt=0,5&hl=en	194	34	M Cardona, CEG Cena	Biomechanical analysis of the lower limb: A full-body musculoskeletal model for muscle-driven simulation	2019	ieee Access	ieeexplore.ieee.org	https://ieeexplore.ieee.org/abstract/document/8758096/	https://scholar.google.com/scholar?cites=13834327153383871072&as_sdt=2005&sciodt=0,5&hl=en	194	365	H Gök, S Ergin, G Yavuzer	Kinetic and kinematic characteristics of gait in patients with medial knee arthrosis	2002	Acta Orthopaedica Scandinavica
73	K Chino, H Takahashi	Measurement of gastrocnemius muscle elasticity by shear wave elastography: association with passive ankle joint stiffness and sex differences	2016	European journal of applied physiology	Springer	https://link.springer.com/article/10.1007/s00421-016-3339-5	https://scholar.google.com/scholar?cites=2230091395393607259&as_sdt=2005&sciodt=0,5&hl=en	195	61	B Lauber, GA Lichtwark, AG Cresswell	Reciprocal activation of gastrocnemius and soleus motor units is associated with fascicle length change during knee flexion	2014	Physiological reports	Wiley Online Library	https://physoc.onlinelibrary.wiley.com/doi/abs/10.14814/phy2.12044	https://scholar.google.com/scholar?cites=7917986208117785138&as_sdt=2005&sciodt=0,5&hl=en	195	347	LF Draganich, RJ Jaeger, AR Kralj	Coactivation of the hamstrings and quadriceps during extension of the knee.	1989	JBJS	journals.lww.com	https://journals.lww.com/jbjsjournal/_layouts/15/oaks.journals/downloadpdf.aspx?an=00004623-198971070-00015	https://scholar.google.com/scholar?cites=5780176280318169625&as_sdt=2005&sciodt=0,5&hl=en	195	31	E Etenzi, R Borzuola…	Passive-elastic knee-ankle exoskeleton reduces the metabolic cost of walking	2020	Journal of …	jneuroengrehab.biomedcentral.com	https://jneuroengrehab.biomedcentral.com/articles/10.1186/s12984-020-00719-w	https://scholar.google.com/scholar?cites=12957331959638829709&as_sdt=2005&sciodt=0,5&hl=en	195	16	RP Young, RG Marteniuk	Changes in inter-joint relationships of muscle moments and powers accompanying the acquisition of a multi-articular kicking task	1995	Journal of biomechanics	Elsevier	https://www.sciencedirect.com/science/article/pii/002192909400115K	https://scholar.google.com/scholar?cites=14800244810503150315&as_sdt=2005&sciodt=0,5&hl=en	195	243	RL DonTigny	Function and pathomechanics of the sacroiliac joint: a review	1985	Physical Therapy
57	CJ Hasson, GE Caldwell	Effects of age on mechanical properties of dorsiflexor and plantarflexor muscles	2012	Annals of biomedical engineering	Springer	https://link.springer.com/article/10.1007/s10439-011-0481-4	https://scholar.google.com/scholar?cites=3845696024550728978&as_sdt=2005&sciodt=0,5&hl=en	196	0	A Koussou, R Dumas, E Desailly	A procedure and model for the identification of uni-and biarticular structures passive contribution to inter-segmental dynamics	2023	Scientific Reports	nature.com	https://www.nature.com/articles/s41598-023-37357-w		196	167	T Kotake, N Dohi, T Kajiwara, N Sumi, Y Koyama…	An analysis of sit-to-stand movements	1993	Archives of physical …	Elsevier	https://www.sciencedirect.com/science/article/pii/000399939390068L	https://scholar.google.com/scholar?cites=17227588470627753416&as_sdt=2005&sciodt=0,5&hl=en	196	284	T Nagura, CO Dyrby, EJ Alexander…	Mechanical loads at the knee joint during deep flexion	2002	Journal of …	Wiley Online Library	https://onlinelibrary.wiley.com/doi/abs/10.1016/S0736-0266(01)00178-4	https://scholar.google.com/scholar?cites=17006113643496069614&as_sdt=2005&sciodt=0,5&hl=en	196	24	D Katsavelis, AJ Threlkeld	Quantifying thigh muscle co-activation during isometric knee extension contractions: Within-and between-session reliability	2014	Journal of Electromyography and Kinesiology	Elsevier	https://www.sciencedirect.com/science/article/pii/S1050641114000686	https://scholar.google.com/scholar?cites=768332238468174818&as_sdt=2005&sciodt=0,5&hl=en	196	422	H Herr, A Wilkenfeld	User‐adaptive control of a magnetorheological prosthetic knee	2003	Industrial Robot: An International Journal
40	M Goudriaan, A Nieuwenhuys, SH Schless…	A new strength assessment to evaluate the association between muscle weakness and gait pathology in children with cerebral palsy	2018	PLoS …	journals.plos.org	https://journals.plos.org/plosone/article?id=10.1371/journal.pone.0191097	https://scholar.google.com/scholar?cites=11480736769514283750&as_sdt=2005&sciodt=0,5&hl=en	197	11	T Kodesho, K Taniguchi, T Kato, M Katayose	Intramuscular differences in shear modulus of the rectus femoris muscle during passive knee flexion	2021	European Journal of …	Springer	https://link.springer.com/article/10.1007/s00421-021-04644-1	https://scholar.google.com/scholar?cites=13229916245114718388&as_sdt=2005&sciodt=0,5&hl=en	197	164	KF Orishimo, IJ Kremenic	Effect of fatigue on single-leg hop landing biomechanics	2006	Journal of applied …	journals.humankinetics.com	https://journals.humankinetics.com/abstract/journals/jab/22/4/article-p245.xml	https://scholar.google.com/scholar?cites=9958347079126663454&as_sdt=2005&sciodt=0,5&hl=en	197	225	PB Shull, R Shultz, A Silder, JL Dragoo, TF Besier…	Toe-in gait reduces the first peak knee adduction moment in patients with medial compartment knee osteoarthritis	2013	Journal of …	Elsevier	https://www.sciencedirect.com/science/article/pii/S0021929012006173	https://scholar.google.com/scholar?cites=17988208033071145478&as_sdt=2005&sciodt=0,5&hl=en	197	38	S Nadeau, D Gravel, AB Arsenault…	A mechanical model to study the relationship between gait speed and muscular strength	1996	IEEE transactions on …	ieeexplore.ieee.org	https://ieeexplore.ieee.org/abstract/document/547940/	https://scholar.google.com/scholar?cites=14026853781147233558&as_sdt=2005&sciodt=0,5&hl=en	197	109	T Sinkjær, JB Andersen, JF Nielsen, JF Nielsen	Impaired stretch reflex and joint torque modulation during spastic gait in multiple sclerosis patients	1996	Journal of neurology
1168	MF Bobbert, KGM Gerritsen, MCA Litjens…	Why is countermovement jump height greater than squat jump height?	1996	Medicine and science …	researchgate.net	https://www.researchgate.net/profile/Anthony-Ciccone-2/post/Does_anyone_have_references_regarding_series_and_parallel_elastic_components_and_countermovement_jump_height/attachment/59d61d9d79197b8077978891/AS%3A271834426085377%401441821785987/download/VerticalJump.pdf	https://scholar.google.com/scholar?cites=17787669101189280959&as_sdt=2005&sciodt=0,5&hl=en	198	49	MK Shepherd, EJ Rouse	Design of a quasi-passive ankle-foot prosthesis with biomimetic, variable stiffness	2017	2017 IEEE international conference …	ieeexplore.ieee.org	https://ieeexplore.ieee.org/abstract/document/7989788/	https://scholar.google.com/scholar?cites=17346394280143632202&as_sdt=2005&sciodt=0,5&hl=en	198	52	M Perhonen, PV Komi, K Häkkinen…	Strength training and neuromuscular function in elderly people with total knee endoprosthesis	1992	… journal of medicine …	Wiley Online Library	https://onlinelibrary.wiley.com/doi/abs/10.1111/j.1600-0838.1992.tb00349.x	https://scholar.google.com/scholar?cites=3753317563827792630&as_sdt=2005&sciodt=0,5&hl=en	198	19	J Kvisti, J Gillquist	Anterior tibial translation during eccentric, isokinetic quadriceps work in healthy subjects	1999	… journal of medicine &science in sports	Wiley Online Library	https://onlinelibrary.wiley.com/doi/abs/10.1111/j.1600-0838.1999.tb00232.x	https://scholar.google.com/scholar?cites=14896345828538426325&as_sdt=2005&sciodt=0,5&hl=en	198	31	C Maurer, S Heller, JJ Sure, D Fuchs, C Mickel…	Strength improvements through occlusal splints? The effects of different lower jaw positions on maximal isometric force production and performance in …	2018	PLoS …	journals.plos.org	https://journals.plos.org/plosone/article?id=10.1371/journal.pone.0193540	https://scholar.google.com/scholar?cites=6331018080524640178&as_sdt=2005&sciodt=0,5&hl=en	198	0	JH Lin	The relationships between lower extremity muscle strength tested at various angles and functional status in patients with total knee replacement	1998
1070	AG Nelson, IK Guillory, A Cornwell…	Inhibition of maximal voluntary isokinetic torque production following stretching is velocity-specific	2001	The Journal of Strength …	journals.lww.com	https://journals.lww.com/nsca-jscr/abstract/2001/05000/inhibition_of_maximal_voluntary_isokinetic_torque.14.aspx	https://scholar.google.com/scholar?cites=5072918684911142015&as_sdt=2005&sciodt=0,5&hl=en	199	17	AA Simon, MM Alemi, AT Asbeck	Kinematic effects of a passive lift assistive exoskeleton	2021	Journal of Biomechanics	Elsevier	https://www.sciencedirect.com/science/article/pii/S002192902100097X	https://scholar.google.com/scholar?cites=1957148575723006691&as_sdt=2005&sciodt=0,5&hl=en	199	3	MDK Horsman, H Koopman, HEJ Veeger…	The Twente Lower Extremity Model: a comparison of maximal isometric moment with the literature	2007	The Twente Lower …	Citeseer	https://citeseerx.ist.psu.edu/document?repid=rep1&type=pdf&doi=dbbe068ad1cc3ecd24069d8aeb19c1aa708b668c#page=65	https://scholar.google.com/scholar?cites=10694370101594417913&as_sdt=2005&sciodt=0,5&hl=en	199	250	BE Lawson, HA Varol, A Huff, E Erdemir…	Control of stair ascent and descent with a powered transfemoral prosthesis	2012	IEEE Transactions on …	ieeexplore.ieee.org	https://ieeexplore.ieee.org/abstract/document/6335484/	https://scholar.google.com/scholar?cites=15126792749656653632&as_sdt=2005&sciodt=0,5&hl=en	199	37	T Horstmann, J Maschmann, F Mayer…	The influence of age on isokinetic torque of the upper and lower leg musculature in sedentary men	1999	… journal of sports …	thieme-connect.com	https://www.thieme-connect.com/products/ejournals/abstract/10.1055/s-2007-971145	https://scholar.google.com/scholar?cites=10199490604231667360&as_sdt=2005&sciodt=0,5&hl=en	199	506	T Sinkjaer, E Toft, S Andreassen…	Muscle stiffness in human ankle dorsiflexors: intrinsic and reflex components	1988	Journal of …
120	S Stafilidis, A Arampatzis	Muscle–tendon unit mechanical and morphological properties and sprint performance	2007	Journal of sports sciences	Taylor &Francis	https://www.tandfonline.com/doi/abs/10.1080/02640410600951589	https://scholar.google.com/scholar?cites=12030966489628153559&as_sdt=2005&sciodt=0,5&hl=en	200	201	K Karamanidis, A Arampatzis	Mechanical and morphological properties of human quadriceps femoris and triceps surae muscle–tendon unit in relation to aging and running	2006	Journal of biomechanics	Elsevier	https://www.sciencedirect.com/science/article/pii/S002192900500014X	https://scholar.google.com/scholar?cites=592854504223528167&as_sdt=2005&sciodt=0,5&hl=en	200	10	GA Mirka, G Shin, Y Shu, Z Li, Z Jiang…	Harvesting ground-level crops: a biomechanical assessment and ergonomic intervention	2003	2003 ASAE Annual …	elibrary.asabe.org	https://elibrary.asabe.org/abstract.asp?aid=14190	https://scholar.google.com/scholar?cites=14916899791552358058&as_sdt=2005&sciodt=0,5&hl=en	200	203	P Bulgheroni, MV Bulgheroni, L Andrini…	Gait patterns after anterior cruciate ligament reconstruction	1997	Knee Surgery, Sports …	Springer	https://link.springer.com/article/10.1007/s001670050018	https://scholar.google.com/scholar?cites=3777949987484757213&as_sdt=2005&sciodt=0,5&hl=en	200	522	KS Rudolph, MJ Axe, TS Buchanan, JP Scholz…	Dynamic stability in the anterior cruciate ligament deficient knee	2001	Knee surgery, sports …	Springer	https://link.springer.com/article/10.1007/s001670000166	https://scholar.google.com/scholar?cites=14776753141152533061&as_sdt=2005&sciodt=0,5&hl=en	200	0	K Amankwah	The impact of lower extremity passive joint properties on standing function	2004
33	AJ Blazevich, AD Kay, C Waugh…	Plantarflexor stretch training increases reciprocal inhibition measured during voluntary dorsiflexion	2012	Journal of …	journals.physiology.org	https://journals.physiology.org/doi/abs/10.1152/jn.00407.2011	https://scholar.google.com/scholar?cites=7708781094754146829&as_sdt=2005&sciodt=0,5&hl=en	201										12	C Ferraresi, V Baldissera, SEA Perez…	One-repetition maximum test and isokinetic leg extension and flexion: Correlations and predicted values	2013	Isokinetics and …	content.iospress.com	https://content.iospress.com/articles/isokinetics-and-exercise-science/ies00473	https://scholar.google.com/scholar?cites=4259732178907160579&as_sdt=2005&sciodt=0,5&hl=en	201										60	AD Koelewijn, AJ van den Bogert	Joint contact forces can be reduced by improving joint moment symmetry in below-knee amputee gait simulations	2016	Gait &Posture	Elsevier	https://www.sciencedirect.com/science/article/pii/S0966636216301448	https://scholar.google.com/scholar?cites=1582382730887440930&as_sdt=2005&sciodt=0,5&hl=en	201
167	ND Reeves, M Spanjaard, AA Mohagheghi…	Older adults employ alternative strategies to operate within their maximum capabilities when ascending stairs	2009	Journal of …	Elsevier	https://www.sciencedirect.com/science/article/pii/S1050641107001691	https://scholar.google.com/scholar?cites=9100891572499490497&as_sdt=2005&sciodt=0,5&hl=en	202										165	K D'Août, P Aerts, D De Clercq…	Segment and joint angles of hind limb during bipedal and quadrupedal walking of the bonobo (Pan paniscus)	2002	American Journal of …	Wiley Online Library	https://onlinelibrary.wiley.com/doi/abs/10.1002/ajpa.10112	https://scholar.google.com/scholar?cites=5122224737656707804&as_sdt=2005&sciodt=0,5&hl=en	202										62	M Bolliger, R Banz, V Dietz, L Lünenburger	Standardized voluntary force measurement in a lower extremity rehabilitation robot	2008	Journal of neuroengineering …	Springer	https://link.springer.com/article/10.1186/1743-0003-5-23	https://scholar.google.com/scholar?cites=14445946069336260292&as_sdt=2005&sciodt=0,5&hl=en	202
128	S Kuitunen, J Avela, H Kyröläinen, C Nicol…	Acute and prolonged reduction in joint stiffness in humans after exhausting stretch-shortening cycle exercise	2002	European Journal of …	Springer	https://link.springer.com/article/10.1007/s00421-002-0669-2	https://scholar.google.com/scholar?cites=16111737636978769173&as_sdt=2005&sciodt=0,5&hl=en	203										0	JH Lin	The relationships between lower extremity muscle strength tested at various angles and functional status in patients with total knee replacement	1998		search.proquest.com	https://search.proquest.com/openview/6dbc35d35ba4488d779b57688d583bb7/1?pq-origsite=gscholar&cbl=18750&diss=y		203										253	A Prochazka, D Gillard…	Positive force feedback control of muscles	1997	Journal of …	journals.physiology.org	https://journals.physiology.org/doi/abs/10.1152/jn.1997.77.6.3226	https://scholar.google.com/scholar?cites=15343159593561780423&as_sdt=2005&sciodt=0,5&hl=en	203
165	LA Wojcik, DG Thelen, AB Schultz…	Age and gender differences in peak lower extremity joint torques and ranges of motion used during single-step balance recovery from a forward fall	2001	Journal of …	Elsevier	https://www.sciencedirect.com/science/article/pii/S0021929000001524	https://scholar.google.com/scholar?cites=11238274593455656408&as_sdt=2005&sciodt=0,5&hl=en	204										82	RW Bohannon, RL Gajdosik, BF LeVeau	Isokinetic knee flexion and extension torque in the upright sitting and semireclined sitting positions	1986	Physical therapy	academic.oup.com	https://academic.oup.com/ptj/article-abstract/66/7/1083/2728023	https://scholar.google.com/scholar?cites=6072439194809229293&as_sdt=2005&sciodt=0,5&hl=en	204										59	J McDaniel, NS Behjani, SJ Elmer…	Joint-specific power-pedaling rate relationships during maximal cycling	2014	Journal of applied …	journals.humankinetics.com	https://journals.humankinetics.com/view/journals/jab/30/3/article-p423.xml	https://scholar.google.com/scholar?cites=14518807505867749883&as_sdt=2005&sciodt=0,5&hl=en	204
10	WH Clark, JR Franz	Activation-Dependent Changes in Soleus Length–Tension Behavior Augment Ankle Joint Quasi-Stiffness	2019	Journal of applied biomechanics	journals.humankinetics.com	https://journals.humankinetics.com/view/journals/jab/35/3/article-p182.xml	https://scholar.google.com/scholar?cites=11173593314704080643&as_sdt=2005&sciodt=0,5&hl=en	205										150	JS Sulzer, RA Roiz, MA Peshkin…	A highly backdrivable, lightweight knee actuator for investigating gait in stroke	2009	IEEE Transactions on …	ieeexplore.ieee.org	https://ieeexplore.ieee.org/abstract/document/4840399/	https://scholar.google.com/scholar?cites=7158650463436947787&as_sdt=2005&sciodt=0,5&hl=en	205										104	M Günther, S Grimmer, T Siebert, R Blickhan	All leg joints contribute to quiet human stance: a mechanical analysis	2009	Journal of biomechanics	Elsevier	https://www.sciencedirect.com/science/article/pii/S0021929009004540	https://scholar.google.com/scholar?cites=9846964051226033323&as_sdt=2005&sciodt=0,5&hl=en	205
10	A Jaskólski, K Kisiel, Z Adach…	The influence of elbow joint angle on different phases of force development during maximal voluntary contraction	2000	Canadian journal of …	cdnsciencepub.com	https://cdnsciencepub.com/doi/abs/10.1139/h00-030	https://scholar.google.com/scholar?cites=14581273959835047947&as_sdt=2005&sciodt=0,5&hl=en	206										35	K Endo, H Herr	A model of muscle–tendon function in human walking at self-selected speed	2013	IEEE Transactions on Neural Systems and …	ieeexplore.ieee.org	https://ieeexplore.ieee.org/abstract/document/6690205/	https://scholar.google.com/scholar?cites=4276569111904065378&as_sdt=2005&sciodt=0,5&hl=en	206										73	EA Enemark-Miller, JG Seegmiller…	Physiological profile of women's Lacrosse players	2009	The Journal of Strength …	journals.lww.com	https://journals.lww.com/nsca-jscr/fulltext/2009/01000/physiological_profile_of_women_s_lacrosse_players.7.aspx	https://scholar.google.com/scholar?cites=8959045673729663872&as_sdt=2005&sciodt=0,5&hl=en	206
90	H Lee, HI Krebs, N Hogan	Multivariable dynamic ankle mechanical impedance with active muscles	2014	IEEE Transactions on Neural …	ieeexplore.ieee.org	https://ieeexplore.ieee.org/abstract/document/6825865/	https://scholar.google.com/scholar?cites=5577440219937622297&as_sdt=2005&sciodt=0,5&hl=en	207										6	M Hedlund, P Sojka, R Lundström…	Torque-angle relationship are better preserved during eccentric compared to concentric contractions in patients with stroke	2012	… and exercise science	content.iospress.com	https://content.iospress.com/articles/isokinetics-and-exercise-science/ies00455	https://scholar.google.com/scholar?cites=13164191838751536828&as_sdt=2005&sciodt=0,5&hl=en	207										169	HS⊘ rensen, M Zacho, EB Simonsen…	Dynamics of the martial arts high front kick	1996	Journal of sports …	Taylor &Francis	https://www.tandfonline.com/doi/abs/10.1080/02640419608727735	https://scholar.google.com/scholar?cites=1805210139573361691&as_sdt=2005&sciodt=0,5&hl=en	207
274	K Kubo, H Kanehisa…	Effect of stretching training on the viscoelastic properties of human tendon structures in vivo	2002	Journal of applied …	journals.physiology.org	https://journals.physiology.org/doi/abs/10.1152/japplphysiol.00658.2001	https://scholar.google.com/scholar?cites=7413323170422794264&as_sdt=2005&sciodt=0,5&hl=en	208										479	WJ Kraemer, DN French, NJ Paxton…	Changes in exercise performance and hormonal concentrations over a big ten soccer season in starters and nonstarters	2004	The Journal of …	journals.lww.com	https://journals.lww.com/nsca-jscr/Abstract/2004/02000/Changes_in_Exercise_Performance_and_Hormonal.18.aspx	https://scholar.google.com/scholar?cites=11556868965645062393&as_sdt=2005&sciodt=0,5&hl=en	208										0	JC OTIS, E WARREN, SI BACKUS	Torque production in the shoulder of the	1990	THE AMERICAN JOURNAL oF …	academia.edu	https://www.academia.edu/download/43875538/Torque_productin_in_the_shoulder_of_the_20160318-6941-1ou92a8.pdf		208
274	ND Reeves, MV Narici…	In vivo human muscle structure and function: adaptations to resistance training in old age	2004	Experimental physiology	Wiley Online Library	https://physoc.onlinelibrary.wiley.com/doi/abs/10.1113/expphysiol.2004.027797	https://scholar.google.com/scholar?cites=12978205762638509284&as_sdt=2005&sciodt=0,5&hl=en	209										123	JW Griffin	Differences in elbow flexion torque measured concentrically, eccentrically, and isometrically	1987	Physical therapy	academic.oup.com	https://academic.oup.com/ptj/article-abstract/67/8/1205/2728155	https://scholar.google.com/scholar?cites=368584347788866850&as_sdt=2005&sciodt=0,5&hl=en	209										59	SJ Pearson, GNL Onambele	Acute changes in knee‐extensors torque, fiber pennation, and tendon characteristics	2005	Chronobiology international	Taylor &Francis	https://www.tandfonline.com/doi/abs/10.1080/07420520500397900	https://scholar.google.com/scholar?cites=5471778549811544414&as_sdt=2005&sciodt=0,5&hl=en	209
68	ART Hsu, J Perry, JK Gronley…	Quadriceps force and myoelectric activity during flexed knee stance.	1993	Clinical Orthopaedics and …	journals.lww.com	https://journals.lww.com/corr/Abstract/1993/03000/Quadriceps_Force_and_Myoelectric_Activity_During.32.aspx	https://scholar.google.com/scholar?cites=10499594715726466338&as_sdt=2005&sciodt=0,5&hl=en	210										20	R Ando, K Nosaka, A Tomita…	Vastus intermedius vs vastus lateralis fascicle behaviors during maximal concentric and eccentric contractions	2018	… Journal of Medicine …	Wiley Online Library	https://onlinelibrary.wiley.com/doi/abs/10.1111/sms.13022	https://scholar.google.com/scholar?cites=11146957923384432813&as_sdt=2005&sciodt=0,5&hl=en	210										201	WG Friedli, L Cohen, M Hallett, S Stanhope…	Postural adjustments associated with rapid voluntary arm movements. II. Biomechanical analysis.	1988	Journal of Neurology …	jnnp.bmj.com	https://jnnp.bmj.com/content/51/2/232.short	https://scholar.google.com/scholar?cites=8128771578559274066&as_sdt=2005&sciodt=0,5&hl=en	210
111	SB Sepic, MP Murray, LA Mollinger…	Strength and range of motion in the ankle in two age groups of men and women	1986	American Journal of …	journals.lww.com	https://journals.lww.com/ajpmr/Citation/1986/04000/STRENGTH_AND_RANGE_OF_MOTION_IN_THE_ANKLE_IN_TWO.4.aspx	https://scholar.google.com/scholar?cites=11425957394731640972&as_sdt=2005&sciodt=0,5&hl=en	211										1043	G Cometti, NA Maffiuletti, M Pousson…	Isokinetic strength and anaerobic power of elite, subelite and amateur French soccer players	2001	… journal of sports …	thieme-connect.com	https://www.thieme-connect.com/products/ejournals/html/10.1055/s-2001-11331	https://scholar.google.com/scholar?cites=1971460882624144595&as_sdt=2005&sciodt=0,5&hl=en	211										49	DF Graham, CP Carty, DG Lloyd, RS Barrett	Biomechanical predictors of maximal balance recovery performance amongst community-dwelling older adults	2015	Experimental gerontology	Elsevier	https://www.sciencedirect.com/science/article/pii/S0531556515001163	https://scholar.google.com/scholar?cites=16411662427991174627&as_sdt=2005&sciodt=0,5&hl=en	211
219	RB Davis, PA DeLuca	Gait characterization via dynamic joint stiffness	1996	Gait &Posture	Elsevier	https://www.sciencedirect.com/science/article/pii/0966636295010459	https://scholar.google.com/scholar?cites=6233707691114075646&as_sdt=2005&sciodt=0,5&hl=en	212										108	CMJ Fenwick, SHM Brown…	Comparison of different rowing exercises: trunk muscle activation and lumbar spine motion, load, and stiffness	2009	The Journal of Strength & …	journals.lww.com	https://journals.lww.com/nsca-jscr/FullText/2009/08000/Comparison_of_Different_Rowing_Exercises__Trunk.7.aspx	https://scholar.google.com/scholar?cites=15428706528270801369&as_sdt=2005&sciodt=0,5&hl=en	212										83	E Suter, W Herzog, K De Souza…	Inhibition of the quadriceps muscles in patients with anterior knee pain	1998	Journal of Applied …	journals.humankinetics.com	https://journals.humankinetics.com/view/journals/jab/14/4/article-p360.xml	https://scholar.google.com/scholar?cites=13277842384116662301&as_sdt=2005&sciodt=0,5&hl=en	212
14	GJ Pinniger, JR Steele, AG Cresswell	The force–velocity relationship of the human soleus muscle during submaximal voluntary lengthening actions	2003	European journal of applied …	Springer	https://link.springer.com/article/10.1007/s00421-003-0893-4	https://scholar.google.com/scholar?cites=1510908382931328770&as_sdt=2005&sciodt=0,5&hl=en	213										328	TF Besier, M Fredericson, GE Gold, GS Beaupré…	Knee muscle forces during walking and running in patellofemoral pain patients and pain-free controls	2009	Journal of …	Elsevier	https://www.sciencedirect.com/science/article/pii/S0021929009000396	https://scholar.google.com/scholar?cites=10886823943529288586&as_sdt=2005&sciodt=0,5&hl=en	213										48	RJ Park, H Tsao, A Claus, AG Cresswell…	Changes in regional activity of the psoas major and quadratus lumborum with voluntary trunk and hip tasks and different spinal curvatures in sitting	2013	Journal of Orthopaedic & …	jospt.org	https://www.jospt.org/doi/abs/10.2519/jospt.2013.4292	https://scholar.google.com/scholar?cites=17971946937519454513&as_sdt=2005&sciodt=0,5&hl=en	213
38	R Ando, Y Suzuki	Positive relationship between passive muscle stiffness and rapid force production	2019	Human Movement Science	Elsevier	https://www.sciencedirect.com/science/article/pii/S0167945719300995	https://scholar.google.com/scholar?cites=7338020841581162275&as_sdt=2005&sciodt=0,5&hl=en	214										60	AD Koelewijn, AJ van den Bogert	Joint contact forces can be reduced by improving joint moment symmetry in below-knee amputee gait simulations	2016	Gait &Posture	Elsevier	https://www.sciencedirect.com/science/article/pii/S0966636216301448	https://scholar.google.com/scholar?cites=1582382730887440930&as_sdt=2005&sciodt=0,5&hl=en	214										206	M Paasuke, J Ereline…	Knee extension strength and vertical jumping performance in nordic combined athletes	2001	Journal of sports medicine …	search.proquest.com	https://search.proquest.com/openview/71542f92759aa69d377c8b7d357c04b6/1?pq-origsite=gscholar&cbl=4718	https://scholar.google.com/scholar?cites=7621231617749679478&as_sdt=2005&sciodt=0,5&hl=en	214
89	CN Maganaris	In vivo measurement-based estimations of the moment arm in the human tibialis anterior muscle-tendon unit	2000	Journal of Biomechanics	Elsevier	https://www.sciencedirect.com/science/article/pii/S0021929099001888	https://scholar.google.com/scholar?cites=2278958685263188801&as_sdt=2005&sciodt=0,5&hl=en	215										6	E De Pieri, J Romkes, C Wyss, R Brunner…	Altered muscle contributions are required to support the stance limb during voluntary toe-walking	2022	… in Bioengineering and …	frontiersin.org	https://www.frontiersin.org/articles/10.3389/fbioe.2022.810560/full	https://scholar.google.com/scholar?cites=3872370173421749692&as_sdt=2005&sciodt=0,5&hl=en	215										229	LN Persch, C Ugrinowitsch, G Pereira…	Strength training improves fall-related gait kinematics in the elderly: a randomized controlled trial	2009	Clinical …	Elsevier	https://www.sciencedirect.com/science/article/pii/S0268003309001739	https://scholar.google.com/scholar?cites=1657116656219358895&as_sdt=2005&sciodt=0,5&hl=en	215
68	AH Larsen, H Sørensen, L Puggaard…	Biomechanical determinants of maximal stair climbing capacity in healthy elderly women	2009	… journal of medicine & …	Wiley Online Library	https://onlinelibrary.wiley.com/doi/abs/10.1111/j.1600-0838.2008.00845.x	https://scholar.google.com/scholar?cites=5715590375778330273&as_sdt=2005&sciodt=0,5&hl=en	216										0	BK JK	Dynamic Gait Modelling of Lower Limb Dynamics: A Mathematical Approach	2023	arXiv preprint arXiv:2310.09731	arxiv.org	https://arxiv.org/abs/2310.09731		216										164	K Schmidt, JE Duarte, M Grimmer…	The myosuit: Bi-articular anti-gravity exosuit that reduces hip extensor activity in sitting transfers	2017	Frontiers in …	frontiersin.org	https://www.frontiersin.org/articles/10.3389/fnbot.2017.00057/full	https://scholar.google.com/scholar?cites=7767468344661801764&as_sdt=2005&sciodt=0,5&hl=en	216
52	K Hirata, H Kanehisa, N Miyamoto	Acute effect of static stretching on passive stiffness of the human gastrocnemius fascicle measured by ultrasound shear wave elastography	2017	European journal of applied …	Springer	https://link.springer.com/article/10.1007/s00421-017-3550-z	https://scholar.google.com/scholar?cites=6716720436433071695&as_sdt=2005&sciodt=0,5&hl=en	217										125	AJ Blazevich, S Horne, D Cannavan…	Effect of contraction mode of slow‐speed resistance training on the maximum rate of force development in the human quadriceps	2008	Muscle &Nerve …	Wiley Online Library	https://onlinelibrary.wiley.com/doi/abs/10.1002/mus.21021	https://scholar.google.com/scholar?cites=13051994545984210123&as_sdt=2005&sciodt=0,5&hl=en	217										24	KB Cheng, M Hubbard	Role of arms in somersaulting from compliant surfaces: A simulation study of springboard standing dives	2008	Human movement science	Elsevier	https://www.sciencedirect.com/science/article/pii/S0167945707000358	https://scholar.google.com/scholar?cites=17897793323784919803&as_sdt=2005&sciodt=0,5&hl=en	217
329	T Fukunaga, Y Kawakami, S Kuno, K Funato…	Muscle architecture and function in humans	1997	Journal of …	Elsevier	https://www.sciencedirect.com/science/article/pii/S0021929096001716	https://scholar.google.com/scholar?cites=6338263240694832305&as_sdt=2005&sciodt=0,5&hl=en	218										142	TKK Koo, AFT Mak	Feasibility of using EMG driven neuromusculoskeletal model for prediction of dynamic movement of the elbow	2005	Journal of electromyography and kinesiology	Elsevier	https://www.sciencedirect.com/science/article/pii/S1050641104000616	https://scholar.google.com/scholar?cites=1393753947694256240&as_sdt=2005&sciodt=0,5&hl=en	218										7	T Keerasomboon, S Mineta, N Hirose	Influence of altered knee angle and muscular contraction type on electromyographic activity of hamstring muscles during 45 hip extension exercise	2020	Journal of sports science & …	ncbi.nlm.nih.gov	https://www.ncbi.nlm.nih.gov/pmc/articles/PMC7675620/	https://scholar.google.com/scholar?cites=10422717042151751825&as_sdt=2005&sciodt=0,5&hl=en	218
108	KB Cheng, CH Wang, HC Chen, CD Wu…	The mechanisms that enable arm motion to enhance vertical jump performance—A simulation study	2008	Journal of biomechanics	Elsevier	https://www.sciencedirect.com/science/article/pii/S0021929008001899	https://scholar.google.com/scholar?cites=4355413632231190103&as_sdt=2005&sciodt=0,5&hl=en	219										19	JC Martin, JA Nichols	Simulated work loops predict maximal human cycling power	2018	Journal of Experimental Biology	journals.biologists.com	https://journals.biologists.com/jeb/article-abstract/221/13/jeb180109/33779	https://scholar.google.com/scholar?cites=13868910825149919941&as_sdt=2005&sciodt=0,5&hl=en	219										23	G Branch	The relationship between star excursion balance test and lower extremity strength, range of motion and anthropometric characteristics	2012	Med Sportiva	researchgate.net	https://www.researchgate.net/profile/Amin-Farzaneh-Hesari/publication/351346246_The_relationship_between_star_excursion_balance_test_and_lower_extremity_strength_range_of_motion_and_anthropometric_characteristics_THE_RELATIONSHIP_BETWEEN_STAR_EXCURSION_BALANCE_TEST_AND_LOWER_EXTR/links/609275ba299bf1ad8d78eb84/The-relationship-between-star-excursion-balance-test-and-lower-extremity-strength-range…	https://scholar.google.com/scholar?cites=3894662970242088395&as_sdt=2005&sciodt=0,5&hl=en	219
294	J Avela, T Finni, T Liikavainio…	Neural and mechanical responses of the triceps surae muscle group after 1 h of repeated fast passive stretches	2004	Journal of Applied …	journals.physiology.org	https://journals.physiology.org/doi/full/10.1152/japplphysiol.01010.2003?HITS=10&hits=10&andorexactfulltext=and&searchid=1&FIRSTINDEX=0&firstpage=2325&resourcetype=HWCIT&andorexacttitle=and&RESULTFORMAT=1&sortspec=relevance&volume=96&maxtoshow=&andorexacttitleabs=and	https://scholar.google.com/scholar?cites=18340425338919593429&as_sdt=2005&sciodt=0,5&hl=en	220										16	RP Young, RG Marteniuk	Changes in inter-joint relationships of muscle moments and powers accompanying the acquisition of a multi-articular kicking task	1995	Journal of biomechanics	Elsevier	https://www.sciencedirect.com/science/article/pii/002192909400115K	https://scholar.google.com/scholar?cites=14800244810503150315&as_sdt=2005&sciodt=0,5&hl=en	220										9	S Madinei, S Kim, JH Park, D Srinivasan…	A novel approach to quantify the assistive torque profiles generated by passive back-support exoskeletons	2022	Journal of …	Elsevier	https://www.sciencedirect.com/science/article/pii/S0021929022004043	https://scholar.google.com/scholar?cites=982612239630283925&as_sdt=2005&sciodt=0,5&hl=en	220
532	MF Eilenberg, H Geyer, H Herr	Control of a powered ankle–foot prosthesis based on a neuromuscular model	2010	IEEE transactions on neural …	ieeexplore.ieee.org	https://ieeexplore.ieee.org/abstract/document/5378631/	https://scholar.google.com/scholar?cites=3849183663402431153&as_sdt=2005&sciodt=0,5&hl=en	221										31	C Maurer, S Heller, JJ Sure, D Fuchs, C Mickel…	Strength improvements through occlusal splints? The effects of different lower jaw positions on maximal isometric force production and performance in …	2018	PLoS …	journals.plos.org	https://journals.plos.org/plosone/article?id=10.1371/journal.pone.0193540	https://scholar.google.com/scholar?cites=6331018080524640178&as_sdt=2005&sciodt=0,5&hl=en	221										189	MF Patrek, TW Kernozek, JD Willson…	Hip-abductor fatigue and single-leg landing mechanics in women athletes	2011	Journal of athletic …	meridian.allenpress.com	https://meridian.allenpress.com/jat/article-abstract/46/1/31/111188	https://scholar.google.com/scholar?cites=3536335726138754042&as_sdt=2005&sciodt=0,5&hl=en	221
385	A Ferri, G Scaglioni, M Pousson…	Strength and power changes of the human plantar flexors and knee extensors in response to resistance training in old age	2003	Acta physiologica …	Wiley Online Library	https://onlinelibrary.wiley.com/doi/abs/10.1046/j.1365-201X.2003.01050.x	https://scholar.google.com/scholar?cites=11341480312555032178&as_sdt=2005&sciodt=0,5&hl=en	222										403	S Nadeau, AB Arsenault, D Gravel…	Analysis of the clinical factors determining natural and maximal gait speeds in adults with A Stroke1	1999	American journal of …	journals.lww.com	https://journals.lww.com/ajpmr/Fulltext/1999/03000/Analysis_of_the_Clinical_Factors_Determining.7.aspx	https://scholar.google.com/scholar?cites=703181128731721391&as_sdt=2005&sciodt=0,5&hl=en	222										83	G Guilhem, S Dorel, A Couturier…	Adjustment of muscle coordination during an all-out sprint cycling task	2012	Medicine and science in …	insep.hal.science	https://insep.hal.science/hal-01616637/	https://scholar.google.com/scholar?cites=11679634077013729445&as_sdt=2005&sciodt=0,5&hl=en	222
196	K Karamanidis, A Arampatzis, L Mademli	Age-related deficit in dynamic stability control after forward falls is affected by muscle strength and tendon stiffness	2008	Journal of Electromyography and …	Elsevier	https://www.sciencedirect.com/science/article/pii/S1050641107000673	https://scholar.google.com/scholar?cites=2671200508881001974&as_sdt=2005&sciodt=0,5&hl=en	223										85	SJ Shultz, RJ Schmitz, AD Nguyen…	Joint laxity is related to lower extremity energetics during a drop jump landing	2010	Medicine and science in …	ncbi.nlm.nih.gov	https://www.ncbi.nlm.nih.gov/pmc/articles/PMC2936657/	https://scholar.google.com/scholar?cites=10075932207064816429&as_sdt=2005&sciodt=0,5&hl=en	223										47	J Dirnberger, HP Wiesinger…	Reproducibility for isometric and isokinetic maximum knee flexion and extension measurements using the IsoMed 2000-dynamometer	2012	… and exercise science	content.iospress.com	https://content.iospress.com/articles/isokinetics-and-exercise-science/ies00451	https://scholar.google.com/scholar?cites=15331624476597392910&as_sdt=2005&sciodt=0,5&hl=en	223
[truncated: 277 more rows]
[truncated: 112 more columns]

## Sheet: Search (Moment Arm)
(triceps surae OR achilles) AND moment arm AND (rotation OR excursion)									(quadriceps OR patella) AND moment arm AND (rotation OR excursion)									gluteus AND moment arm AND (rotation OR excursion)									(hamstring OR biceps femoris OR semimembranosus OR semitendinosus) AND moment arm AND (rotation OR excursion)									(iliopsoas OR iliacus OR psoas) AND moment arm AND (rotation OR excursion)									tibialis posterior AND moment arm AND (rotation OR excursion)
[truncated: 501 more rows]
[truncated: 139 more columns]

[truncated: 2 more sheets: Duplicate Removal, Screen List]
