# Supplementary material for: Muscle Moment Arm–Joint Angle Relations in the Hip, Knee, and Ankle: A Visualization of Datasets
Source: Ann Biomed Eng. 2025 May 9;53(8):1757–76. doi: 10.1007/s10439-025-03735-w (PMC12283864; doi:10.1007/s10439-025-03735-w)
Supplement: Supplementary file 1 — (zip 4295 KB) [file 10439_2025_3735_MOESM1_ESM.zip › Supplementary_Chen_Franklin_2024/S2_Metadata_Catalog.xlsx]

## Sheet: Moment Arm
No.	Reference	Subject	Measurement Object	Measurement Type	Primary DoF	Secondary DoF	Tertiary DoF	Subject Note	Group Note	Data Note	DOI	The color yellow indicates that the values are not specified in the study, but rather estimated from the figure(s), text description, or relevant data. The color red and the question mark indicates no relevant information. The color green indicates that the DoFs are not typical.
1	Smidt (1973)	26M (28.4±7.3yr; 176.4±7.0cm; 82.4±13.7kg)	Biceps femoris	CoR	Knee flexion 0°~90°	Hip flexion 0°	-	-	-	-	https://doi.org/10.1016/0021-9290(73)90040-7
2	Smidt (1973)	26M (28.4±7.3yr; 176.4±7.0cm; 82.4±13.7kg)	Patellar tendon	CoR	Knee flexion 0°~90°	Hip flexion 0°	-	-	-	-	https://doi.org/10.1016/0021-9290(73)90040-7
3	Spoor & van Leeuwen (1992)	1FC (89yr)	Rectus femoris	CoR	Knee flexion 11°~79°	NA	-	Cadaver	Average	-	https://doi.org/10.1016/0021-9290(92)90276-7
4	Spoor & van Leeuwen (1992)	1FC (89yr)	Rectus femoris	TE	Knee flexion 6°~96°	NA	-	Cadaver	After MRI	-	https://doi.org/10.1016/0021-9290(92)90276-7
5	Spoor & van Leeuwen (1992)	1FC (89yr)	Sartorius	CoR	Knee flexion 11°~79°	NA	-	Cadaver	Average	-	https://doi.org/10.1016/0021-9290(92)90276-7
6	Spoor & van Leeuwen (1992)	1FC (89yr)	Sartorius	TE	Knee flexion 6°~96°	NA	-	Cadaver	After MRI	-	https://doi.org/10.1016/0021-9290(92)90276-7
7	Spoor & van Leeuwen (1992)	1FC (89yr)	Gracilis	CoR	Knee flexion 11°~79°	NA	-	Cadaver	Average	-	https://doi.org/10.1016/0021-9290(92)90276-7
8	Spoor & van Leeuwen (1992)	1FC (89yr)	Gracilis	TE	Knee flexion 6°~96°	NA	-	Cadaver	After MRI	-	https://doi.org/10.1016/0021-9290(92)90276-7
9	Spoor & van Leeuwen (1992)	1FC (89yr)	Semitendinosus	CoR	Knee flexion 11°~79°	NA	-	Cadaver	Average	-	https://doi.org/10.1016/0021-9290(92)90276-7
10	Spoor & van Leeuwen (1992)	1FC (89yr)	Semitendinosus	TE	Knee flexion 6°~96°	NA	-	Cadaver	After MRI	-	https://doi.org/10.1016/0021-9290(92)90276-7
11	Spoor & van Leeuwen (1992)	1FC (89yr)	Semimembranosus	CoR	Knee flexion 11°~79°	NA	-	Cadaver	Average	-	https://doi.org/10.1016/0021-9290(92)90276-7
12	Spoor & van Leeuwen (1992)	1FC (89yr)	Semimembranosus	TE	Knee flexion 6°~96°	NA	-	Cadaver	After MRI	-	https://doi.org/10.1016/0021-9290(92)90276-7
13	Spoor & van Leeuwen (1992)	1FC (89yr)	Biceps femoris (long)	CoR	Knee flexion 11°~79°	NA	-	Cadaver	Average	-	https://doi.org/10.1016/0021-9290(92)90276-7
14	Spoor & van Leeuwen (1992)	1FC (89yr)	Biceps femoris (long)	TE	Knee flexion 6°~96°	NA	-	Cadaver	After MRI	-	https://doi.org/10.1016/0021-9290(92)90276-7
15	Spoor & van Leeuwen (1992)	1FC (89yr)	Gastrocnemius lateralis	CoR	Knee flexion 11°~79°	NA	-	Cadaver	Average	-	https://doi.org/10.1016/0021-9290(92)90276-7
16	Spoor & van Leeuwen (1992)	1FC (89yr)	Gastrocnemius lateralis	TE	Knee flexion 6°~96°	NA	-	Cadaver	After MRI	-	https://doi.org/10.1016/0021-9290(92)90276-7
17	Spoor & van Leeuwen (1992)	1FC (89yr)	Gastrocnemius medialis	CoR	Knee flexion 11°~79°	NA	-	Cadaver	Average	-	https://doi.org/10.1016/0021-9290(92)90276-7
18	Spoor & van Leeuwen (1992)	1FC (89yr)	Gastrocnemius medialis	TE	Knee flexion 6°~96°	NA	-	Cadaver	After MRI	-	https://doi.org/10.1016/0021-9290(92)90276-7
19	Spoor & van Leeuwen (1992)	1FC (89yr)	Tensor fasciae latae	TE	Knee flexion 6°~96°	NA	-	Cadaver	After MRI	-	https://doi.org/10.1016/0021-9290(92)90276-7
20	Arnold et al. (2000)	3C	Psoas	TE	Hip flexion 0°~90°	Knee flexion 20°	-	Cadaver	-	-	https://doi.org/10.3109/10929080009148877
21	Arnold et al. (2000)	3C	Semitendinosus	TE	Hip flexion -10°~90°	Knee flexion 20°	-	Cadaver	-	-	https://doi.org/10.3109/10929080009148877
22	Arnold et al. (2000)	3C	Semitendinosus	TE	Knee flexion 10°~70°	Hip flexion 20°	-	Cadaver	-	-	https://doi.org/10.3109/10929080009148877
23	Arnold et al. (2000)	3C	Semimembranosus	TE	Hip flexion 0°~90°	Knee flexion 20°	-	Cadaver	-	-	https://doi.org/10.3109/10929080009148877
24	Arnold et al. (2000)	3C	Semimembranosus	TE	Knee flexion 10°~80°	Hip flexion 20°	-	Cadaver	-	-	https://doi.org/10.3109/10929080009148877
25	Buford et al. (2001)	2FC&15MC (56.7±8.5yr)	Semitendinosus	TE	Knee internal rotation -15°~10°	Knee flexion 30°	-	Cadaver	-	-	https://doi.org/10.1016/S0968-0160(01)00106-5
26	Buford et al. (2001)	2FC&15MC (56.7±8.5yr)	Semimembranosus	TE	Knee internal rotation -15°~10°	Knee flexion 30°	-	Cadaver	-	-	https://doi.org/10.1016/S0968-0160(01)00106-5
27	Buford et al. (2001)	2FC&15MC (56.7±8.5yr)	Gracilis	TE	Knee internal rotation -15°~10°	Knee flexion 30°	-	Cadaver	-	-	https://doi.org/10.1016/S0968-0160(01)00106-5
28	Buford et al. (2001)	2FC&15MC (56.7±8.5yr)	Sartorius	TE	Knee internal rotation -15°~10°	Knee flexion 30°	-	Cadaver	-	-	https://doi.org/10.1016/S0968-0160(01)00106-5
29	Buford et al. (2001)	2FC&15MC (56.7±8.5yr)	Popliteus	TE	Knee internal rotation -15°~10°	Knee flexion 30°	-	Cadaver	-	-	https://doi.org/10.1016/S0968-0160(01)00106-5
30	Buford et al. (2001)	2FC&15MC (56.7±8.5yr)	Biceps femoris (long)	TE	Knee internal rotation -15°~10°	Knee flexion 30°	-	Cadaver	-	-	https://doi.org/10.1016/S0968-0160(01)00106-5
31	Buford et al. (2001)	2FC&15MC (56.7±8.5yr)	Biceps femoris (short)	TE	Knee internal rotation -15°~10°	Knee flexion 30°	-	Cadaver	-	-	https://doi.org/10.1016/S0968-0160(01)00106-5
32	Buford et al. (1997)	1FC&14MC (55.9±8.8yr)	Semitendinosus	TE	Knee flexion 5°~130°	NA	-	Cadaver	-	-	https://doi.org/10.1109/86.650292
33	Buford et al. (1997)	1FC&14MC (55.9±8.8yr)	Semimembranosus	TE	Knee flexion 5°~130°	NA	-	Cadaver	-	-	https://doi.org/10.1109/86.650292
34	Buford et al. (1997)	1FC&14MC (55.9±8.8yr)	Biceps femoris (short)	TE	Knee flexion 5°~130°	NA	-	Cadaver	-	-	https://doi.org/10.1109/86.650292
35	Buford et al. (1997)	1FC&14MC (55.9±8.8yr)	Biceps femoris (long)	TE	Knee flexion 5°~130°	NA	-	Cadaver	-	-	https://doi.org/10.1109/86.650292
36	Buford et al. (1997)	1FC&14MC (55.9±8.8yr)	Sartorius	TE	Knee flexion 5°~130°	NA	-	Cadaver	-	-	https://doi.org/10.1109/86.650292
37	Buford et al. (1997)	1FC&14MC (55.9±8.8yr)	Gracilis	TE	Knee flexion 5°~130°	NA	-	Cadaver	-	-	https://doi.org/10.1109/86.650292
38	Buford et al. (1997)	1FC&14MC (55.9±8.8yr)	Gastrocnemius medialis	TE	Knee flexion 5°~130°	NA	-	Cadaver	-	-	https://doi.org/10.1109/86.650292
39	Buford et al. (1997)	1FC&14MC (55.9±8.8yr)	Gastrocnemius lateralis	TE	Knee flexion 5°~130°	NA	-	Cadaver	-	-	https://doi.org/10.1109/86.650292
40	Buford et al. (1997)	1FC&14MC (55.9±8.8yr)	Patellar tendon	TE	Knee flexion 5°~130°	NA	-	Cadaver	-	-	https://doi.org/10.1109/86.650292
41	Buford et al. (1997)	1FC&14MC (55.9±8.8yr)	Rectus femoris	TE	Knee flexion 5°~130°	NA	-	Cadaver	-	-	https://doi.org/10.1109/86.650292
42	Buford et al. (1997)	1FC&14MC (55.9±8.8yr)	Vastus medialis	TE	Knee flexion 5°~130°	NA	-	Cadaver	-	-	https://doi.org/10.1109/86.650292
43	Buford et al. (1997)	1FC&14MC (55.9±8.8yr)	Vastus lateralis	TE	Knee flexion 5°~130°	NA	-	Cadaver	-	-	https://doi.org/10.1109/86.650292
44	Buford et al. (1997)	1FC&14MC (55.9±8.8yr)	Vastus intermedius	TE	Knee flexion 5°~130°	NA	-	Cadaver	-	-	https://doi.org/10.1109/86.650292
45	Buford et al. (1997)	1FC&14MC (55.9±8.8yr)	Popliteus	TE	Knee flexion 5°~130°	NA	-	Cadaver	-	Sign unspecified	https://doi.org/10.1109/86.650292
46	Sobczak et al. (2013)	2FC&3MC (84±9yr)	Rectus femoris	TE	Knee flexion 20°, 45°, 75°	NA	-	Cadaver	-	-	https://doi.org/10.1016/j.clinbiomech.2012.12.008
47	Sobczak et al. (2013)	2FC&3MC (84±9yr)	Tensor fasciae latae	TE	Knee flexion 20°, 45°, 75°	NA	-	Cadaver	-	-	https://doi.org/10.1016/j.clinbiomech.2012.12.008
48	Sobczak et al. (2013)	2FC&3MC (84±9yr)	Gracilis	TE	Knee flexion 20°, 45°, 75°	NA	-	Cadaver	-	-	https://doi.org/10.1016/j.clinbiomech.2012.12.008
49	Sobczak et al. (2013)	2FC&3MC (84±9yr)	Biceps femoris	TE	Knee flexion 20°, 45°, 75°	NA	-	Cadaver	-	-	https://doi.org/10.1016/j.clinbiomech.2012.12.008
50	Sobczak et al. (2013)	2FC&3MC (84±9yr)	Semitendinosus	TE	Knee flexion 20°, 45°, 75°	NA	-	Cadaver	-	-	https://doi.org/10.1016/j.clinbiomech.2012.12.008
51	Sobczak et al. (2013)	2FC&3MC (84±9yr)	Semimembranosus	TE	Knee flexion 20°, 45°, 75°	NA	-	Cadaver	-	-	https://doi.org/10.1016/j.clinbiomech.2012.12.008
52	Klein et al. (1996)	10C (＞60yr)	Tibialis anterior	TE	Ankle dorsiflexion -25°~15°	NA	-	Cadaver	-	Data fitted	https://doi.org/10.1016/0021-9290(95)00025-9
53	Klein et al. (1996)	10C (＞60yr)	Tibialis anterior	TE	Ankle inversion -5°~15°	Ankle dorsiflexion ?	-	Cadaver	-	Data fitted	https://doi.org/10.1016/0021-9290(95)00025-9
54	Klein et al. (1996)	10C (＞60yr)	Tibialis posterior	TE	Ankle dorsiflexion -25°~15°	NA	-	Cadaver	-	Data fitted	https://doi.org/10.1016/0021-9290(95)00025-9
55	Klein et al. (1996)	10C (＞60yr)	Tibialis posterior	TE	Ankle inversion -5°~15°	Ankle dorsiflexion ?	-	Cadaver	-	Data fitted	https://doi.org/10.1016/0021-9290(95)00025-9
56	Klein et al. (1996)	10C (＞60yr)	Flexor hallucis longus	TE	Ankle dorsiflexion -25°~15°	NA	-	Cadaver	-	Data fitted	https://doi.org/10.1016/0021-9290(95)00025-9
57	Klein et al. (1996)	10C (＞60yr)	Flexor hallucis longus	TE	Ankle inversion -5°~15°	Ankle dorsiflexion ?	-	Cadaver	-	Data fitted	https://doi.org/10.1016/0021-9290(95)00025-9
58	Klein et al. (1996)	10C (＞60yr)	Achilles tendon	TE	Ankle dorsiflexion -25°~15°	NA	-	Cadaver	-	Data fitted	https://doi.org/10.1016/0021-9290(95)00025-9
59	Klein et al. (1996)	10C (＞60yr)	Achilles tendon	TE	Ankle inversion -5°~15°	Ankle dorsiflexion ?	-	Cadaver	-	Data fitted	https://doi.org/10.1016/0021-9290(95)00025-9
60	Klein et al. (1996)	10C (＞60yr)	Peroneus longus	TE	Ankle dorsiflexion -25°~15°	NA	-	Cadaver	-	Data fitted	https://doi.org/10.1016/0021-9290(95)00025-9
61	Klein et al. (1996)	10C (＞60yr)	Peroneus longus	TE	Ankle inversion -5°~15°	Ankle dorsiflexion ?	-	Cadaver	-	Data fitted	https://doi.org/10.1016/0021-9290(95)00025-9
62	Klein et al. (1996)	10C (＞60yr)	Peroneus brevis	TE	Ankle dorsiflexion -25°~15°	NA	-	Cadaver	-	Data fitted	https://doi.org/10.1016/0021-9290(95)00025-9
63	Klein et al. (1996)	10C (＞60yr)	Peroneus brevis	TE	Ankle inversion -5°~15°	Ankle dorsiflexion ?	-	Cadaver	-	Data fitted	https://doi.org/10.1016/0021-9290(95)00025-9
64	Vaarbakken et al. (2014)	1FC&2MC (65.7±5.9yr)	Piriformis	TE	Hip flexion -15°~120°	NA	-	Cadaver	-	-	https://doi.org/10.1016/j.clinbiomech.2014.05.011
65	Vaarbakken et al. (2014)	1FC&2MC (65.7±5.9yr)	Piriformis	TE	Hip adduction -11°~-4°	Hip flexion -15°~105°	-	Cadaver	-	Angles averged	https://doi.org/10.1016/j.clinbiomech.2014.05.011
66	Vaarbakken et al. (2014)	1FC&2MC (65.7±5.9yr)	Piriformis	TE	Hip internal rotation -9°~4°	Hip flexion -15°~105°	-	Cadaver	-	Angles averged	https://doi.org/10.1016/j.clinbiomech.2014.05.011
67	Vaarbakken et al. (2014)	1FC&2MC (65.7±5.9yr)	Obturator internus	TE	Hip flexion -15°~120°	NA	-	Cadaver	-	-	https://doi.org/10.1016/j.clinbiomech.2014.05.011
68	Vaarbakken et al. (2014)	1FC&2MC (65.7±5.9yr)	Obturator internus	TE	Hip adduction -11°~-4°	Hip flexion -15°~105°	-	Cadaver	-	Angles averged	https://doi.org/10.1016/j.clinbiomech.2014.05.011
69	Vaarbakken et al. (2014)	1FC&2MC (65.7±5.9yr)	Obturator internus	TE	Hip internal rotation -9°~5°	Hip flexion -15°~105°	-	Cadaver	-	Angles averged	https://doi.org/10.1016/j.clinbiomech.2014.05.011
70	Vaarbakken et al. (2015)	1FC&2MC (65.7±5.9yr)	Quadratus femoris	TE	Hip flexion -15°~105°	NA	-	Cadaver	Superior string	-	https://doi.org/10.1016/j.clinbiomech.2015.02.004
71	Vaarbakken et al. (2015)	1FC&2MC (65.7±5.9yr)	Quadratus femoris	TE	Hip flexion -15°~105°	NA	-	Cadaver	Inferior string	-	https://doi.org/10.1016/j.clinbiomech.2015.02.004
72	Vaarbakken et al. (2015)	1FC&2MC (65.7±5.9yr)	Obturator externus	TE	Hip flexion -15°~105°	NA	-	Cadaver	Medial string	-	https://doi.org/10.1016/j.clinbiomech.2015.02.004
73	Vaarbakken et al. (2015)	1FC&2MC (65.7±5.9yr)	Obturator externus	TE	Hip flexion -15°~105°	NA	-	Cadaver	Lateral string	-	https://doi.org/10.1016/j.clinbiomech.2015.02.004
74	Delp et al. (1999)	4C	Gluteus medius	TE	Hip internal rotation 0°	Hip flexion 0°~90°	-	Cadaver	String 1	-	https://doi.org/10.1016/S0021-9290(99)00032-9
75	Delp et al. (1999)	4C	Gluteus medius	TE	Hip internal rotation 0°	Hip flexion 0°~90°	-	Cadaver	String 2	-	https://doi.org/10.1016/S0021-9290(99)00032-9
76	Delp et al. (1999)	4C	Gluteus medius	TE	Hip internal rotation 0°	Hip flexion 0°~90°	-	Cadaver	String 3	-	https://doi.org/10.1016/S0021-9290(99)00032-9
77	Delp et al. (1999)	4C	Gluteus medius	TE	Hip internal rotation 0°	Hip flexion 0°~90°	-	Cadaver	String 4	-	https://doi.org/10.1016/S0021-9290(99)00032-9
78	Delp et al. (1999)	4C	Gluteus maximus	TE	Hip internal rotation 0°	Hip flexion 0°~90°	-	Cadaver	String 1	-	https://doi.org/10.1016/S0021-9290(99)00032-9
79	Delp et al. (1999)	4C	Gluteus maximus	TE	Hip internal rotation 0°	Hip flexion 0°~90°	-	Cadaver	String 2	-	https://doi.org/10.1016/S0021-9290(99)00032-9
80	Delp et al. (1999)	4C	Gluteus maximus	TE	Hip internal rotation 0°	Hip flexion 0°~90°	-	Cadaver	String 3	-	https://doi.org/10.1016/S0021-9290(99)00032-9
81	Delp et al. (1999)	4C	Gluteus maximus	TE	Hip internal rotation 0°	Hip flexion 0°~90°	-	Cadaver	String 4	-	https://doi.org/10.1016/S0021-9290(99)00032-9
82	Delp et al. (1999)	4C	Gluteus maximus	TE	Hip internal rotation 0°	Hip flexion 0°~90°	-	Cadaver	String 5	-	https://doi.org/10.1016/S0021-9290(99)00032-9
83	Delp et al. (1999)	4C	Gluteus maximus	TE	Hip internal rotation 0°	Hip flexion 0°~90°	-	Cadaver	String 6	-	https://doi.org/10.1016/S0021-9290(99)00032-9
84	Delp et al. (1999)	4C	Obturator internus	TE	Hip internal rotation 0°	Hip flexion 0°~90°	-	Cadaver	-	-	https://doi.org/10.1016/S0021-9290(99)00032-9
85	Delp et al. (1999)	4C	Obturator externus	TE	Hip internal rotation 0°	Hip flexion 0°~90°	-	Cadaver	-	-	https://doi.org/10.1016/S0021-9290(99)00032-9
86	Delp et al. (1999)	4C	Quadratus femoris	TE	Hip internal rotation 0°	Hip flexion 0°~90°	-	Cadaver	-	-	https://doi.org/10.1016/S0021-9290(99)00032-9
87	Delp et al. (1999)	4C	Iliopsoas	TE	Hip internal rotation 0°	Hip flexion 0°~90°	-	Cadaver	-	-	https://doi.org/10.1016/S0021-9290(99)00032-9
88	Hintermann et al. (1994)	7FC&8MC (72.4yr)	Extensor digitorum longus	TE	Ankle dorsiflexion -25°~10°	NA	-	Cadaver	-	-	https://doi.org/10.1177/107110079401500708
89	Hintermann et al. (1994)	7FC&8MC (72.4yr)	Extensor digitorum longus	TE	Ankle inversion -4.5°, 10,5°	Ankle dorsiflexion -30°~20°	-	Cadaver	-	-	https://doi.org/10.1177/107110079401500708
90	Hintermann et al. (1994)	7FC&8MC (72.4yr)	Extensor hallucis longus	TE	Ankle dorsiflexion -25°~10°	NA	-	Cadaver	-	-	https://doi.org/10.1177/107110079401500708
91	Hintermann et al. (1994)	7FC&8MC (72.4yr)	Extensor hallucis longus	TE	Ankle inversion -4.5°, 10,5°	Ankle dorsiflexion -30°~20°	-	Cadaver	-	-	https://doi.org/10.1177/107110079401500708
92	Hintermann et al. (1994)	7FC&8MC (72.4yr)	Tibialis anterior	TE	Ankle dorsiflexion -25°~10°	NA	-	Cadaver	-	-	https://doi.org/10.1177/107110079401500708
93	Hintermann et al. (1994)	7FC&8MC (72.4yr)	Tibialis anterior	TE	Ankle inversion -4.5°, 10,5°	Ankle dorsiflexion -30°~20°	-	Cadaver	-	-	https://doi.org/10.1177/107110079401500708
94	Hintermann et al. (1994)	7FC&8MC (72.4yr)	Achilles tendon	TE	Ankle dorsiflexion -25°~10°	NA	-	Cadaver	-	-	https://doi.org/10.1177/107110079401500708
95	Hintermann et al. (1994)	7FC&8MC (72.4yr)	Achilles tendon	TE	Ankle inversion -4.5°, 10,5°	Ankle dorsiflexion -30°~20°	-	Cadaver	-	-	https://doi.org/10.1177/107110079401500708
96	Hintermann et al. (1994)	7FC&8MC (72.4yr)	Peroneus brevis	TE	Ankle dorsiflexion -25°~10°	NA	-	Cadaver	-	-	https://doi.org/10.1177/107110079401500708
97	Hintermann et al. (1994)	7FC&8MC (72.4yr)	Peroneus brevis	TE	Ankle inversion -4.5°, 10,5°	Ankle dorsiflexion -30°~20°	-	Cadaver	-	-	https://doi.org/10.1177/107110079401500708
98	Hintermann et al. (1994)	7FC&8MC (72.4yr)	Peroneus longus	TE	Ankle dorsiflexion -25°~10°	NA	-	Cadaver	-	-	https://doi.org/10.1177/107110079401500708
99	Hintermann et al. (1994)	7FC&8MC (72.4yr)	Peroneus longus	TE	Ankle inversion -4.5°, 10,5°	Ankle dorsiflexion -30°~20°	-	Cadaver	-	-	https://doi.org/10.1177/107110079401500708
100	Hintermann et al. (1994)	7FC&8MC (72.4yr)	Flexor digitorum longus	TE	Ankle dorsiflexion -25°~10°	NA	-	Cadaver	-	-	https://doi.org/10.1177/107110079401500708
101	Hintermann et al. (1994)	7FC&8MC (72.4yr)	Flexor digitorum longus	TE	Ankle inversion -4.5°, 10,5°	Ankle dorsiflexion -30°~20°	-	Cadaver	-	-	https://doi.org/10.1177/107110079401500708
102	Hintermann et al. (1994)	7FC&8MC (72.4yr)	Flexor hallucis longus	TE	Ankle dorsiflexion -25°~10°	NA	-	Cadaver	-	-	https://doi.org/10.1177/107110079401500708
103	Hintermann et al. (1994)	7FC&8MC (72.4yr)	Flexor hallucis longus	TE	Ankle inversion -4.5°, 10,5°	Ankle dorsiflexion -30°~20°	-	Cadaver	-	-	https://doi.org/10.1177/107110079401500708
104	Hintermann et al. (1994)	7FC&8MC (72.4yr)	Tibialis posterior	TE	Ankle dorsiflexion -25°~10°	NA	-	Cadaver	-	-	https://doi.org/10.1177/107110079401500708
105	Hintermann et al. (1994)	7FC&8MC (72.4yr)	Tibialis posterior	TE	Ankle inversion -4.5°, 10,5°	Ankle dorsiflexion -30°~20°	-	Cadaver	-	-	https://doi.org/10.1177/107110079401500708
106	Visser et al. (1990)	3FC&2MC	Biceps femoris (long)	TE	Hip flexion 0°~60°	Knee flexion 0°	-	Cadaver	-	Data fitted	https://doi.org/10.1007/BF00236067
107	Visser et al. (1990)	3FC&2MC	Biceps femoris (long)	TE	Knee flexion 10°~80°	Hip flexion 0°	-	Cadaver	-	Data fitted	https://doi.org/10.1007/BF00236067
108	Visser et al. (1990)	3FC&2MC	Rectus femoris	TE	Hip flexion 0°~60°	Knee flexion 0°	-	Cadaver	-	Data fitted	https://doi.org/10.1007/BF00236067
109	Visser et al. (1990)	3FC&2MC	Rectus femoris	TE	Knee flexion 10°~80°	Hip flexion 0°	-	Cadaver	-	Data fitted	https://doi.org/10.1007/BF00236067
110	Visser et al. (1990)	3FC&2MC	Vastus medialis	TE	Knee flexion 10°~80°	Hip flexion 0°	-	Cadaver	Medial part	Data fitted	https://doi.org/10.1007/BF00236067
111	Visser et al. (1990)	3FC&2MC	Vastus medialis	TE	Knee flexion 10°~80°	Hip flexion 0°	-	Cadaver	Lateral part	Data fitted	https://doi.org/10.1007/BF00236067
112	Visser et al. (1990)	3FC&2MC	Vastus lateralis	TE	Knee flexion 10°~80°	Hip flexion 0°	-	Cadaver	Medial part	Data fitted	https://doi.org/10.1007/BF00236067
113	Visser et al. (1990)	3FC&2MC	Vastus lateralis	TE	Knee flexion 10°~80°	Hip flexion 0°	-	Cadaver	Lateral part	Data fitted	https://doi.org/10.1007/BF00236067
114	Visser et al. (1990)	3FC&2MC	Vastus intermedius	TE	Knee flexion 10°~80°	Hip flexion 0°	-	Cadaver	-	Data fitted	https://doi.org/10.1007/BF00236067
115	Visser et al. (1990)	3FC&2MC	Gastrocnemius	TE	Knee flexion 10°~80°	Ankle dorsiflexion -20°	-	Cadaver	-	Data fitted	https://doi.org/10.1007/BF00236067
116	Wilson & Sheehan (2009)	11F&11M (24.9±5.0yr; 170.8±7.7cm; 67.9±12.7kg)	Vastus medialis	CoR3+	Knee flexion 0°~44°	Hip flexion 20°	-	-	-	-	https://doi.org/10.1016/j.jbiomech.2009.05.011
117	Wilson & Sheehan (2009)	11F&11M (24.9±5.0yr; 170.8±7.7cm; 67.9±12.7kg)	Vastus lateralis	CoR3+	Knee flexion 0°~44°	Hip flexion 20°	-	-	-	-	https://doi.org/10.1016/j.jbiomech.2009.05.011
118	Wilson & Sheehan (2009)	11F&11M (24.9±5.0yr; 170.8±7.7cm; 67.9±12.7kg)	Vastus intermedius	CoR3+	Knee flexion 0°~44°	Hip flexion 20°	-	-	-	-	https://doi.org/10.1016/j.jbiomech.2009.05.011
119	Wilson & Sheehan (2009)	11F&11M (24.9±5.0yr; 170.8±7.7cm; 67.9±12.7kg)	Rectus femoris	CoR3+	Knee flexion 0°~44°	Hip flexion 20°	-	-	-	-	https://doi.org/10.1016/j.jbiomech.2009.05.011
120	Wilson & Sheehan (2009)	11F&11M (24.9±5.0yr; 170.8±7.7cm; 67.9±12.7kg)	Patellar tendon	CoR3+	Knee flexion 0°~44°	Hip flexion 20°	-	-	-	-	https://doi.org/10.1016/j.jbiomech.2009.05.011
121	Lee & Piazza (2008)	5F&5M (21~32yr; 169.7±8.0cm; 67.9±10.9kg)	Tibialis anterior	TE	Ankle inversion -15°, 0°, 20°	Ankle plantarflexion 0°	-	-	-	-	https://doi.org/10.1016/j.jbiomech.2008.09.029
122	Lee & Piazza (2008)	5F&5M (21~32yr; 169.7±8.0cm; 67.9±10.9kg)	Tibialis anterior	TE+	Ankle inversion -15°, 0°, 20°	Ankle plantarflexion 0°	-	-	-	-	https://doi.org/10.1016/j.jbiomech.2008.09.029
123	Lee & Piazza (2008)	5F&5M (21~32yr; 169.7±8.0cm; 67.9±10.9kg)	Tibialis anterior	TE+++	Ankle inversion -15°, 0°, 20°	Ankle plantarflexion 0°	-	-	-	-	https://doi.org/10.1016/j.jbiomech.2008.09.029
124	Lee & Piazza (2008)	5F&5M (21~32yr; 169.7±8.0cm; 67.9±10.9kg)	Gastrocnemius lateralis	TE	Ankle inversion -15°, 0°, 20°	Ankle plantarflexion 0°	-	-	-	-	https://doi.org/10.1016/j.jbiomech.2008.09.029
125	Lee & Piazza (2008)	5F&5M (21~32yr; 169.7±8.0cm; 67.9±10.9kg)	Gastrocnemius lateralis	TE+	Ankle inversion -15°, 0°, 20°	Ankle plantarflexion 0°	-	-	-	-	https://doi.org/10.1016/j.jbiomech.2008.09.029
126	Lee & Piazza (2008)	5F&5M (21~32yr; 169.7±8.0cm; 67.9±10.9kg)	Gastrocnemius lateralis	TE+++	Ankle inversion -15°, 0°, 20°	Ankle plantarflexion 0°	-	-	-	-	https://doi.org/10.1016/j.jbiomech.2008.09.029
127	Lee & Piazza (2008)	5F&5M (21~32yr; 169.7±8.0cm; 67.9±10.9kg)	Gastrocnemius medialis	TE	Ankle inversion -15°, 0°, 20°	Ankle plantarflexion 0°	-	-	-	-	https://doi.org/10.1016/j.jbiomech.2008.09.029
128	Lee & Piazza (2008)	5F&5M (21~32yr; 169.7±8.0cm; 67.9±10.9kg)	Gastrocnemius medialis	TE+	Ankle inversion -15°, 0°, 20°	Ankle plantarflexion 0°	-	-	-	-	https://doi.org/10.1016/j.jbiomech.2008.09.029
129	Lee & Piazza (2008)	5F&5M (21~32yr; 169.7±8.0cm; 67.9±10.9kg)	Gastrocnemius medialis	TE+++	Ankle inversion -15°, 0°, 20°	Ankle plantarflexion 0°	-	-	-	-	https://doi.org/10.1016/j.jbiomech.2008.09.029
130	Maganaris (2003)	8M (22±2yr; 173±3cm; 75±3kg)	Gastrocnemius medialis	TE+++	Ankle dorsiflexion -30°~20°	Knee flexion 90°	-	-	-	-	https://doi.org/10.1002/ca.10064
131	Maganaris (2003)	8M (22±2yr; 173±3cm; 75±3kg)	Gastrocnemius lateralis	TE+++	Ankle dorsiflexion -30°~20°	Knee flexion 90°	-	-	-	-	https://doi.org/10.1002/ca.10064
132	Wretenberg et al. (1996)	7F (25±5yr; 165±3cm; 60.0±6.7kg)	Biceps femoris	CoR	Knee flexion 0°, 30°, 60°	Hip flexion ?	-	-	Saggital plane	-	https://doi.org/10.1016/S0268-0033(96)00030-7
133	Wretenberg et al. (1996)	7F (25±5yr; 165±3cm; 60.0±6.7kg)	Semitendinosus	CoR	Knee flexion 0°, 30°, 60°	Hip flexion ?	-	-	Saggital plane	-	https://doi.org/10.1016/S0268-0033(96)00030-7
134	Wretenberg et al. (1996)	7F (25±5yr; 165±3cm; 60.0±6.7kg)	Semimembranosus	CoR	Knee flexion 0°, 30°, 60°	Hip flexion ?	-	-	Saggital plane	-	https://doi.org/10.1016/S0268-0033(96)00030-7
135	Wretenberg et al. (1996)	7F (25±5yr; 165±3cm; 60.0±6.7kg)	Gracilis	CoR	Knee flexion 0°, 30°, 60°	Hip flexion ?	-	-	Saggital plane	-	https://doi.org/10.1016/S0268-0033(96)00030-7
136	Wretenberg et al. (1996)	7F (25±5yr; 165±3cm; 60.0±6.7kg)	Sartorius	CoR	Knee flexion 0°, 30°, 60°	Hip flexion ?	-	-	Saggital plane	-	https://doi.org/10.1016/S0268-0033(96)00030-7
137	Wretenberg et al. (1996)	7F (25±5yr; 165±3cm; 60.0±6.7kg)	Gastrocnemius lateralis	CoR	Knee flexion 0°, 30°, 60°	Ankle dorsiflexion ?	-	-	Saggital plane	-	https://doi.org/10.1016/S0268-0033(96)00030-7
138	Wretenberg et al. (1996)	7F (25±5yr; 165±3cm; 60.0±6.7kg)	Gastrocnemius medialis	CoR	Knee flexion 0°, 30°, 60°	Ankle dorsiflexion ?	-	-	Saggital plane	-	https://doi.org/10.1016/S0268-0033(96)00030-7
139	Wretenberg et al. (1996)	7F (25±5yr; 165±3cm; 60.0±6.7kg)	Patellar tendon	CoR	Knee flexion 0°, 30°, 60°	Hip flexion ?	-	-	Saggital plane	-	https://doi.org/10.1016/S0268-0033(96)00030-7
140	Wretenberg et al. (1996)	10M (29±5yr; 181±6cm; 79.0±7.8kg)	Biceps femoris	CoR	Knee flexion 0°, 30°, 60°	Hip flexion ?	-	-	Saggital plane	-	https://doi.org/10.1016/S0268-0033(96)00030-7
141	Wretenberg et al. (1996)	10M (29±5yr; 181±6cm; 79.0±7.8kg)	Semitendinosus	CoR	Knee flexion 0°, 30°, 60°	Hip flexion ?	-	-	Saggital plane	-	https://doi.org/10.1016/S0268-0033(96)00030-7
142	Wretenberg et al. (1996)	10M (29±5yr; 181±6cm; 79.0±7.8kg)	Semimembranosus	CoR	Knee flexion 0°, 30°, 60°	Hip flexion ?	-	-	Saggital plane	-	https://doi.org/10.1016/S0268-0033(96)00030-7
143	Wretenberg et al. (1996)	10M (29±5yr; 181±6cm; 79.0±7.8kg)	Gracilis	CoR	Knee flexion 0°, 30°, 60°	Hip flexion ?	-	-	Saggital plane	-	https://doi.org/10.1016/S0268-0033(96)00030-7
144	Wretenberg et al. (1996)	10M (29±5yr; 181±6cm; 79.0±7.8kg)	Sartorius	CoR	Knee flexion 0°, 30°, 60°	Hip flexion ?	-	-	Saggital plane	-	https://doi.org/10.1016/S0268-0033(96)00030-7
145	Wretenberg et al. (1996)	10M (29±5yr; 181±6cm; 79.0±7.8kg)	Gastrocnemius lateralis	CoR	Knee flexion 0°, 30°, 60°	Ankle dorsiflexion ?	-	-	Saggital plane	-	https://doi.org/10.1016/S0268-0033(96)00030-7
146	Wretenberg et al. (1996)	10M (29±5yr; 181±6cm; 79.0±7.8kg)	Gastrocnemius medialis	CoR	Knee flexion 0°, 30°, 60°	Ankle dorsiflexion ?	-	-	Saggital plane	-	https://doi.org/10.1016/S0268-0033(96)00030-7
147	Wretenberg et al. (1996)	10M (29±5yr; 181±6cm; 79.0±7.8kg)	Patellar tendon	CoR	Knee flexion 0°, 30°, 60°	Hip flexion ?	-	-	Saggital plane	-	https://doi.org/10.1016/S0268-0033(96)00030-7
148	McCullough et al. (2011)	5C (82yr)	Tibialis anterior	TE	Ankle dorsiflexion -20°~20°	NA	-	Cadaver	-	-	https://doi.org/10.3113/FAI.2011.0300
149	McCullough et al. (2011)	5C (82yr)	Tibialis anterior	TE	Ankle inversion -9°~12°	Ankle dorsiflexion 0°	-	Cadaver	-	-	https://doi.org/10.3113/FAI.2011.0300
150	McCullough et al. (2011)	5C (82yr)	Tibialis anterior	TE	Ankle internal rotation -13°~13°	Ankle dorsiflexion 0°	-	Cadaver	-	-	https://doi.org/10.3113/FAI.2011.0300
151	McCullough et al. (2011)	5C (82yr)	Extensor hallucis longus	TE	Ankle dorsiflexion -20°~20°	NA	-	Cadaver	-	-	https://doi.org/10.3113/FAI.2011.0300
152	McCullough et al. (2011)	5C (82yr)	Extensor hallucis longus	TE	Ankle inversion -9°~12°	Ankle dorsiflexion 0°	-	Cadaver	-	-	https://doi.org/10.3113/FAI.2011.0300
153	McCullough et al. (2011)	5C (82yr)	Extensor hallucis longus	TE	Ankle internal rotation -13°~13°	Ankle dorsiflexion 0°	-	Cadaver	-	-	https://doi.org/10.3113/FAI.2011.0300
154	McCullough et al. (2011)	5C (82yr)	Extensor digitorum longus	TE	Ankle dorsiflexion -20°~20°	NA	-	Cadaver	-	-	https://doi.org/10.3113/FAI.2011.0300
155	McCullough et al. (2011)	5C (82yr)	Extensor digitorum longus	TE	Ankle inversion -9°~12°	Ankle dorsiflexion 0°	-	Cadaver	-	-	https://doi.org/10.3113/FAI.2011.0300
156	McCullough et al. (2011)	5C (82yr)	Extensor digitorum longus	TE	Ankle internal rotation -13°~13°	Ankle dorsiflexion 0°	-	Cadaver	-	-	https://doi.org/10.3113/FAI.2011.0300
157	McCullough et al. (2011)	5C (82yr)	Peroneus brevis	TE	Ankle dorsiflexion -20°~20°	NA	-	Cadaver	-	-	https://doi.org/10.3113/FAI.2011.0300
158	McCullough et al. (2011)	5C (82yr)	Peroneus brevis	TE	Ankle inversion -9°~12°	Ankle dorsiflexion 0°	-	Cadaver	-	-	https://doi.org/10.3113/FAI.2011.0300
159	McCullough et al. (2011)	5C (82yr)	Peroneus brevis	TE	Ankle internal rotation -13°~13°	Ankle dorsiflexion 0°	-	Cadaver	-	-	https://doi.org/10.3113/FAI.2011.0300
160	McCullough et al. (2011)	5C (82yr)	Peroneus longus	TE	Ankle dorsiflexion -20°~20°	NA	-	Cadaver	-	-	https://doi.org/10.3113/FAI.2011.0300
161	McCullough et al. (2011)	5C (82yr)	Peroneus longus	TE	Ankle inversion -9°~12°	Ankle dorsiflexion 0°	-	Cadaver	-	-	https://doi.org/10.3113/FAI.2011.0300
162	McCullough et al. (2011)	5C (82yr)	Peroneus longus	TE	Ankle internal rotation -13°~13°	Ankle dorsiflexion 0°	-	Cadaver	-	-	https://doi.org/10.3113/FAI.2011.0300
163	McCullough et al. (2011)	5C (82yr)	Achilles tendon	TE	Ankle dorsiflexion -20°~20°	NA	-	Cadaver	-	-	https://doi.org/10.3113/FAI.2011.0300
164	McCullough et al. (2011)	5C (82yr)	Achilles tendon	TE	Ankle inversion -9°~12°	Ankle dorsiflexion 0°	-	Cadaver	-	-	https://doi.org/10.3113/FAI.2011.0300
165	McCullough et al. (2011)	5C (82yr)	Achilles tendon	TE	Ankle internal rotation -13°~13°	Ankle dorsiflexion 0°	-	Cadaver	-	-	https://doi.org/10.3113/FAI.2011.0300
166	McCullough et al. (2011)	5C (82yr)	Flexor hallucis longus	TE	Ankle dorsiflexion -20°~20°	NA	-	Cadaver	-	-	https://doi.org/10.3113/FAI.2011.0300
167	McCullough et al. (2011)	5C (82yr)	Flexor hallucis longus	TE	Ankle inversion -9°~12°	Ankle dorsiflexion 0°	-	Cadaver	-	-	https://doi.org/10.3113/FAI.2011.0300
168	McCullough et al. (2011)	5C (82yr)	Flexor hallucis longus	TE	Ankle internal rotation -13°~13°	Ankle dorsiflexion 0°	-	Cadaver	-	-	https://doi.org/10.3113/FAI.2011.0300
169	McCullough et al. (2011)	5C (82yr)	Flexor digitorum longus	TE	Ankle dorsiflexion -20°~20°	NA	-	Cadaver	-	-	https://doi.org/10.3113/FAI.2011.0300
170	McCullough et al. (2011)	5C (82yr)	Flexor digitorum longus	TE	Ankle inversion -9°~12°	Ankle dorsiflexion 0°	-	Cadaver	-	-	https://doi.org/10.3113/FAI.2011.0300
171	McCullough et al. (2011)	5C (82yr)	Flexor digitorum longus	TE	Ankle internal rotation -13°~13°	Ankle dorsiflexion 0°	-	Cadaver	-	-	https://doi.org/10.3113/FAI.2011.0300
172	McCullough et al. (2011)	5C (82yr)	Tibialis posterior	TE	Ankle dorsiflexion -20°~20°	NA	-	Cadaver	-	-	https://doi.org/10.3113/FAI.2011.0300
173	McCullough et al. (2011)	5C (82yr)	Tibialis posterior	TE	Ankle inversion -9°~12°	Ankle dorsiflexion 0°	-	Cadaver	-	-	https://doi.org/10.3113/FAI.2011.0300
174	McCullough et al. (2011)	5C (82yr)	Tibialis posterior	TE	Ankle internal rotation -13°~13°	Ankle dorsiflexion 0°	-	Cadaver	-	-	https://doi.org/10.3113/FAI.2011.0300
175	Fiorentino et al. (2013)	4F (32±13yr; 161±4cm)	Rectus femoris	TE+	Knee flexion 40°~105°	Hip flexion 40°	-	-	-	-	https://doi.org/10.1115/1.4023523
176	Herzog & Read (1993)	3FC&2MC (79.2yr)	Patellar tendon	CoR	Knee flexion 10°~130°	Hip flexion 20°	-	Cadaver	-	-	https://ncbi.nlm.nih.gov/pmc/articles/PMC1259832/
177	Herzog & Read (1993)	3FC&2MC (79.2yr)	Biceps femoris	CoR	Knee flexion 10°~130°	Hip flexion 20°	-	Cadaver	-	-	https://ncbi.nlm.nih.gov/pmc/articles/PMC1259832/
178	Herzog & Read (1993)	3FC&2MC (79.2yr)	Semitendinosus	CoR	Knee flexion 10°~130°	Hip flexion 20°	-	Cadaver	-	-	https://ncbi.nlm.nih.gov/pmc/articles/PMC1259832/
179	Herzog & Read (1993)	3FC&2MC (79.2yr)	Semimembranosus	CoR	Knee flexion 10°~130°	Hip flexion 20°	-	Cadaver	-	-	https://ncbi.nlm.nih.gov/pmc/articles/PMC1259832/
180	Hashizume et al. (2012)	15M (25.5±3.1yr; 172±5cm; 63.5±6.8kg)	Achilles tendon	CoR	Ankle dorsiflexion -20°~10°	Knee flexion 0°	-	-	-	-	https://doi.org/10.1016/j.jbiomech.2011.10.018
181	Hashizume et al. (2012)	15M (25.5±3.1yr; 172±5cm; 63.5±6.8kg)	Achilles tendon	CoR3	Ankle dorsiflexion -20°~10°	Knee flexion 0°	-	-	-	-	https://doi.org/10.1016/j.jbiomech.2011.10.018
182	Kellis & Baltzopoulos (1999)	10M (23.0±1.5yr; 174±4cm; 74.0±3.8kg)	Patellar tendon	CoR+	Knee flexion 5°~85°	Hip flexion ?	-	-	-	-	https://doi.org/10.1016/S0268-0033(98)00055-2
183	Kellis & Baltzopoulos (1999)	10M (23.0±1.5yr; 174±4cm; 74.0±3.8kg)	Biceps femoris	CoR+	Knee flexion 5°~85°	Hip flexion ?	-	-	-	-	https://doi.org/10.1016/S0268-0033(98)00055-2
184	Piazza et al. (2001)	5FC&2MC (41~89yr)	Tibialis anterior	TE	Ankle dorsiflexion -15°~10°	NA	-	Cadaver	-	-	https://doi.org/10.1016/S0966-6362(01)00143-6
185	Piazza et al. (2001)	5FC&2MC (41~89yr)	Tibialis anterior	TE	Ankle inversion -10°~15°	Ankle dorsiflexion 0°	-	Cadaver	-	-	https://doi.org/10.1016/S0966-6362(01)00143-6
186	Piazza et al. (2001)	5FC&2MC (41~89yr)	Tibialis posterior	TE	Ankle dorsiflexion -15°~10°	NA	-	Cadaver	-	-	https://doi.org/10.1016/S0966-6362(01)00143-6
187	Piazza et al. (2001)	5FC&2MC (41~89yr)	Tibialis posterior	TE	Ankle inversion -10°~15°	Ankle dorsiflexion 0°	-	Cadaver	-	-	https://doi.org/10.1016/S0966-6362(01)00143-6
188	Snoeck et al. (2021)	3FC&4MC (70±10yr)	Gracilis	TE	Knee flexion 25°~85°	NA	-	Cadaver	-	-	https://doi.org/10.1007/s00276-021-02738-1
189	Snoeck et al. (2021)	3FC&4MC (70±10yr)	Semitendinosus	TE	Knee flexion 25°~85°	NA	-	Cadaver	-	-	https://doi.org/10.1007/s00276-021-02738-1
190	Clarke et al. (2015)	5F&5M (29yr)	Achilles tendon	CoR3	Ankle dorsiflexion -35°~7.5°	Knee flexion 7.5°	-	-	-	-	https://doi.org/10.1016/j.medengphy.2014.11.003
191	Sasaki et al. (2014)	2F&7M (28.4±3.9yr; 170.7±5.3cm; 66.3±10.8kg)	Tibialis anterior	TE	Ankle dorsiflexion -26°~17°	Knee flexion 90°	-	-	-	-	https://doi.org/10.1152/japplphysiol.01058.2013
192	Aper et al. (1996)	12C	Flexor hallucis longus	KB	Ankle dorsiflexion -50°~10°	NA	-	Cadaver	-	-	https://doi.org/10.1097/00003086-199604000-00025
193	Rugg et al. (1990)	10M (30.2±5.9yr; 180.3±7.0cm; 77.6±5.6kg)	Tibialis anterior	CoR+	Ankle dorsiflexion -60°~-10°	Knee flexion 0°	-	-	Fixed COR	-	https://doi.org/10.1016/0021-9290(90)90305-M
194	Rugg et al. (1990)	10M (30.2±5.9yr; 180.3±7.0cm; 77.6±5.6kg)	Tibialis anterior	CoR+	Ankle dorsiflexion -60°~-10°	Knee flexion 0°	-	-	Moving COR	-	https://doi.org/10.1016/0021-9290(90)90305-M
195	Rugg et al. (1990)	10M (30.2±5.9yr; 180.3±7.0cm; 77.6±5.6kg)	Achilles tendon	CoR+	Ankle dorsiflexion -60°~-10°	Knee flexion 0°	-	-	Fixed COR	-	https://doi.org/10.1016/0021-9290(90)90305-M
196	Rugg et al. (1990)	10M (30.2±5.9yr; 180.3±7.0cm; 77.6±5.6kg)	Achilles tendon	CoR+	Ankle dorsiflexion -60°~-10°	Knee flexion 0°	-	-	Moving COR	-	https://doi.org/10.1016/0021-9290(90)90305-M
197	Hui et al. (2007)	2C (54~77yr)	Tibialis posterior	TE	Ankle inversion -2°~5°	Ankle dorsiflexion 0°	-	Cadaver	-	-	https://doi.org/10.3113/FAI.2007.0441
198	Hui et al. (2007)	2C (54~77yr)	Flexor digitorum longus	TE	Ankle inversion -2°~4°	Ankle dorsiflexion 0°	-	Cadaver	-	-	https://doi.org/10.3113/FAI.2007.0441
199	Maganaris et al. (2000)	6M (28±4yr; 175±8cm; 75±7kg)	Achilles tendon	CoR	Ankle dorsiflexion -30°~15°	Knee flexion 90°	-	-	-	-	https://doi.org/10.1007/s004210000247
200	Maganaris et al. (2000)	6M (28±4yr; 175±8cm; 75±7kg)	Achilles tendon	CoR+++	Ankle dorsiflexion -30°~15°	Knee flexion 90°	-	-	-	-	https://doi.org/10.1007/s004210000247
201	Maganaris et al. (2000)	6M (28±4yr; 175±8cm; 75±7kg)	Achilles tendon	TE	Ankle dorsiflexion -37.5°~22.5°	Knee flexion 90°	-	-	-	-	https://doi.org/10.1007/s004210000247
202	Maganaris et al. (2000)	6M (28±4yr; 175±8cm; 75±7kg)	Achilles tendon	TE+++	Ankle dorsiflexion -37.5°~22.5°	Knee flexion 90°	-	-	-	-	https://doi.org/10.1007/s004210000247
203	Fletcher & MacIntosh (2018)	2FP&6MP (33.8±10.6yr; 168.6±11.3cm; 63.1±15.6kg)	Achilles tendon	TE	Ankle dorsiflexion -25°~20°	Knee flexion 0°	-	Distance runner	Corrected	-	https://doi.org/10.1123/jab.2016-0263
204	Piazza et al. (2003)	4FC&3MC (53~87yr)	Tibialis posterior	TE	Ankle inversion -10°~15°	Ankle dorsiflexion 0°	-	Cadaver	-	-	https://doi.org/10.2106/00004623-200305000-00013
205	Piazza et al. (2003)	4FC&3MC (53~87yr)	Tibialis anterior	TE	Ankle inversion -10°~15°	Ankle dorsiflexion 0°	-	Cadaver	-	-	https://doi.org/10.2106/00004623-200305000-00013
206	Sheehan (2012)	6F (25.0±4.2yr; 164.1±5.3cm; 59.2±8.7kg)	Achilles tendon	CoR3+	Ankle dorsiflexion -34°~-13°	Knee flexion 0°	-	-	-	-	https://doi.org/10.1016/j.jbiomech.2011.11.001
207	Sheehan (2012)	14M (25.6±3.7yr; 178.0±4.6cm; 74.0±12.4kg)	Achilles tendon	CoR3+	Ankle dorsiflexion -33°~5°	Knee flexion 0°	-	-	-	-	https://doi.org/10.1016/j.jbiomech.2011.11.001
208	Westphal et al. (2013)	4F&4M (24.0±2.2yr; 173±10cm; 70±12kg)	Patellar tendon	CoR3+	Knee flexion 20°, 30°, 40°	Hip flexion ?	-	-	Inertia load	-	https://doi.org/10.1016/j.jbiomech.2013.05.027
209	Westphal et al. (2013)	4F&4M (24.0±2.2yr; 173±10cm; 70±12kg)	Patellar tendon	CoR3++	Knee flexion 20°, 30°, 40°	Hip flexion ?	-	-	Elastic load	-	https://doi.org/10.1016/j.jbiomech.2013.05.027
210	Eng et al. (2015)	5C	Tensor fasciae latae	TE	Hip flexion 10°~50°	Knee flexion 0°	-	Cadaver	Anterior string	-	https://doi.org/10.1016/j.jbiomech.2015.06.017
211	Eng et al. (2015)	5C	Tensor fasciae latae	TE	Hip adduction -20°~0°	Hip flexion 0°	-	Cadaver	Anterior string	-	https://doi.org/10.1016/j.jbiomech.2015.06.017
212	Eng et al. (2015)	5C	Tensor fasciae latae	TE	Hip flexion 10°~50°	Knee flexion 0°	-	Cadaver	Posterior string	-	https://doi.org/10.1016/j.jbiomech.2015.06.017
213	Eng et al. (2015)	5C	Tensor fasciae latae	TE	Hip adduction -20°~0°	Hip flexion 0°	-	Cadaver	Posterior string	-	https://doi.org/10.1016/j.jbiomech.2015.06.017
214	Eng et al. (2015)	5C	Tensor fasciae latae	TE	Knee flexion 25°~60°	Hip flexion 0°	-	Cadaver	Posterior string	-	https://doi.org/10.1016/j.jbiomech.2015.06.017
215	Eng et al. (2015)	5C	Gluteus maximus	TE	Hip flexion 5°~50°	Knee flexion 0°	-	Cadaver	String 1	-	https://doi.org/10.1016/j.jbiomech.2015.06.017
216	Eng et al. (2015)	5C	Gluteus maximus	TE	Hip adduction -20°~0°	Hip flexion 0°	-	Cadaver	String 1	-	https://doi.org/10.1016/j.jbiomech.2015.06.017
217	Eng et al. (2015)	5C	Gluteus maximus	TE	Knee flexion 5°~60°	Hip flexion 0°	-	Cadaver	String 1	-	https://doi.org/10.1016/j.jbiomech.2015.06.017
218	Eng et al. (2015)	5C	Gluteus maximus	TE	Hip flexion 5°~50°	Knee flexion 0°	-	Cadaver	String 2	-	https://doi.org/10.1016/j.jbiomech.2015.06.017
219	Eng et al. (2015)	5C	Gluteus maximus	TE	Hip adduction -20°~0°	Hip flexion 0°	-	Cadaver	String 2	-	https://doi.org/10.1016/j.jbiomech.2015.06.017
220	Eng et al. (2015)	5C	Gluteus maximus	TE	Knee flexion 5°~60°	Hip flexion 0°	-	Cadaver	String 2	-	https://doi.org/10.1016/j.jbiomech.2015.06.017
221	Eng et al. (2015)	5C	Gluteus maximus	TE	Hip flexion 10°~50°	Knee flexion 0°	-	Cadaver	String 3	-	https://doi.org/10.1016/j.jbiomech.2015.06.017
222	Eng et al. (2015)	5C	Gluteus maximus	TE	Hip adduction -25°~0°	Hip flexion 0°	-	Cadaver	String 3	-	https://doi.org/10.1016/j.jbiomech.2015.06.017
223	Eng et al. (2015)	5C	Gluteus maximus	TE	Knee flexion 5°~60°	Hip flexion 0°	-	Cadaver	String 3	-	https://doi.org/10.1016/j.jbiomech.2015.06.017
224	Eng et al. (2015)	5C	Gluteus maximus	TE	Hip flexion 10°~50°	Knee flexion 0°	-	Cadaver	String 4	-	https://doi.org/10.1016/j.jbiomech.2015.06.017
225	Eng et al. (2015)	5C	Gluteus maximus	TE	Hip adduction -25°~0°	Hip flexion 0°	-	Cadaver	String 4	-	https://doi.org/10.1016/j.jbiomech.2015.06.017
226	Eng et al. (2015)	5C	Gluteus maximus	TE	Knee flexion 5°~60°	Hip flexion 0°	-	Cadaver	String 4	-	https://doi.org/10.1016/j.jbiomech.2015.06.017
227	Tsaopoulos et al. (2009)	7M (24±1yr; 172±6cm; 70±9kg)	Patellar tendon	CoR	Knee flexion 0°~90°	Hip flexion 90°	-	-	Instant COR	-	https://doi.org/10.1007/s00421-008-0968-3
228	Tsaopoulos et al. (2009)	7M (24±1yr; 172±6cm; 70±9kg)	Patellar tendon	CoR	Knee flexion 0°~90°	Hip flexion 90°	-	-	Geometrical centre of the posterior femoral condyles	-	https://doi.org/10.1007/s00421-008-0968-3
229	Tsaopoulos et al. (2009)	7M (24±1yr; 172±6cm; 70±9kg)	Patellar tendon	CoR	Knee flexion 0°~90°	Hip flexion 90°	-	-	Tibiofemoral contact point	-	https://doi.org/10.1007/s00421-008-0968-3
230	Tsaopoulos et al. (2007)	8M (25.3±4.3yr; 178.4±5.6cm; 72.3±4.7kg)	Patellar tendon	CoR	Knee flexion 0°~90°	Hip flexion 90°	-	-	-	-	https://doi.org/10.1016/j.jbiomech.2007.05.005
231	Tsaopoulos et al. (2007)	8M (25.3±4.3yr; 178.4±5.6cm; 72.3±4.7kg)	Patellar tendon	CoR+++	Knee flexion 0°~90°	Hip flexion 90°	-	-	Eccentric	-	https://doi.org/10.1016/j.jbiomech.2007.05.005
232	Im et al. (2015)	30F (26.7±5.5yr; 167.7±10.4cm; 62.6±10.7kg)	Patellar tendon	CoR+	Knee flexion 10°~50°	Hip flexion 17.5°	-	-	-	-	https://doi.org/10.1016/j.jbiomech.2015.04.003
233	Im et al. (2015)	30F (26.7±5.5yr; 167.7±10.4cm; 62.6±10.7kg)	Quadriceps tendon	CoR+	Knee flexion 10°~50°	Hip flexion 17.5°	-	-	-	-	https://doi.org/10.1016/j.jbiomech.2015.04.003
234	Im et al. (2015)	10M (26.7±5.5yr; 167.7±10.4cm; 62.6±10.7kg)	Patellar tendon	CoR+	Knee flexion 10°~40°	Hip flexion 17.5°	-	-	-	-	https://doi.org/10.1016/j.jbiomech.2015.04.003
235	Im et al. (2015)	10M (26.7±5.5yr; 167.7±10.4cm; 62.6±10.7kg)	Quadriceps tendon	CoR+	Knee flexion 10°~40°	Hip flexion 17.5°	-	-	-	-	https://doi.org/10.1016/j.jbiomech.2015.04.003
236	Miller et al. (2015)	1F&7M (28±4yr; 181±6cm)	Tibialis anterior	TE	Ankle dorsiflexion -30°~15°	Knee flexion 0°	-	-	-	-	https://doi.org/10.1249/MSS.0000000000000399
237	Miller et al. (2015)	1F&7M (28±4yr; 181±6cm)	Tibialis anterior	CoR	Ankle dorsiflexion -30°~15°	Knee flexion 0°	-	-	-	-	https://doi.org/10.1249/MSS.0000000000000399
238	O’Brien et al. (2009a)	10F&10M (28.1±3.7yr; 175±10cm; 72.8±15.7kg)	Patellar tendon	CoR	Knee flexion 55°~90°	Hip flexion ?	-	-	-	-	https://doi.org/10.1111/j.1469-7580.2009.01088.x
239	Moran et al. (2004)	6B (71~88yr)	Tibialis posterior	TE	Ankle dorsiflexion -15°~10°	NA	-	Cadaver	-	-	https://doi.org/10.1097/00004694-200405000-00011
240	Moran et al. (2004)	6B (71~88yr)	Tibialis posterior	TE	Ankle inversion -10°~15°	Ankle dorsiflexion 0°	-	Cadaver	-	-	https://doi.org/10.1097/00004694-200405000-00011
241	Wade et al. (2019)	8F&7M (26±2yr; 170±7cm; 71±12kg)	Achilles tendon	CoR+	Ankle dorsiflexion -20°~10°	Knee flexion 0°	-	-	Unloaded movement, transmalleolar rotation axis.	-	https://doi.org/10.1016/j.jbiomech.2019.04.032
242	Wade et al. (2019)	8F&7M (26±2yr; 170±7cm; 71±12kg)	Achilles tendon	CoR+	Ankle dorsiflexion -20°~10°	Knee flexion 0°	-	-	Unloaded movement, transmalleolar midpoint axis.	-	https://doi.org/10.1016/j.jbiomech.2019.04.032
243	Wade et al. (2019)	8F&7M (26±2yr; 170±7cm; 71±12kg)	Achilles tendon	CoR3+	Ankle dorsiflexion -20°~10°	Knee flexion 0°	-	-	Unloaded movement, functional rotation axis.	-	https://doi.org/10.1016/j.jbiomech.2019.04.032
244	Wade et al. (2019)	8F&7M (26±2yr; 170±7cm; 71±12kg)	Achilles tendon	CoR++	Ankle dorsiflexion -20°~10°	Knee flexion 0°	-	-	Loaded, transmalleolar rotation axis.	-	https://doi.org/10.1016/j.jbiomech.2019.04.032
245	Wade et al. (2019)	8F&7M (26±2yr; 170±7cm; 71±12kg)	Achilles tendon	CoR++	Ankle dorsiflexion -20°~10°	Knee flexion 0°	-	-	Loaded, transmalleolar midpoint axis.	-	https://doi.org/10.1016/j.jbiomech.2019.04.032
246	Wade et al. (2019)	8F&7M (26±2yr; 170±7cm; 71±12kg)	Achilles tendon	CoR3++	Ankle dorsiflexion -20°~10°	Knee flexion 0°	-	-	Loaded, functional rotation axis.	-	https://doi.org/10.1016/j.jbiomech.2019.04.032
247	Dandridge et al. (2022)	11FC	Patellar tendon	CoR3	Knee flexion 0°~110°	NA	-	Cadaver	-	-	https://doi.org/10.1002/jor.25124
248	Dandridge et al. (2022)	13MC	Patellar tendon	CoR3	Knee flexion 0°~110°	NA	-	Cadaver	-	-	https://doi.org/10.1002/jor.25124
249	Maganaris (2000)	6M (28±4yr; 175±8cm; 75±7kg)	Tibialis anterior	CoR	Ankle dorsiflexion -30°~15°	Knee flexion 90°	-	-	-	-	https://doi.org/10.1016/S0021-9290(99)00188-8
250	Maganaris (2000)	6M (28±4yr; 175±8cm; 75±7kg)	Tibialis anterior	CoR+++	Ankle dorsiflexion -30°~15°	Knee flexion 90°	-	-	-	-	https://doi.org/10.1016/S0021-9290(99)00188-8
251	Maganaris (2000)	6M (28±4yr; 175±8cm; 75±7kg)	Tibialis anterior	TE	Ankle dorsiflexion -30°~15°	Knee flexion 90°	-	-	-	-	https://doi.org/10.1016/S0021-9290(99)00188-8
252	Maganaris (2000)	6M (28±4yr; 175±8cm; 75±7kg)	Tibialis anterior	TE+++	Ankle dorsiflexion -30°~15°	Knee flexion 90°	-	-	-	-	https://doi.org/10.1016/S0021-9290(99)00188-8
253	Sheehan (2007)	14F (26.7±8.8yr; 172.3±7.5cm; 67.5±12.7kg)	Patellar tendon	CoR+	Knee flexion 1°~39°	Hip flexion ?	-	-	-	-	https://doi.org/10.1016/j.jbiomech.2006.09.029
254	Sheehan (2007)	14F (26.7±8.8yr; 172.3±7.5cm; 67.5±12.7kg)	Patellar tendon	CoR3+	Knee flexion 1°~39°	Hip flexion ?	-	-	-	-	https://doi.org/10.1016/j.jbiomech.2006.09.029
255	Sheehan (2007)	11M (26.7±8.8yr; 172.3±7.5cm; 67.5±12.7kg)	Patellar tendon	CoR+	Knee flexion 3°~38°	Hip flexion ?	-	-	-	-	https://doi.org/10.1016/j.jbiomech.2006.09.029
256	Sheehan (2007)	11M (26.7±8.8yr; 172.3±7.5cm; 67.5±12.7kg)	Patellar tendon	CoR3+	Knee flexion 3°~38°	Hip flexion ?	-	-	-	-	https://doi.org/10.1016/j.jbiomech.2006.09.029
257	Franz et al. (2019)	4F&7M (25.0±5.4yr; 176±6cm; 70.6±10.4kg)	Achilles tendon	CoR+	Ankle dorsiflexion -30°~5°	Knee flexion 20°	-	-	-	-	https://doi.org/10.1007/s10439-018-02162-4
258	Franz et al. (2019)	4F&7M (25.0±5.4yr; 176±6cm; 70.6±10.4kg)	Achilles tendon	CoR++	Ankle dorsiflexion -30°~5°	Knee flexion 20°	-	-	-	-	https://doi.org/10.1007/s10439-018-02162-4
259	Franz et al. (2019)	4F&7M (25.0±5.4yr; 176±6cm; 70.6±10.4kg)	Achilles tendon	CoR+++	Ankle dorsiflexion -30°~5°	Knee flexion 20°	-	-	-	-	https://doi.org/10.1007/s10439-018-02162-4
260	Reeves et al. (2004)	10F&8M (70.7±2.9yr; 165.5±10.6cm; 71.6±14.9kg)	Patellar tendon	CoR	Knee flexion 10°~90°	Hip flexion ?	-	-	-	-	https://doi.org/10.1113/expphysiol.2004.027797
261	Finni et al. (2001)	2F&7M (26.5±4.0yr; 179.9±7.0cm; 75.4±8.0kg)	Patellar tendon	CoR+++	Knee flexion 0°~90°	Hip flexion ?	-	-	-	-	https://doi.org/10.1080/17461390100071101
262	Manal et al. (2013)	10M (24.1±2.3yr; 177±5cm; 76.1±9.1kg)	Achilles tendon	CoR	Ankle dorsiflexion -20°~20°	Knee flexion 90°	-	-	-	-	https://doi.org/10.1002/phy2.139
263	Manal et al. (2013)	10M (24.1±2.3yr; 177±5cm; 76.1±9.1kg)	Achilles tendon	CoR+++	Ankle dorsiflexion -20°~20°	Knee flexion 90°	-	-	-	-	https://doi.org/10.1002/phy2.139
264	Krevolin et al. (2004)	3FC	Patellar tendon	CoR3	Knee flexion 0°~90°	NA	-	Cadaver	-	-	https://doi.org/10.1016/j.jbiomech.2003.09.010
265	Krevolin et al. (2004)	3MC	Patellar tendon	CoR3	Knee flexion 0°~90°	NA	-	Cadaver	-	-	https://doi.org/10.1016/j.jbiomech.2003.09.010
266	van Eijden et al. (1987)	10MC	Patellar tendon	CoR	Knee flexion 0°~120°	NA	-	Cadaver	-	-	https://doi.org/10.1159/000146421
267	Olszewski et al. (2015)	8M (23.0±0.8yr; 173.4±9.5cm; 80.3±12.2kg)	Achilles tendon	TE	Ankle dorsiflexion -35°~5°	Knee flexion 0°	-	-	-	-	https://doi.org/10.1016/j.jbiomech.2015.02.007
268	Olszewski et al. (2015)	8M (23.0±0.8yr; 173.4±9.5cm; 80.3±12.2kg)	Achilles tendon	TE+	Ankle dorsiflexion -35°~5°	Knee flexion 0°	-	-	-	-	https://doi.org/10.1016/j.jbiomech.2015.02.007
269	Fath et al. (2010)	2F&7M (31±5yr; 180±10cm; 81±15kg)	Achilles tendon	CoR	Ankle dorsiflexion -30°~15°	Knee flexion 0°	-	-	-	-	https://doi.org/10.1152/japplphysiol.00656.2010
270	Fath et al. (2010)	2F&7M (31±5yr; 180±10cm; 81±15kg)	Achilles tendon	TE	Ankle dorsiflexion -30°~15°	Knee flexion 0°	-	-	-	-	https://doi.org/10.1152/japplphysiol.00656.2010
271	Ito et al. (2000)	7M (27±2yr; 170±9cm; 69±11kg)	Tibialis anterior	CoR	Ankle dorsiflexion -38°~-3°	Knee flexion 0°	-	-	-	-	https://doi.org/10.1016/S0021-9290(99)00154-2
272	Ito et al. (2000)	7M (27±2yr; 170±9cm; 69±11kg)	Tibialis anterior	CoR+	Ankle dorsiflexion -38°~-3°	Knee flexion 0°	-	-	-	-	https://doi.org/10.1016/S0021-9290(99)00154-2
273	Ito et al. (2000)	7M (27±2yr; 170±9cm; 69±11kg)	Tibialis anterior	CoR++	Ankle dorsiflexion -38°~-3°	Knee flexion 0°	-	-	-	-	https://doi.org/10.1016/S0021-9290(99)00154-2
274	Marshall et al. (1990)	6M (21~38yr)	Patellar tendon	TE+++	Knee flexion 15°~90°	Hip flexion ?	-	-	-	-	https://doi.org/10.1007/BF00357610
275	Ward et al. (2012)	6C (60~80yr)	Patellar tendon	CoR	Knee flexion 20°~100°	NA	-	Cadaver	Tibiofemoral contact point	-	https://doi.org/10.1016/j.knee.2011.07.006
276	Ward et al. (2012)	6C (60~80yr)	Patellar tendon	CoR	Knee flexion 20°~100°	NA	-	Cadaver	Femoral condyle	-	https://doi.org/10.1016/j.knee.2011.07.006
277	Ward et al. (2012)	6C (60~80yr)	Patellar tendon	CoR3	Knee flexion 20°~100°	NA	-	Cadaver	Finite helical axis	-	https://doi.org/10.1016/j.knee.2011.07.006
278	Beck et al. (2015)	3C (60~80yr)	Gluteus medius	CoR	Hip flexion 0°, 30°, 60°	NA	-	Cadaver	String 1	-	https://doi.org/10.1007/s00276-015-1466-z
279	Beck et al. (2015)	3C (60~80yr)	Gluteus medius	CoR	Hip flexion 0°, 30°, 60°	NA	-	Cadaver	String 3	-	https://doi.org/10.1007/s00276-015-1466-z
280	Beck et al. (2015)	3C (60~80yr)	Gluteus medius	CoR	Hip flexion 0°, 30°, 60°	NA	-	Cadaver	String 5	-	https://doi.org/10.1007/s00276-015-1466-z
281	Baltzopoulos (1995a)	5M (20.80±3.89yr; 179.0±3.2cm; 58±6.4kg)	Patellar tendon	CoR	Knee flexion 0°~90°	Hip flexion ?	-	-	-	-	https://doi.org/10.1016/0268-0033(95)92044-M
282	Kubo et al. (2006b)	42M (24±2yr; 172±7cm; 69±9kg)	Patellar tendon	TE	Knee flexion 40°~110°	Hip flexion 80°	-	-	-	-	https://doi.org/10.1080/02701367.2006.10599376
283	Wolfram et al. (2018)	5F&6M (28.1±4.8yr; 174.2±9.3cm; 70.1±11.2kg)	Achilles tendon	CoR	Ankle dorsiflexion 0°	Ankle inversion -10°, 0°, 10°	-	-	-	-	https://doi.org/10.1098/rsos.171358
284	Gray et al. (2021)	4F&6M (27.1±10.7yr; 168.0±9.9cm; 68.3±9.0kg)	Patellar tendon	CoR3++	Knee flexion 0°~110°	Hip flexion ?	-	-	-	-	https://doi.org/10.1016/j.jbiomech.2021.110484
285	Csapo et al. (2013)	6M (34.4±6.3yr; 176.4±6.3cm; 71.7±5.8kg)	Achilles tendon	CoR	Ankle dorsiflexion -20°~10°	Knee flexion 0°	-	-	-	-	https://doi.org/10.1152/japplphysiol.00395.2013
286	Csapo et al. (2013)	6M (34.4±6.3yr; 176.4±6.3cm; 71.7±5.8kg)	Achilles tendon	CoR++	Ankle dorsiflexion -20°~10°	Knee flexion 0°	-	-	-	-	https://doi.org/10.1152/japplphysiol.00395.2013
287	Ward et al. (2005)	14F (28.0±4.1yr; 164.0±5.2cm; 58.0±6.4kg)	Patellar tendon	CoR	Knee flexion 0°~60°	Hip flexion ?	-	-	-	-	https://doi.org/10.1016/j.jbiomech.2004.10.010
288	Fath et al. (2013)	2F&4M (30±6yr; 176±11cm; 74±14kg)	Achilles tendon	CoR	Ankle dorsiflexion -30°~15°	Knee flexion 0°	-	-	-	-	https://doi.org/10.1123/jab.29.2.241
289	Fath et al. (2013)	2F&4M (30±6yr; 176±11cm; 74±14kg)	Achilles tendon	CoR3+++	Ankle dorsiflexion -30°~15°	Knee flexion 0°	-	-	-	-	https://doi.org/10.1123/jab.29.2.241
290	Fath et al. (2013)	2F&4M (30±6yr; 176±11cm; 74±14kg)	Achilles tendon	TE	Ankle dorsiflexion -30°~15°	Knee flexion 0°	-	-	-	-	https://doi.org/10.1123/jab.29.2.241
291	Yeh et al. (2021)	7F&11M (29.6±3.8yr; 171.8±7.5cm; 70.7±12.4kg)	Achilles tendon	CoR	Ankle dorsiflexion -45°~20°	Knee flexion 0°	-	-	-	-	https://doi.org/10.1111/sms.13974
292	Weinstein et al. (1987)	1C	Quadriceps tendon	KB	Knee flexion 0°~90°	NA	-	Cadaver	-	-	https://ncbi.nlm.nih.gov/pmc/articles/PMC2328868
293	Kefala et al. (2022)	8F&9M (66.0±7.9yr; 166.8±10.9cm; 75.7±20.5kg)	Patellar tendon	CoR3+	Knee flexion 0°~120°	Hip flexion ?	-	-	Extension	-	https://doi.org/10.3389/fbioe.2022.820196
294	Obst et al. (2017)	7F&9M (29±15yr; 171.4±10.0cm; 73.5±14.8kg)	Achilles tendon	CoR3	Ankle dorsiflexion -30°~10°	Knee flexion 0°	-	-	Curved	-	https://doi.org/10.1123/jab.2016-0261
295	Wang et al. (2021)	5F&5M (27.6±2.5yr; 171.8±5.8cm; 66.7±9.1kg)	Gastrocnemius medialis	TE	Ankle dorsiflexion -30°~20°	Knee flexion 20°	-	-	-	-	https://doi.org/10.1155/2021/8899699
296	Wang et al. (2021)	5F&5M (27.6±2.5yr; 171.8±5.8cm; 66.7±9.1kg)	Soleus	TE	Ankle dorsiflexion -30°~20°	Knee flexion 20°	-	-	-	-	https://doi.org/10.1155/2021/8899699
297	Hosseinzadeh et al. (2020)	25B (30.1±5.9yr; 172.4±10.8cm; 70.7±11.5kg)	Patellar tendon	CoR	Knee flexion 0°~60°	Hip flexion 0°	-	-	-	-	https://ncbi.nlm.nih.gov/pmc/articles/PMC7547162
298	Son et al. (2018)	9C	Patellar tendon	TE	Knee flexion 0°~100°	NA	-	Cadaver	-	-	https://doi.org/10.1016/j.jbiomech.2017.11.038
299	Nakamura et al. (1985)	9C	Patellar tendon	CoR	Knee flexion 0°~110°	NA	-	Cadaver	-	-	https://doi.org/10.1302/0301-620X.67B2.3980537
300	Chow et al. (2006)	3F&2M (18~22yr)	Quadriceps tendon	CoR	Knee flexion 25°~85°	Hip flexion 90°	-	-	-	-	https://doi.org/10.1016/j.knee.2006.02.008

## Sheet: Isometric&Passive
No.	Reference	Subject	Measurement Object	Measurement Type	Primary DoF	Secondary DoF	Tertiary DoF	Subject Note	Group Note	Measurement Note	Data Note	DOI	The color yellow indicates that the values are not specified in the study, but rather estimated from the figure(s), text description, or relevant data. The color red and the question mark indicates no relevant information. The color green indicates that the DoFs are not typical. Correction of gravitational force come in many ways. Here it is only noted if a study specifies gravity correction rega…
1	Smidt (1973)	26M (28.4±7.3yr; 176.4±7.0cm; 82.4±13.7kg)	Knee flexion	Total	Knee flexion 5°~90°	Hip flexion 0°	-	-	-	Gravity corrected	-	https://doi.org/10.1016/0021-9290(73)90040-7
2	Smidt (1973)	26M (28.4±7.3yr; 176.4±7.0cm; 82.4±13.7kg)	Knee extension	Total	Knee flexion 5°~90°	Hip flexion 0°	-	-	-	Gravity corrected	-	https://doi.org/10.1016/0021-9290(73)90040-7
3	Holzer et al. (2020)	14M (29±6yr; 180±4cm; 79±5kg)	Ankle plantarflexion	Active	Ankle dorsiflexion -20°~30°	Knee flexion 0°	-	-	-	Gravity corrected; EMG-monitored	-	https://doi.org/10.1038/s41598-020-76625-x
4	Harris-Hayes et al. (2014)	28F&7M (28±5.7yr; 165cm; 65.6kg)	Hip internal rotation	Total	Hip internal rotation 31°, 39°	Hip flexion 0°, 90°	Knee flexion 90°	-	-	Handheld dynamometer	Height assumed	https://doi.org/10.2519/jospt.2014.5268
5	Harris-Hayes et al. (2014)	28F&7M (28±5.7yr; 165cm; 65.6kg)	Hip external rotation	Total	Hip internal rotation -40°, -39°	Hip flexion 0°, 90°	Knee flexion 90°	-	-	Handheld dynamometer	Height assumed	https://doi.org/10.2519/jospt.2014.5268
6	Bobbert & van Ingen Schenau (1990)	10M (23±3yr; 184±6cm; 75.6±5.8kg)	Ankle plantarflexion	Total	Ankle dorsiflexion -45°~0°	Knee flexion 0°	-	-	-	Gravity corrected	-	https://doi.org/10.1016/0021-9290(90)90345-4
7	Mohamed et al. (2002)	19F (27yr; 162cm; 61kg)	Knee flexion	Total	Knee flexion 0°, 45°, 90°	Hip flexion 0°, 90°	-	-	-	-	-	https://doi.org/10.1016/S0268-0033(02)00070-0
8	Sale et al. (1982)	20M (19~37yr)	Ankle plantarflexion	Total	Ankle dorsiflexion -30°~20°	Knee flexion 90°	-	-	-	-	-	https://doi.org/10.1152/jappl.1982.52.6.1636
9	Maganaris (2003)	8M (22±2yr; 173±3cm; 75±3kg)	Ankle plantarflexion	Active	Ankle dorsiflexion -30°~20°	Knee flexion 0°, 120°	-	-	-	Gravity corrected	-	https://doi.org/10.1002/ca.10064
10	Yoon et al. (1991)	20F (27.5±3.8yr; 159.6±5.6cm; 52.0±4.6kg)	Knee flexion	Total	Knee flexion 15°~90°	Hip flexion 95°	-	-	-	Gravity corrected	-	https://doi.org/10.3349/ymj.1991.32.1.33
11	Yoon et al. (1991)	20F (27.5±3.8yr; 159.6±5.6cm; 52.0±4.6kg)	Knee extension	Total	Knee flexion 15°~90°	Hip flexion 95°	-	-	-	Gravity corrected	-	https://doi.org/10.3349/ymj.1991.32.1.33
12	Yoon et al. (1991)	20M (28.0±3.6yr; 172.2±5.1cm; 71.4±11.2kg)	Knee flexion	Total	Knee flexion 15°~90°	Hip flexion 95°	-	-	-	Gravity corrected	-	https://doi.org/10.3349/ymj.1991.32.1.33
13	Yoon et al. (1991)	20M (28.0±3.6yr; 172.2±5.1cm; 71.4±11.2kg)	Knee extension	Total	Knee flexion 15°~90°	Hip flexion 95°	-	-	-	Gravity corrected	-	https://doi.org/10.3349/ymj.1991.32.1.33
14	Shenoy et al. (2011)	20F (21.3±1.9yr; 162.2±5.2cm; 54.8±7.4kg)	Knee extension	Total	Knee flexion 30°, 60°, 90°	Hip flexion 70°	-	-	-	-	-	https://doi.org/10.1016/S1728-869X(11)60005-1
15	Shenoy et al. (2011)	20M (22.7±2.5yr; 170.6±5.8cm; 67.5±10.4kg)	Knee extension	Total	Knee flexion 30°, 60°, 90°	Hip flexion 70°	-	-	-	-	-	https://doi.org/10.1016/S1728-869X(11)60005-1
16	Arampatzis, Karamanidis, et al. (2006)	22MP (183±6cm; 78.5±6.7kg)	Ankle plantarflexion	Total	Ankle dorsiflexion -20°~0°	Knee flexion 20°~105°	-	Distance runner	-	EMG-monitored	-	https://doi.org/10.1016/j.jbiomech.2005.05.010
17	Knapik et al. (1983)	15FP (24.9±4.1yr; 164.3±7.1cm; 61.4±10.1kg)	Knee flexion	Total	Knee flexion 20°~90°	Hip flexion 90°	-	Solider	-	-	-	https://doi.org/10.1093/ptj/63.6.938
18	Knapik et al. (1983)	15FP (24.9±4.1yr; 164.3±7.1cm; 61.4±10.1kg)	Knee extension	Total	Knee flexion 10°~90°	Hip flexion 90°	-	Solider	-	-	-	https://doi.org/10.1093/ptj/63.6.938
19	Knapik et al. (1983)	16MP (26.1±3.8yr; 174.6±7.3cm; 73.5±13.8kg)	Knee flexion	Total	Knee flexion 20°~90°	Hip flexion 90°	-	Solider	-	-	-	https://doi.org/10.1093/ptj/63.6.938
20	Knapik et al. (1983)	16MP (26.1±3.8yr; 174.6±7.3cm; 73.5±13.8kg)	Knee extension	Total	Knee flexion 10°~90°	Hip flexion 90°	-	Solider	-	-	-	https://doi.org/10.1093/ptj/63.6.938
21	Frey-Law et al. (2012)	24F (22.8±4.2yr; 166.1±8.0cm; 67.3±12.0kg)	Knee flexion	Total	Knee flexion 15°~100°	Hip flexion 90°	-	-	-	Gravity corrected	-	https://doi.org/10.1123/jab.28.6.726
22	Frey-Law et al. (2012)	24F (22.8±4.2yr; 166.1±8.0cm; 67.3±12.0kg)	Knee extension	Total	Knee flexion 15°~100°	Hip flexion 90°	-	-	-	Gravity corrected	-	https://doi.org/10.1123/jab.28.6.726
23	Frey-Law et al. (2012)	30M (24.2±5.1yr; 180.1±6.3cm; 81.5±9.2kg)	Knee flexion	Total	Knee flexion 15°~100°	Hip flexion 90°	-	-	-	Gravity corrected	-	https://doi.org/10.1123/jab.28.6.726
24	Frey-Law et al. (2012)	30M (24.2±5.1yr; 180.1±6.3cm; 81.5±9.2kg)	Knee extension	Total	Knee flexion 15°~100°	Hip flexion 90°	-	-	-	Gravity corrected	-	https://doi.org/10.1123/jab.28.6.726
25	Sasaki et al. (2014)	2F&7M (28.4±3.9yr; 170.7±5.3cm; 66.3±10.8kg)	Ankle dorsiflexion	Total	Ankle dorsiflexion -26°~17°	Knee flexion 90°	-	-	-	-	-	https://doi.org/10.1152/japplphysiol.01058.2013
26	Marsh et al. (1981)	25M (19~37yr)	Ankle dorsiflexion	Active	Ankle dorsiflexion -30°~20°	Knee flexion 90°	-	-	-	Gravity corrected	-	https://doi.org/10.1152/jappl.1981.51.1.160
27	Neumann et al. (1988)	20F&20M (26.5±5.6yr; 170.3±11.0cm; 65.5±11.5kg)	Hip abduction	Total	Hip adduction -40°~10°	Hip flexion 0°	-	-	-	-	-	https://doi.org/10.1093/ptj/68.4.496
28	Kwon & Lee (2013)	20B (22.9±2.4yr; 170.8±6.5cm; 65.9±11.0kg)	Hip extension	Total	Hip flexion 0°	Knee flexion 0°~110°	-	-	-	-	-	https://doi.org/10.1589/jpts.25.1295
29	Hahn et al. (2011)	9M (35.0±8.3yr; 179±0.6cm; 77.7±4.2kg)	Ankle plantar-/dorsiflexion	Passive	Ankle dorsiflexion -8°~23° (discrete)	Knee flexion 31°~98°	-	-	-	Gravity corrected; EMG-monitored; Camera-based angle	-	https://doi.org/10.1016/j.jbiomech.2011.05.011
30	Hahn et al. (2011)	9M (35.0±8.3yr; 179±0.6cm; 77.7±4.2kg)	Ankle plantarflexion	Active	Ankle dorsiflexion -8°~23°	Knee flexion 31°~98°	-	-	-	Gravity corrected; EMG-monitored; Camera-based angle	-	https://doi.org/10.1016/j.jbiomech.2011.05.011
31	Hahn et al. (2011)	9M (35.0±8.3yr; 179±0.6cm; 77.7±4.2kg)	Ankle plantarflexion	Total	Ankle dorsiflexion -8°~23°	Knee flexion 31°~98°	-	-	-	Gravity corrected; EMG-monitored; Camera-based angle	Data calculated	https://doi.org/10.1016/j.jbiomech.2011.05.011
32	Hisaeda et al. (2001)	9M (23~29yr; 162.4±5.6cm; 60.3±9.7kg)	Knee extension	Total	Knee flexion 50°, 90°	Hip flexion 90°	-	-	-	-	-	https://doi.org/10.1007/s004210100497
33	Hahn et al. (2014)	18M (30.0±6.3yr; 181±8cm; 77.9±5.2kg)	Knee extension	Total	Knee flexion 31°~98°	Hip flexion 70°~109°	-	-	-	Gravity corrected; EMG-monitored; Camera-based angle	-	https://doi.org/10.1007/s00421-014-2899-5
34	Mademli et al. (2004)	4F&6M (27.6±3.9yr; 176±5cm; 71.8±13.2kg)	Ankle plantarflexion	Active	Ankle dorsiflexion 0°	Knee flexion 0°, 40°	-	-	-	Gravity corrected; EMG-monitored	-	https://doi.org/10.1016/j.jelekin.2004.03.006
35	Simoneau et al. (2007)	18M (77.5±3.2yr; 168±5cm; 74.8±9.5kg)	Ankle plantar-/dorsiflexion	Passive	Ankle dorsiflexion -20°, 0°, 20° (discrete)	Knee flexion 0°	-	-	-	Gravity corrected; EMG-monitored	-	https://doi.org/10.1016/j.jelekin.2006.04.005
36	Simoneau et al. (2007)	18M (77.5±3.2yr; 168±5cm; 74.8±9.5kg)	Ankle dorsiflexion	Total	Ankle dorsiflexion -20°, 0°, 20°	Knee flexion 0°	-	-	-	Gravity corrected; EMG-monitored	-	https://doi.org/10.1016/j.jelekin.2006.04.005
37	Simoneau et al. (2007)	18M (77.5±3.2yr; 168±5cm; 74.8±9.5kg)	Ankle dorsiflexion	Active	Ankle dorsiflexion -20°, 0°, 20°	Knee flexion 0°	-	-	-	Gravity corrected; EMG-monitored	Data calculated	https://doi.org/10.1016/j.jelekin.2006.04.005
38	Simoneau et al. (2007)	18M (77.5±3.2yr; 168±5cm; 74.8±9.5kg)	Ankle plantarflexion	Total	Ankle dorsiflexion -20°, 0°, 20°	Knee flexion 0°	-	-	-	Gravity corrected; EMG-monitored	-	https://doi.org/10.1016/j.jelekin.2006.04.005
39	Simoneau et al. (2007)	18M (77.5±3.2yr; 168±5cm; 74.8±9.5kg)	Ankle plantarflexion	Active	Ankle dorsiflexion -20°, 0°, 20°	Knee flexion 0°	-	-	-	Gravity corrected; EMG-monitored	Data calculated	https://doi.org/10.1016/j.jelekin.2006.04.005
40	Simoneau et al. (2007)	11M (23.7±1.7yr; 175±3cm; 72.3±7.2kg)	Ankle plantar-/dorsiflexion	Passive	Ankle dorsiflexion -20°, 0°, 20° (discrete)	Knee flexion 0°	-	-	-	Gravity corrected; EMG-monitored	-	https://doi.org/10.1016/j.jelekin.2006.04.005
41	Simoneau et al. (2007)	11M (23.7±1.7yr; 175±3cm; 72.3±7.2kg)	Ankle dorsiflexion	Total	Ankle dorsiflexion -20°, 0°, 20°	Knee flexion 0°	-	-	-	Gravity corrected; EMG-monitored	-	https://doi.org/10.1016/j.jelekin.2006.04.005
42	Simoneau et al. (2007)	11M (23.7±1.7yr; 175±3cm; 72.3±7.2kg)	Ankle dorsiflexion	Active	Ankle dorsiflexion -20°, 0°, 20°	Knee flexion 0°	-	-	-	Gravity corrected; EMG-monitored	Data calculated	https://doi.org/10.1016/j.jelekin.2006.04.005
43	Simoneau et al. (2007)	11M (23.7±1.7yr; 175±3cm; 72.3±7.2kg)	Ankle plantarflexion	Total	Ankle dorsiflexion -20°, 0°, 20°	Knee flexion 0°	-	-	-	Gravity corrected; EMG-monitored	-	https://doi.org/10.1016/j.jelekin.2006.04.005
44	Simoneau et al. (2007)	11M (23.7±1.7yr; 175±3cm; 72.3±7.2kg)	Ankle plantarflexion	Active	Ankle dorsiflexion -20°, 0°, 20°	Knee flexion 0°	-	-	-	Gravity corrected; EMG-monitored	Data calculated	https://doi.org/10.1016/j.jelekin.2006.04.005
45	Kubo et al. (2006a)	9M (24±1yr; 172±6cm; 70±9kg)	Knee extension	Total	Knee flexion 40°~110°	Hip flexion 80°	-	-	-	EMG-monitored	-	https://doi.org/10.1111/j.1600-0838.2005.00450.x
46	Kindel & Challis (2017)	11F&10M (33.9±14.9yr; 170.6±9.2cm; 80.3±22.6kg)	Hip extension	Total	Hip flexion 0°~45°	Knee flexion 0°, 90°	-	-	-	-	-	https://doi.org/10.1080/09593985.2017.1323357
47	Kindel & Challis (2017)	11F&10M (33.9±14.9yr; 170.6±9.2cm; 80.3±22.6kg)	Hip abduction	Total	Hip adduction -30°~15°	Hip flexion 0°	Knee flexion 0°, 90°	-	-	-	-	https://doi.org/10.1080/09593985.2017.1323357
48	Kawakami, Sale, et al. (1998)	6M (23~30yr; 176.8±5.4cm; 76.8±10.4kg)	Ankle plantarflexion	Total	Ankle dorsiflexion 0°	Knee flexion 0°, 90°	-	-	Unilateral	-	-	https://doi.org/10.1007/s004210050324
49	Ateş et al. (2018)	7F&7M (26.9±4.2yr)	Ankle dorsiflexion	Total	Ankle dorsiflexion -20°, 0°, 7.5°	Knee flexion 0°	-	-	-	-	-	https://doi.org/10.3389/fphys.2018.00022
50	Murray et al. (1980)	24M (70~86yr)	Knee flexion	Total	Knee flexion 30°, 45°, 60°	Hip flexion 105°	-	-	-	Gravity corrected	-	https://doi.org/10.1093/ptj/60.4.412
51	Murray et al. (1980)	24M (70~86yr)	Knee extension	Total	Knee flexion 30°, 45°, 60°	Hip flexion 105°	-	-	-	Gravity corrected	-	https://doi.org/10.1093/ptj/60.4.412
52	Murray et al. (1980)	24M (50~65yr)	Knee flexion	Total	Knee flexion 30°, 45°, 60°	Hip flexion 105°	-	-	-	Gravity corrected	-	https://doi.org/10.1093/ptj/60.4.412
53	Murray et al. (1980)	24M (50~65yr)	Knee extension	Total	Knee flexion 30°, 45°, 60°	Hip flexion 105°	-	-	-	Gravity corrected	-	https://doi.org/10.1093/ptj/60.4.412
54	Murray et al. (1980)	24M (20~35yr)	Knee flexion	Total	Knee flexion 30°, 45°, 60°	Hip flexion 105°	-	-	-	Gravity corrected	-	https://doi.org/10.1093/ptj/60.4.412
55	Murray et al. (1980)	24M (20~35yr)	Knee extension	Total	Knee flexion 30°, 45°, 60°	Hip flexion 105°	-	-	-	Gravity corrected	-	https://doi.org/10.1093/ptj/60.4.412
56	Johnson & Hoffman (2010)	15F (24.4±5.1yr; 169.8±6.4cm; 68.4±11.3kg)	Hip internal rotation	Total	Hip internal rotation 0°	Hip flexion 10°, 40°, 90°	Knee flexion 90°	-	-	-	-	https://doi.org/10.1123/jsr.19.1.12
57	Johnson & Hoffman (2010)	15F (24.4±5.1yr; 169.8±6.4cm; 68.4±11.3kg)	Hip external rotation	Total	Hip internal rotation 0°	Hip flexion 10°, 40°, 90°	Knee flexion 90°	-	-	-	-	https://doi.org/10.1123/jsr.19.1.12
58	Johnson & Hoffman (2010)	15M (25.8±5.1yr; 178.9±5.2cm; 81.3±10.2kg)	Hip internal rotation	Total	Hip internal rotation 0°	Hip flexion 10°, 40°, 90°	Knee flexion 90°	-	-	-	-	https://doi.org/10.1123/jsr.19.1.12
59	Johnson & Hoffman (2010)	15M (25.8±5.1yr; 178.9±5.2cm; 81.3±10.2kg)	Hip external rotation	Total	Hip internal rotation 0°	Hip flexion 10°, 40°, 90°	Knee flexion 90°	-	-	-	-	https://doi.org/10.1123/jsr.19.1.12
60	Cresswell et al. (1995)	10M (26±5yr; 183±5cm; 80.5±10.0kg)	Ankle plantarflexion	Total	Ankle dorsiflexion 5°	Knee flexion 0°~120°	-	-	-	-	-	https://doi.org/10.1007/BF00240964
61	Uritani & Fukumoto (2012)	14F&6M (21.6±1.0yr; 165.0±7.2cm; 60.3±7.2kg)	Hip internal rotation	Total	Hip internal rotation 0°	Hip flexion 10°, 40°, 90°	Knee flexion 90°	-	-	-	-	https://doi.org/10.1589/jpts.24.863
62	Uritani & Fukumoto (2012)	14F&6M (21.6±1.0yr; 165.0±7.2cm; 60.3±7.2kg)	Hip external rotation	Total	Hip internal rotation 0°	Hip flexion 10°, 40°, 90°	Knee flexion 90°	-	-	-	-	https://doi.org/10.1589/jpts.24.863
63	Anderson & Pandy (1999)	5M (26±3yr; 177±3cm; 70.1±7.8kg)	Hip extension	Total	Hip flexion -10°~90°	Knee flexion 90°	-	-	-	-	-	https://doi.org/10.1080/10255849908907988
64	Anderson & Pandy (1999)	5M (26±3yr; 177±3cm; 70.1±7.8kg)	Hip flexion	Total	Hip flexion -10°~90°	Knee flexion 90°	-	-	-	-	-	https://doi.org/10.1080/10255849908907988
65	Anderson & Pandy (1999)	5M (26±3yr; 177±3cm; 70.1±7.8kg)	Hip adduction	Total	Hip adduction -15°, 0°, 15°	Hip flexion 0°	Knee flexion 90°	-	-	-	-	https://doi.org/10.1080/10255849908907988
66	Anderson & Pandy (1999)	5M (26±3yr; 177±3cm; 70.1±7.8kg)	Hip abduction	Total	Hip adduction -15°, 0°, 15°	Hip flexion 0°	Knee flexion 90°	-	-	-	-	https://doi.org/10.1080/10255849908907988
67	Anderson & Pandy (1999)	5M (26±3yr; 177±3cm; 70.1±7.8kg)	Knee flexion	Total	Knee flexion 2°~90°	Hip flexion 60°	-	-	-	-	-	https://doi.org/10.1080/10255849908907988
68	Anderson & Pandy (1999)	5M (26±3yr; 177±3cm; 70.1±7.8kg)	Knee extension	Total	Knee flexion 2°~85°	Hip flexion 60°	-	-	-	-	-	https://doi.org/10.1080/10255849908907988
69	Anderson & Pandy (1999)	5M (26±3yr; 177±3cm; 70.1±7.8kg)	Ankle plantarflexion	Total	Ankle dorsiflexion -40°~20°	Knee flexion 90°	-	-	-	-	-	https://doi.org/10.1080/10255849908907988
70	Anderson & Pandy (1999)	5M (26±3yr; 177±3cm; 70.1±7.8kg)	Ankle dorsiflexion	Total	Ankle dorsiflexion -40°~20°	Knee flexion 90°	-	-	-	-	-	https://doi.org/10.1080/10255849908907988
71	Kawakami, Ichinose, et al. (1998)	6M (21~53yr; 175±5cm; 71±7kg)	Ankle plantarflexion	Active	Ankle dorsiflexion -30°~15°	Knee flexion 10°, 45°, 90°	-	-	-	Gravity corrected	-	https://doi.org/10.1152/jappl.1998.85.2.398
72	Gallinger et al. (2020)	6F&4M (22.5±2.8yr; 167±9cm; 67.8±8.8kg)	Ankle plantar-/dorsiflexion	Passive	Ankle dorsiflexion -53°~15° (10°/s)	Knee flexion 0°	-	-	-	Gravity corrected; EMG-monitored	-	https://doi.org/10.1016/j.jbiomech.2020.109959
73	Gallinger et al. (2020)	6F&4M (22.5±2.8yr; 167±9cm; 67.8±8.8kg)	Ankle plantarflexion	Active	Ankle dorsiflexion -53°~15°	Knee flexion 0°	-	-	-	Gravity corrected; EMG-monitored	-	https://doi.org/10.1016/j.jbiomech.2020.109959
74	Gallinger et al. (2020)	6F&4M (22.5±2.8yr; 167±9cm; 67.8±8.8kg)	Ankle plantarflexion	Total	Ankle dorsiflexion -53°~15°	Knee flexion 0°	-	-	-	Gravity corrected; EMG-monitored	Data calculated	https://doi.org/10.1016/j.jbiomech.2020.109959
75	Moltubakk et al. (2018)	10FP (30±1yr; 168±7cm; 61±7kg)	Ankle plantar-/dorsiflexion	Passive	Ankle dorsiflexion 0°, 5°, 29° (2°/s)	Knee flexion 0°	-	Dancer	-	EMG-monitored	-	https://doi.org/10.1111/sms.13207
76	Moltubakk et al. (2018)	10FP (30±1yr; 168±7cm; 61±7kg)	Ankle plantarflexion	Total	Ankle dorsiflexion -10°~15°	Knee flexion 0°	-	Dancer	-	EMG-monitored	-	https://doi.org/10.1111/sms.13207
77	Moltubakk et al. (2018)	10FP (30±1yr; 168±7cm; 61±7kg)	Ankle plantarflexion	Active	Ankle dorsiflexion 0°, 5°	Knee flexion 0°	-	Dancer	-	EMG-monitored	Data calculated	https://doi.org/10.1111/sms.13207
78	Moltubakk et al. (2018)	10F (21±1yr; 168±7cm; 60±7kg)	Ankle plantar-/dorsiflexion	Passive	Ankle dorsiflexion 0°, 5°, 29° (2°/s)	Knee flexion 0°	-	-	-	EMG-monitored	-	https://doi.org/10.1111/sms.13207
79	Moltubakk et al. (2018)	10F (21±1yr; 168±7cm; 60±7kg)	Ankle plantarflexion	Total	Ankle dorsiflexion -10°~15°	Knee flexion 0°	-	-	-	EMG-monitored	-	https://doi.org/10.1111/sms.13207
80	Moltubakk et al. (2018)	10F (21±1yr; 168±7cm; 60±7kg)	Ankle plantarflexion	Active	Ankle dorsiflexion 0°, 5°	Knee flexion 0°	-	-	-	EMG-monitored	Data calculated	https://doi.org/10.1111/sms.13207
81	Suter et al. (1998)	4F&6M (29.5±6.2yr)	Knee extension	Total	Knee flexion 30°, 60°	Hip flexion ?	-	-	-	-	-	https://doi.org/10.1123/jab.14.4.360
82	Barber et al. (2013)	7F&9M (70±3 yrs; 166±8cm; 73±18kg)	Ankle plantar-/dorsiflexion	Passive	Ankle dorsiflexion -9°~20° (10°/s)	Knee flexion 0°	-	-	-	Gravity corrected; EMG-monitored	-	https://doi.org/10.1016/j.exger.2013.07.007
83	Barber et al. (2013)	7F&9M (70±3 yrs; 166±8cm; 73±18kg)	Ankle plantarflexion	Active	Ankle dorsiflexion -28°~20°	Knee flexion 0°	-	-	-	Gravity corrected; EMG-monitored	-	https://doi.org/10.1016/j.exger.2013.07.007
84	Barber et al. (2013)	7F&9M (70±3 yrs; 166±8cm; 73±18kg)	Ankle plantarflexion	Total	Ankle dorsiflexion 7°, 20°	Knee flexion 0°	-	-	-	Gravity corrected; EMG-monitored	Data calculated	https://doi.org/10.1016/j.exger.2013.07.007
85	Barber et al. (2013)	8F&10M (27±3yr; 178±9cm; 71±13kg)	Ankle plantar-/dorsiflexion	Passive	Ankle dorsiflexion -9°~20° (10°/s)	Knee flexion 0°	-	-	-	Gravity corrected; EMG-monitored	-	https://doi.org/10.1016/j.exger.2013.07.007
86	Barber et al. (2013)	8F&10M (27±3yr; 178±9cm; 71±13kg)	Ankle plantarflexion	Active	Ankle dorsiflexion -28°~20°	Knee flexion 0°	-	-	-	Gravity corrected; EMG-monitored	-	https://doi.org/10.1016/j.exger.2013.07.007
87	Barber et al. (2013)	8F&10M (27±3yr; 178±9cm; 71±13kg)	Ankle plantarflexion	Total	Ankle dorsiflexion 7°, 20°	Knee flexion 0°	-	-	-	Gravity corrected; EMG-monitored	Data calculated	https://doi.org/10.1016/j.exger.2013.07.007
88	O’Brien et al. (2009b)	10F (27.4±4.2yr; 167.3±7.3cm; 64.0±9.4kg)	Knee extension	Total	Knee flexion 55°~90°	Hip flexion 85°	-	-	-	EMG-monitored	-	https://doi.org/10.1007/s00421-009-1088-4
89	O’Brien et al. (2009b)	10M (28.2±3.6yr; 179.9±8.0cm; 78.8±14.0kg)	Knee extension	Total	Knee flexion 55°~90°	Hip flexion 85°	-	-	-	EMG-monitored	-	https://doi.org/10.1007/s00421-009-1088-4
90	Ferri et al. (2003)	16M (67.9±0.9yr; 172.2±1.8cm; 80.4±2.1kg)	Knee extension	Total	Knee flexion 30°~90°	Hip flexion 90°	-	-	-	Gravity corrected	-	https://doi.org/10.1046/j.1365-201X.2003.01050.x
91	Ferri et al. (2003)	16M (67.9±0.9yr; 172.2±1.8cm; 80.4±2.1kg)	Ankle plantarflexion	Total	Ankle dorsiflexion -20°~20°	Knee flexion 0°	-	-	-	Gravity corrected	-	https://doi.org/10.1046/j.1365-201X.2003.01050.x
92	Reeves et al. (2004)	10F&8M (70.7±2.9yr; 165.5±10.6cm; 71.6±14.9kg)	Knee extension	Total	Knee flexion 10°~90°	Hip flexion 85°	-	-	-	EMG-monitored	Group combined	https://doi.org/10.1113/expphysiol.2004.027797
93	Finni et al. (2001)	2F&7M (26.5±4.0yr; 179.9±7.0cm; 75.4±8.0kg)	Knee extension	Total	Knee flexion 0°~90°	Hip flexion 90°	-	-	-	-	-	https://doi.org/10.1080/17461390100071101
94	van Eijden et al. (1987)	10M (22.1±1.7yr; 181±6cm)	Knee extension	Total	Knee flexion 0°~90°	Hip flexion 90°	-	-	-	Gravity corrected	-	https://doi.org/10.1159/000146421
95	Billot et al. (2011)	12M (27.4±3.0yr; 177±5cm; 66.4±8.5kg)	Ankle dorsiflexion	Active	Ankle dorsiflexion -20°~20°	Knee flexion 60°	-	-	-	Gravity corrected; EMG-monitored	-	https://doi.org/10.1111/j.1600-0838.2010.01278.x
96	Billot et al. (2011)	12M (27.4±3.0yr; 177±5cm; 66.4±8.5kg)	Ankle plantarflexion	Active	Ankle dorsiflexion -20°~20°	Knee flexion 60°	-	-	-	Gravity corrected; EMG-monitored	-	https://doi.org/10.1111/j.1600-0838.2010.01278.x
97	Cahalan et al. (1989)	16F (53yr; 164±4cm; 64.9±9.4kg)	Hip flexion	Total	Hip flexion 10°, 45°	Knee flexion 100°	-	-	-	-	-	https://pubmed.ncbi.nlm.nih.gov/2766602
98	Cahalan et al. (1989)	16F (53yr; 164±4cm; 64.9±9.4kg)	Hip extension	Total	Hip flexion 45°, 90°	Knee flexion 100°	-	-	-	-	-	https://pubmed.ncbi.nlm.nih.gov/2766602
99	Cahalan et al. (1989)	16F (53yr; 164±4cm; 64.9±9.4kg)	Hip adduction	Total	Hip adduction -20°, -10°, 0°	Hip flexion 80°	-	-	-	-	-	https://pubmed.ncbi.nlm.nih.gov/2766602
100	Cahalan et al. (1989)	16F (53yr; 164±4cm; 64.9±9.4kg)	Hip abduction	Total	Hip adduction -10°, 0°, 10°	Hip flexion 80°	-	-	-	-	-	https://pubmed.ncbi.nlm.nih.gov/2766602
101	Cahalan et al. (1989)	16F (53yr; 164±4cm; 64.9±9.4kg)	Hip internal rotation	Total	Hip internal rotation -10°, 0°	Hip flexion 60°	Knee flexion 90°	-	-	-	-	https://pubmed.ncbi.nlm.nih.gov/2766602
102	Cahalan et al. (1989)	16F (53yr; 164±4cm; 64.9±9.4kg)	Hip external rotation	Total	Hip internal rotation 0°, 10°	Hip flexion 60°	Knee flexion 90°	-	-	-	-	https://pubmed.ncbi.nlm.nih.gov/2766602
103	Cahalan et al. (1989)	21F (27yr; 167±5cm; 58.6±5.7kg)	Hip flexion	Total	Hip flexion 10°, 45°	Knee flexion 100°	-	-	-	-	-	https://pubmed.ncbi.nlm.nih.gov/2766602
104	Cahalan et al. (1989)	21F (27yr; 167±5cm; 58.6±5.7kg)	Hip extension	Total	Hip flexion 45°, 90°	Knee flexion 100°	-	-	-	-	-	https://pubmed.ncbi.nlm.nih.gov/2766602
105	Cahalan et al. (1989)	21F (27yr; 167±5cm; 58.6±5.7kg)	Hip adduction	Total	Hip adduction -20°, -10°, 0°	Hip flexion 80°	-	-	-	-	-	https://pubmed.ncbi.nlm.nih.gov/2766602
106	Cahalan et al. (1989)	21F (27yr; 167±5cm; 58.6±5.7kg)	Hip abduction	Total	Hip adduction -10°, 0°, 10°	Hip flexion 80°	-	-	-	-	-	https://pubmed.ncbi.nlm.nih.gov/2766602
107	Cahalan et al. (1989)	21F (27yr; 167±5cm; 58.6±5.7kg)	Hip internal rotation	Total	Hip internal rotation -10°, 0°	Hip flexion 60°	Knee flexion 90°	-	-	-	-	https://pubmed.ncbi.nlm.nih.gov/2766602
108	Cahalan et al. (1989)	21F (27yr; 167±5cm; 58.6±5.7kg)	Hip external rotation	Total	Hip internal rotation 0°, 10°	Hip flexion 60°	Knee flexion 90°	-	-	-	-	https://pubmed.ncbi.nlm.nih.gov/2766602
109	Cahalan et al. (1989)	17M (54yr; 176±6cm; 80.5±13.0kg)	Hip flexion	Total	Hip flexion 10°, 45°	Knee flexion 100°	-	-	-	-	-	https://pubmed.ncbi.nlm.nih.gov/2766602
110	Cahalan et al. (1989)	17M (54yr; 176±6cm; 80.5±13.1kg)	Hip extension	Total	Hip flexion 45°, 90°	Knee flexion 100°	-	-	-	-	-	https://pubmed.ncbi.nlm.nih.gov/2766602
111	Cahalan et al. (1989)	17M (54yr; 176±6cm; 80.5±13.2kg)	Hip adduction	Total	Hip adduction -20°, -10°, 0°	Hip flexion 80°	-	-	-	-	-	https://pubmed.ncbi.nlm.nih.gov/2766602
112	Cahalan et al. (1989)	17M (54yr; 176±6cm; 80.5±13.3kg)	Hip abduction	Total	Hip adduction -10°, 0°, 10°	Hip flexion 80°	-	-	-	-	-	https://pubmed.ncbi.nlm.nih.gov/2766602
113	Cahalan et al. (1989)	17M (54yr; 176±6cm; 80.5±13.4kg)	Hip internal rotation	Total	Hip internal rotation -10°, 0°	Hip flexion 60°	Knee flexion 90°	-	-	-	-	https://pubmed.ncbi.nlm.nih.gov/2766602
114	Cahalan et al. (1989)	17M (54yr; 176±6cm; 80.5±13.5kg)	Hip external rotation	Total	Hip internal rotation 0°, 10°	Hip flexion 60°	Knee flexion 90°	-	-	-	-	https://pubmed.ncbi.nlm.nih.gov/2766602
115	Cahalan et al. (1989)	18M (28yr; 176±6cm; 73.5±8.0kg)	Hip flexion	Total	Hip flexion 10°, 45°	Knee flexion 100°	-	-	-	-	-	https://pubmed.ncbi.nlm.nih.gov/2766602
116	Cahalan et al. (1989)	18M (28yr; 176±6cm; 73.5±8.0kg)	Hip extension	Total	Hip flexion 45°, 90°	Knee flexion 100°	-	-	-	-	-	https://pubmed.ncbi.nlm.nih.gov/2766602
117	Cahalan et al. (1989)	18M (28yr; 176±6cm; 73.5±8.0kg)	Hip adduction	Total	Hip adduction -20°, -10°, 0°	Hip flexion 80°	-	-	-	-	-	https://pubmed.ncbi.nlm.nih.gov/2766602
118	Cahalan et al. (1989)	18M (28yr; 176±6cm; 73.5±8.0kg)	Hip abduction	Total	Hip adduction -10°, 0°, 10°	Hip flexion 80°	-	-	-	-	-	https://pubmed.ncbi.nlm.nih.gov/2766602
119	Cahalan et al. (1989)	18M (28yr; 176±6cm; 73.5±8.0kg)	Hip internal rotation	Total	Hip internal rotation -10°, 0°	Hip flexion 60°	Knee flexion 90°	-	-	-	-	https://pubmed.ncbi.nlm.nih.gov/2766602
120	Cahalan et al. (1989)	18M (28yr; 176±6cm; 73.5±8.0kg)	Hip external rotation	Total	Hip internal rotation 0°, 10°	Hip flexion 60°	Knee flexion 90°	-	-	-	-	https://pubmed.ncbi.nlm.nih.gov/2766602
121	Koh & Herzog (1995)	7M (29.4yr; 177cm; 72kg)	Ankle dorsiflexion	Active	Ankle dorsiflexion -35°~15°	Knee flexion 90°	-	-	-	Gravity corrected	-	https://doi.org/10.1152/jappl.1995.79.6.2007
122	Maganaris (2004)	6M (27±6yr; 176±6cm; 78±5kg)	Ankle dorsiflexion	Active	Ankle dorsiflexion -35°~15°	Knee flexion 0°	-	-	-	-	-	https://doi.org/10.1016/j.jtbi.2004.04.025
123	Light & Thorborg (2016)	21MP (21.3±5.0yr; 180±6cm; 75±6kg)	Hip adduction	Total	Hip flexion 0°, 30°	Hip flexion 0°, 45°	-	Football player	Mean	Handheld dynamometer	-	https://doi.org/10.1016/j.jsams.2015.12.009
124	Winegard et al. (1997)	5F&5M (84.1±3.1yr; 162.7±7.9cm; 62.2±11.2kg)	Ankle plantar-/dorsiflexion	Passive	Ankle dorsiflexion -20°~20° (manually continuous)	Knee flexion 90°	-	-	-	Gravity corrected	-	https://doi.org/10.1093/gerona/52A.6.B337
125	Winegard et al. (1997)	5F&5M (72.3±4.4yr; 162.7±5.1cm; 69.6±10.2kg)	Ankle plantar-/dorsiflexion	Passive	Ankle dorsiflexion -20°~20° (manually continuous)	Knee flexion 90°	-	-	-	Gravity corrected	-	https://doi.org/10.1093/gerona/52A.6.B337
126	Winegard et al. (1997)	5F&5M (23.0yr±2.0yr; 173.1±6.9cm; 72.4±9.9kg)	Ankle plantar-/dorsiflexion	Passive	Ankle dorsiflexion -20°~20° (manually continuous)	Knee flexion 90°	-	-	-	Gravity corrected	-	https://doi.org/10.1093/gerona/52A.6.B337
127	Winegard et al. (1997)	5F (84.0±4.3yr; 153.9±8.6cm; 52.6±13.3kg)	Ankle plantarflexion	Total	Ankle dorsiflexion -20°~20°	Knee flexion 90°	-	-	-	Gravity corrected	-	https://doi.org/10.1093/gerona/52A.6.B337
128	Winegard et al. (1997)	5F (84.0±4.3yr; 153.9±8.6cm; 52.6±13.3kg)	Ankle plantarflexion	Active	Ankle dorsiflexion -20°~20°	Knee flexion 90°	-	-	-	Gravity corrected	Data calculated	https://doi.org/10.1093/gerona/52A.6.B337
129	Winegard et al. (1997)	5M (84.2±1.9yr; 171.5±7.2cm; 71.7±9.0kg)	Ankle plantarflexion	Total	Ankle dorsiflexion -20°~20°	Knee flexion 90°	-	-	-	Gravity corrected	-	https://doi.org/10.1093/gerona/52A.6.B337
130	Winegard et al. (1997)	5M (84.2±1.9yr; 171.5±7.2cm; 71.7±9.0kg)	Ankle plantarflexion	Active	Ankle dorsiflexion -20°~20°	Knee flexion 90°	-	-	-	Gravity corrected	Data calculated	https://doi.org/10.1093/gerona/52A.6.B337
131	Winegard et al. (1997)	5F (73.8±4.4yr; 155.4±4.8cm; 62.0±9.5kg)	Ankle plantarflexion	Total	Ankle dorsiflexion -20°~20°	Knee flexion 90°	-	-	-	Gravity corrected	-	https://doi.org/10.1093/gerona/52A.6.B337
132	Winegard et al. (1997)	5F (73.8±4.4yr; 155.4±4.8cm; 62.0±9.5kg)	Ankle plantarflexion	Active	Ankle dorsiflexion -20°~20°	Knee flexion 90°	-	-	-	Gravity corrected	Data calculated	https://doi.org/10.1093/gerona/52A.6.B337
133	Winegard et al. (1997)	5M (70.8±4.4yr; 169.9±5.4cm; 77.2±10.9kg)	Ankle plantarflexion	Total	Ankle dorsiflexion -20°~20°	Knee flexion 90°	-	-	-	Gravity corrected	-	https://doi.org/10.1093/gerona/52A.6.B337
134	Winegard et al. (1997)	5M (70.8±4.4yr; 169.9±5.4cm; 77.2±10.9kg)	Ankle plantarflexion	Active	Ankle dorsiflexion -20°~20°	Knee flexion 90°	-	-	-	Gravity corrected	Data calculated	https://doi.org/10.1093/gerona/52A.6.B337
135	Winegard et al. (1997)	5F (22.2yr±1.6yr; 168.2±7.7cm; 62.3±10.2kg)	Ankle plantarflexion	Total	Ankle dorsiflexion -20°~20°	Knee flexion 90°	-	-	-	Gravity corrected	-	https://doi.org/10.1093/gerona/52A.6.B337
136	Winegard et al. (1997)	5F (22.2yr±1.6yr; 168.2±7.7cm; 62.3±10.2kg)	Ankle plantarflexion	Active	Ankle dorsiflexion -20°~20°	Knee flexion 90°	-	-	-	Gravity corrected	Data calculated	https://doi.org/10.1093/gerona/52A.6.B337
137	Winegard et al. (1997)	5M (23.8±2.3yr; 177.9±6.1cm; 82.5±8.6kg)	Ankle plantarflexion	Total	Ankle dorsiflexion -20°~20°	Knee flexion 90°	-	-	-	Gravity corrected	-	https://doi.org/10.1093/gerona/52A.6.B337
138	Winegard et al. (1997)	5M (23.8±2.3yr; 177.9±6.1cm; 82.5±8.6kg)	Ankle plantarflexion	Active	Ankle dorsiflexion -20°~20°	Knee flexion 90°	-	-	-	Gravity corrected	Data calculated	https://doi.org/10.1093/gerona/52A.6.B337
139	Rousanoglou et al. (2010)	22FP (17.9±1.8yr; 168.7±5.8cm; 58.0±15.7kg)	Knee extension	Total	Knee flexion 10°~90°	Hip flexion 80°	-	Track & field jumper	-	Gravity corrected; EMG-monitored	-	https://doi.org/10.1055/s-0030-1255114
140	Gerrits et al. (2003)	3M (46±6yr)	Knee extension	Total	Knee flexion 30°~70°	Hip flexion 60°	-	-	-	-	-	https://doi.org/10.1042/CS20030159
141	Horstman et al. (2009)	5F&7M (58.1±12.2yr; 176±6cm; 75.7±11.9kg)	Knee flexion	Total	Knee flexion 30°, 60°, 90°	Hip flexion 80°	-	-	-	Gravity corrected; EMG-monitored	-	https://doi.org/10.2340/16501977-0331
142	Horstman et al. (2009)	5F&7M (58.1±12.2yr; 176±6cm; 75.7±11.9kg)	Knee extension	Total	Knee flexion 30°, 60°, 90°	Hip flexion 80°	-	-	-	Gravity corrected; EMG-monitored	-	https://doi.org/10.2340/16501977-0331
143	Salzman et al. (1993)	5F&6M (29yr)	Knee extension	Total	Knee flexion 15°, 60°	Hip flexion 0°, 40°, 80°	-	-	-	-	-	https://pubmed.ncbi.nlm.nih.gov/8472454/
144	Cheng & Rice (2013)	9M (25.8±2.0yr; 176.8±6.7cm; 82.1±9.9kg)	Ankle plantar-/dorsiflexion	Passive	Ankle dorsiflexion -35°, -15°, 5° (discrete)	Knee flexion 15°	-	-	-	EMG-monitored	-	https://doi.org/10.1139/apnm-2012-0357
145	Cheng & Rice (2013)	9M (25.8±2.0yr; 176.8±6.7cm; 82.1±9.9kg)	Ankle dorsiflexion	Total	Ankle dorsiflexion -35°, -15°, 5°	Knee flexion 15°	-	-	-	EMG-monitored	-	https://doi.org/10.1139/apnm-2012-0357
146	Cheng & Rice (2013)	9M (25.8±2.0yr; 176.8±6.7cm; 82.1±9.9kg)	Ankle dorsiflexion	Active	Ankle dorsiflexion -35°, -15°, 5°	Knee flexion 15°	-	-	-	EMG-monitored	Data calculated	https://doi.org/10.1139/apnm-2012-0357
147	Fowles et al. (2000)	4F&8M (21.6yr)	Ankle plantarflexion	Total	Ankle dorsiflexion 0°, 10°, 20°	Knee flexion 90°	-	-	-	-	-	https://doi.org/10.1152/jappl.2000.89.3.1179
148	Csapo et al. (2010)	9F (33.2±9.3yr; 170.2±5.8cm; 64.4±6.3kg)	Ankle plantarflexion	Total	Ankle dorsiflexion -20°~20°	Knee flexion 0°	-	-	-	EMG-monitored	-	https://doi.org/10.1242/jeb.044271
149	Fiebert et al. (1996)	17F (25.0±3.2yr)	Knee flexion	Total	Knee flexion 30°, 60°, 90°	Hip flexion 5°	-	-	-	-	-	https://doi.org/10.3233/IES-1996-6213
150	Fiebert et al. (1996)	17M (25.0±3.2yr)	Knee flexion	Total	Knee flexion 30°, 60°, 90°	Hip flexion 5°	-	-	-	-	-	https://doi.org/10.3233/IES-1996-6213
151	Bazett-Jones et al. (2017)	30F (21.1±3.3yr; 163±7cm; 61.1±10.6kg)	Hip extension	Total	Hip flexion 0°, 30°, 90°	Knee flexion 90°	-	-	-	Handheld dynamometer	-	ncbi.nlm.nih.gov/pmc/articles/PMC5534143
152	Bazett-Jones et al. (2017)	30F (21.1±3.3yr; 163±7cm; 61.1±10.6kg)	Hip abduction	Total	Hip adduction 0°	Hip flexion -5°, 0°, 30°	Knee flexion 0°	-	-	Handheld dynamometer	-	ncbi.nlm.nih.gov/pmc/articles/PMC5534143
153	Bazett-Jones et al. (2017)	30F (21.1±3.3yr; 163±7cm; 61.1±10.6kg)	Hip external rotation	Total	Hip internal rotation 0°	Hip flexion 0°, 30°, 90°	Knee flexion 0°	-	-	Handheld dynamometer	-	ncbi.nlm.nih.gov/pmc/articles/PMC5534143
154	Blazevich et al. (2014)	12M (18.6±0.9yr; 181±6cm; 73.9±7.6kg)	Ankle plantar-/dorsiflexion	Passive	Ankle dorsiflexion -10°~41° (2°/s)	Knee flexion 0°	-	-	-	EMG-monitored	Group similarity assumed	https://doi.org/10.1152/japplphysiol.00204.2014
155	Blazevich et al. (2014)	12M (18.6±0.9yr; 181±6cm; 73.9±7.6kg)	Ankle plantarflexion	Total	Ankle dorsiflexion -23°~29°	Knee flexion 0°	-	-	-	EMG-monitored	Group similarity assumed	https://doi.org/10.1152/japplphysiol.00204.2014
156	Blazevich et al. (2014)	12M (18.6±0.9yr; 181±6cm; 73.9±7.6kg)	Ankle plantarflexion	Active	Ankle dorsiflexion -10°~29°	Knee flexion 0°	-	-	-	EMG-monitored	Group similarity assumed; Data calculated	https://doi.org/10.1152/japplphysiol.00204.2014
157	Freire et al. (2017)	4F&8M (59.8±5.9yr; 169.0±0.1cm; 75.1±12.7kg)	Ankle plantar-/dorsiflexion	Passive	Ankle dorsiflexion -20°, 0°, 15° (discrete)	Knee flexion 0°	-	-	-	-	-	https://doi.org/10.1016/j.clinbiomech.2016.12.004
158	Freire et al. (2017)	4F&8M (59.8±5.9yr; 169.0±0.1cm; 75.1±12.7kg)	Ankle plantarflexion	Total	Ankle dorsiflexion 0°, 15°	Knee flexion 0°	-	-	-	-	-	https://doi.org/10.1016/j.clinbiomech.2016.12.004
159	Freire et al. (2017)	4F&8M (59.8±5.9yr; 169.0±0.1cm; 75.1±12.7kg)	Ankle plantarflexion	Active	Ankle dorsiflexion 0°, 15°	Knee flexion 0°	-	-	-	-	Data calculated	https://doi.org/10.1016/j.clinbiomech.2016.12.004
160	McHugh & Hogan (2004)	7F&11M (29±7yr; 174±10cm; 76.3±15.7kg)	Knee extension	Active	Knee flexion 30°~110°	Hip flexion 90°	-	-	-	Gravity corrected; EMG-monitored	-	https://doi.org/10.1046/j.0001-6772.2003.01240.x
161	Raiteri et al. (2023)	8F&8M (26.3±2.6yr; 177.3±9.6cm; 72.2±12.8kg)	Ankle dorsiflexion	Active	Ankle dorsiflexion -30°~0°	Knee flexion 90°	-	-	-	-	-	https://doi.org/10.7717/peerj.15693
162	Arampatzis, De Monte, et al. (2006)	28MP (28.1±4.5yr; 182±6cm; 76.8±6.7kg)	Knee extension	Total	Knee flexion 10°~100°	Hip flexion 30°~90°	-	Distance runner	-	Gravity corrected; EMG-monitored	-	https://doi.org/10.1242/jeb.02340
163	Arampatzis, De Monte, et al. (2006)	28MP (28.1±4.5yr; 182±6cm; 76.8±6.7kg)	Ankle plantarflexion	Total	Ankle dorsiflexion -30°~10°	Knee flexion 10°~105°	-	Distance runner	-	Gravity corrected; EMG-monitored	-	https://doi.org/10.1242/jeb.02340
164	Amiridis et al. (2005)	21M (72.1±5.7yr; 170.6±5.0cm; 74.6±11.8kg)	Ankle dorsiflexion	Total	Ankle dorsiflexion -20°~20°	Knee flexion 0°	-	-	-	-	Group combined	https://doi.org/10.1007/s00421-005-1326-3
165	Babault et al. (2003)	9M (20.6±1.6yr; 177.3±5.7cm; 73.8±6.3kg)	Knee extension	Active	Knee flexion 35°, 55°, 75°	Hip flexion 90°	-	-	-	Gravity corrected; EMG-monitored	-	https://doi.org/10.1152/japplphysiol.00717.2002
166	Tsaopoulos et al. (2011)	6M (25.3±4.3yr; 178.4±5.6cm; 72.3±4.7kg)	Knee extension	Total	Knee flexion 20°, 90°	Hip flexion 90°	-	-	-	Gravity corrected	-	https://doi.org/10.1152/japplphysiol.00821.2010
167	Kubo et al. (2006b)	42M (24±2yr; 172±7cm; 69±9kg)	Knee extension	Total	Knee flexion 40°~110°	Hip flexion 80°	-	-	-	EMG-monitored	-	https://doi.org/10.1080/02701367.2006.10599376
168	Vinti et al. (2013)	18F (41±13yr)	Ankle dorsiflexion	Total	Ankle dorsiflexion 0°	Knee flexion 0°, 90°	-	-	-	EMG-monitored	-	https://doi.org/10.1016/j.clinph.2012.08.010
169	Vinti et al. (2013)	18F (41±13yr)	Ankle plantarflexion	Total	Ankle dorsiflexion 0°	Knee flexion 0°, 90°	-	-	-	EMG-monitored	-	https://doi.org/10.1016/j.clinph.2012.08.010
170	Oliveira & Gonçalves (2009)	10MP (21.3±3.2yr; 177.89±7.51cm; 69.70±10.18kg)	Knee flexion	Total	Knee flexion 45°, 90°	Hip flexion 90°	-	Soccer player	-	-	-	https://pubmed.ncbi.nlm.nih.gov/19400404/
171	Oliveira & Gonçalves (2009)	10MP (21.3±3.2yr; 177.89±7.51cm; 69.70±10.18kg)	Knee extension	Total	Knee flexion 45°, 90°	Hip flexion 90°	-	Soccer player	-	-	-	https://pubmed.ncbi.nlm.nih.gov/19400404/
172	Oliveira & Gonçalves (2009)	10M (21.6±2.3yr; 177.40±3.78cm; 72.40±2.30kg)	Knee flexion	Total	Knee flexion 45°, 90°	Hip flexion 90°	-	-	-	-	-	https://pubmed.ncbi.nlm.nih.gov/19400404/
173	Oliveira & Gonçalves (2009)	10M (21.6±2.3yr; 177.40±3.78cm; 72.40±2.30kg)	Knee extension	Total	Knee flexion 45°, 90°	Hip flexion 90°	-	-	-	-	-	https://pubmed.ncbi.nlm.nih.gov/19400404/
174	Kim (1998)	5M (26±3yr; 177±3cm; 68±6kg)	Knee flexion	Total	Knee flexion 0°~90°	Hip flexion 60°	-	-	-	-	-	https://doi.org/10.1007/BF02942581
175	Kim (1998)	5M (26±3yr; 177±3cm; 68±6kg)	Knee extension	Total	Knee flexion 0°~90°	Hip flexion 60°	-	-	-	-	-	https://doi.org/10.1007/BF02942581
176	Crotty et al. (2023)	7F&7M (25.6±1.8yr; 170±7cm; 70.1±6.9kg)	Ankle plantarflexion	Total	Ankle dorsiflexion -10°, 0°, 10°	Knee flexion 0°	-	-	-	-	-	https://doi.org/10.1371/journal.pone.0287431
177	Karamanidis & Arampatzis (2005)	20MP (64±3yr; 176±4cm; 76±6kg)	Knee extension	Total	Knee flexion 10°~100°	Hip flexion 30°~90°	-	Distance runner	-	Gravity corrected; EMG-monitored	-	https://doi.org/10.1242/jeb.01830
178	Karamanidis & Arampatzis (2005)	20MP (64±3yr; 176±4cm; 76±6kg)	Ankle plantarflexion	Total	Ankle dorsiflexion -30°~10°	Knee flexion 10°~105°	-	Distance runner	-	Gravity corrected; EMG-monitored	-	https://doi.org/10.1242/jeb.01830
179	Karamanidis & Arampatzis (2005)	10M (64±2yr; 174±8cm; 81±6kg)	Knee extension	Total	Knee flexion 10°~100°	Hip flexion 30°~90°	-	-	-	Gravity corrected; EMG-monitored	-	https://doi.org/10.1242/jeb.01830
180	Karamanidis & Arampatzis (2005)	10M (64±2yr; 174±8cm; 81±6kg)	Ankle plantarflexion	Total	Ankle dorsiflexion -30°~10°	Knee flexion 10°~105°	-	-	-	Gravity corrected; EMG-monitored	-	https://doi.org/10.1242/jeb.01830
181	Karamanidis & Arampatzis (2005)	9MP (27±4yr; 180±4cm; 73±5kg)	Knee extension	Total	Knee flexion 10°~100°	Hip flexion 30°~90°	-	Distance runner	-	Gravity corrected; EMG-monitored	-	https://doi.org/10.1242/jeb.01830
182	Karamanidis & Arampatzis (2005)	9MP (27±4yr; 180±4cm; 73±5kg)	Ankle plantarflexion	Total	Ankle dorsiflexion -30°~10°	Knee flexion 10°~105°	-	Distance runner	-	Gravity corrected; EMG-monitored	-	https://doi.org/10.1242/jeb.01830
183	Karamanidis & Arampatzis (2005)	10M (29±3yr; 180±9cm; 78±8kg)	Knee extension	Total	Knee flexion 10°~100°	Hip flexion 30°~90°	-	-	-	Gravity corrected; EMG-monitored	-	https://doi.org/10.1242/jeb.01830
184	Karamanidis & Arampatzis (2005)	10M (29±3yr; 180±9cm; 78±8kg)	Ankle plantarflexion	Total	Ankle dorsiflexion -30°~10°	Knee flexion 10°~105°	-	-	-	Gravity corrected; EMG-monitored	-	https://doi.org/10.1242/jeb.01830
185	Perhonen et al. (1992)	7F&2M (81.6±15.9yr; 165.0±9.5cm; 67.9±4.3kg)	Knee flexion	Total	Knee flexion 60°, 90°	Hip flexion 110°	-	-	-	-	-	https://doi.org/10.1111/j.1600-0838.1992.tb00349.x
186	Perhonen et al. (1992)	7F&2M (81.6±15.9yr; 165.0±9.5cm; 67.9±4.3kg)	Knee extension	Total	Knee flexion 60°, 90°	Hip flexion 110°	-	-	-	-	-	https://doi.org/10.1111/j.1600-0838.1992.tb00349.x
187	Moltubakk et al. (2021)	17F&9M (22.0±1.6yr; 169±7cm; 61±11kg)	Ankle plantarflexion	Total	Ankle dorsiflexion -10°~15°	Knee flexion 0°	-	-	-	-	-	https://doi.org/10.1249/MSS.0000000000002671
188	Kitai & Sale (1989)	6F (21.8±0.4yr)	Ankle plantarflexion	Total	Ankle dorsiflexion -20°~20°	Knee flexion 90°	-	-	-	-	-	https://doi.org/10.1007/BF00637386
189	Jiroumaru et al. (2014)	10M (27.2±2.7yr; 172.0±3.8cm; 67.2±6.3kg)	Hip flexion	Total	Hip flexion -10°~60°	Knee flexion 90°	-	-	-	-	-	https://doi.org/10.1186/2193-1801-3-624
190	Becker & Awiszus (2001)	6M (34.2±2.8yr; 177.0±6.1cm; 72.5±7.2kg)	Knee extension	Total	Knee flexion 30°~90°	Hip flexion 90°	-	-	-	Gravity corrected	-	https://doi.org/10.1002/mus.1053
191	Savage et al. (2015)	5F&5M (21~23yr)	Ankle plantar-/dorsiflexion	Passive	Ankle dorsiflexion 0°~47° (discrete)	Knee flexion 30°	-	-	-	EMG-monitored	-	https://doi.org/10.1007/s00221-015-4287-8
192	Savage et al. (2015)	5F&5M (21~23yr)	Ankle plantarflexion	Total	Ankle dorsiflexion 0°~47°	Knee flexion 30°	-	-	-	EMG-monitored	-	https://doi.org/10.1007/s00221-015-4287-8
193	Savage et al. (2015)	5F&5M (21~23yr)	Ankle plantarflexion	Active	Ankle dorsiflexion 0°~47°	Knee flexion 30°	-	-	-	EMG-monitored	Data calculated	https://doi.org/10.1007/s00221-015-4287-8
194	Westing et al. (1988)	21M (25.3±3.0yr; 179.8±5.6cm; 74.3±5.0kg)	Knee extension	Total	Knee flexion 30°~70°	Hip flexion 70°	-	-	-	-	-	https://doi.org/10.1007/BF00636611
195	Tankevicius et al. (2013)	20MP (27.3±4.9yr; 185.50±10.84cm; 84.30±14.22kg)	Ankle inversion	Total	Ankle inversion 0°, 7°, 14°	Ankle dorsiflexion 0°	Knee flexion 0°	Athlete	-	-	-	https://doi.org/10.1123/jsr.22.3.212
196	Tankevicius et al. (2013)	20MP (27.3±4.9yr; 185.50±10.84cm; 84.30±14.22kg)	Ankle eversion	Total	Ankle inversion 0°, 7°, 14°	Ankle dorsiflexion 0°	Knee flexion 0°	Athlete	-	-	-	https://doi.org/10.1123/jsr.22.3.212
197	Miyamoto & Oda (2003)	8M (23.6±1.9yr; 176.7±4.5cm; 67.3±4.8kg)	Ankle plantarflexion	Active	Ankle dorsiflexion -30°~10°	Knee flexion 0°~120°	-	-	-	Gravity corrected	-	https://doi.org/10.1016/S1050-6411(03)00058-0
198	van Schaik et al. (1994)	15F (68.8yr)	Ankle dorsiflexion	Total	Ankle dorsiflexion -30°~15°	Knee flexion 90°	-	-	-	-	-	https://doi.org/10.1093/geronj/49.3.B121
199	van Schaik et al. (1994)	15M (68.8yr)	Ankle dorsiflexion	Total	Ankle dorsiflexion -30°~15°	Knee flexion 90°	-	-	-	-	-	https://doi.org/10.1093/geronj/49.3.B121
200	van Schaik et al. (1994)	15F (25.3yr)	Ankle dorsiflexion	Total	Ankle dorsiflexion -30°~15°	Knee flexion 90°	-	-	-	-	-	https://doi.org/10.1093/geronj/49.3.B121
201	van Schaik et al. (1994)	15M (25.3yr)	Ankle dorsiflexion	Total	Ankle dorsiflexion -30°~15°	Knee flexion 90°	-	-	-	-	-	https://doi.org/10.1093/geronj/49.3.B121
202	Shi et al. (2021)	4F&6M (25.8±2.2yr; 170.0±10.3cm; 66.9±12.5kg)	Ankle plantar-/dorsiflexion	Passive	Ankle dorsiflexion -26°, -10°, 3° (discrete)	Knee flexion 0°	-	-	Median	EMG-monitored	-	https://doi.org/10.1016/j.jelekin.2021.102609
203	Shi et al. (2021)	4F&6M (25.8±2.2yr; 170.0±10.3cm; 66.9±12.5kg)	Ankle plantarflexion	Total	Ankle dorsiflexion -26°, -10°, 3°	Knee flexion 0°	-	-	Median	EMG-monitored	-	https://doi.org/10.1016/j.jelekin.2021.102609
204	Shi et al. (2021)	4F&6M (25.8±2.2yr; 170.0±10.3cm; 66.9±12.5kg)	Ankle plantarflexion	Active	Ankle dorsiflexion -26°, -10°, 3°	Knee flexion 0°	-	-	Median	EMG-monitored	Data calculated	https://doi.org/10.1016/j.jelekin.2021.102609
205	Hagen et al. (2015)	18M (25.7±2.9yr; 182±4cm; 79.1±9.1kg)	Ankle inversion	Active	Ankle inversion -40°~24°	Ankle dorsiflexion 0°	-	-	Pronation	Gravity corrected	-	https://doi.org/10.3233/THC-151004
206	Hagen et al. (2015)	18M (25.7±2.9yr; 182±4cm; 79.1±9.1kg)	Ankle eversion	Active	Ankle inversion -40°~24°	Ankle dorsiflexion 0°	-	-	Supination	Gravity corrected	-	https://doi.org/10.3233/THC-151004
207	Pelletier & Hicks (2010)	7M (42.0±10.8yr)	Ankle dorsiflexion	Total	Ankle dorsiflexion -20°~20°	Knee flexion 90°	-	-	-	-	-	https://doi.org/10.1038/sc.2009.106
208	Pelletier & Hicks (2010)	7M (42.0±10.8yr)	Ankle plantarflexion	Total	Ankle dorsiflexion -20°~20°	Knee flexion 90°	-	-	-	-	-	https://doi.org/10.1038/sc.2009.106
209	McHugh & Tetro (2003)	5F&7M (28±6yr; 172±9cm; 76.6±15.3kg)	Knee extension	Total	Knee flexion 30°~110°	Hip flexion 90°	-	-	-	-	-	https://doi.org/10.1080/0264041031000140400
210	Maganaris et al. (1998)	6M (19±2yr; 174±5cm; 71±4kg)	Ankle plantarflexion	Total	Ankle dorsiflexion -30°~15°	Knee flexion 90°	-	-	-	EMG-monitored	-	https://doi.org/10.1113/expphysiol.1998.sp004164
211	Kindel & Challis (2018)	8F&1M (37.4±16.8yr; 165.7±5.8cm; 71.5±12.7kg)	Hip extension	Total	Hip flexion 0°~45°	Knee flexion 0°, 90°	-	-	-	-	-	https://doi.org/10.1123/jab.2017-0131
212	Lanza et al. (2003)	6F&6M (72.2±6.4yr; 167.8±8.3cm; 77.2±13.0kg)	Knee extension	Total	Knee flexion 40°~90°	Hip flexion 90°	-	-	-	-	-	https://doi.org/10.1152/japplphysiol.00724.2002
213	Lanza et al. (2003)	6F&6M (72.2±6.4yr; 167.8±8.3cm; 77.2±13.0kg)	Ankle dorsiflexion	Total	Ankle dorsiflexion -15°~15°	Knee flexion 5°	-	-	-	-	-	https://doi.org/10.1152/japplphysiol.00724.2002
214	Lanza et al. (2003)	6F&6M (26.3±4.8yr; 171.6±7.7cm; 80.1±19.1kg)	Knee extension	Total	Knee flexion 40°~90°	Hip flexion 90°	-	-	-	-	-	https://doi.org/10.1152/japplphysiol.00724.2002
215	Lanza et al. (2003)	6F&6M (26.3±4.8yr; 171.6±7.7cm; 80.1±19.1kg)	Ankle dorsiflexion	Total	Ankle dorsiflexion -15°~15°	Knee flexion 5°	-	-	-	-	-	https://doi.org/10.1152/japplphysiol.00724.2002
216	Aramaki et al. (2016)	9F&11M (21.5±0.6yr; 164.3±9.4cm; 59.3±14.0kg)	Hip abduction	Total	Hip adduction 0°	Hip flexion 0°, 45°	Knee flexion 0°, 90°	-	Isokinetic dynamometer	-	-	https://doi.org/10.1589/jpts.28.2123
217	Folland & Morris (2008)	10M (20±1yr; 178±10cm; 77±6kg)	Knee extension	Total	Knee flexion 20°~100°	Hip flexion 80°	-	-	-	-	-	https://doi.org/10.1080/02640410701370663
218	Hornsby et al. (1987)	35F (24.8±3.4yr; 164.9±6.1cm; 55.8±6.8kg)	Ankle plantarflexion	Total	Ankle dorsiflexion -30°, 0°, 7°	Knee flexion 0°, 90°	-	-	-	-	Group combined	https://doi.org/10.1093/ptj/67.8.1191
219	Kluka et al. (2016)	15M (24.6±4.2yr; 175±1cm; 71.0±10.9kg)	Ankle plantarflexion	Total	Ankle dorsiflexion -20°~10°	Knee flexion 0°	-	-	-	Gravity corrected; EMG-monitored	-	https://doi.org/10.1007/s00421-016-3362-6
220	Kato et al. (2021)	17M (22.1±1.5yr; 170.1±6.7cm; 59.8±5.8kg)	Hip flexion	Active	Hip flexion 0°, 40°, 80°	Knee flexion ?	-	-	-	Gravity corrected	-	https://doi.org/10.1016/j.jelekin.2020.102493
221	Kato et al. (2021)	17M (22.1±1.5yr; 170.1±6.7cm; 59.8±5.8kg)	Hip extension	Active	Hip flexion 0°, 40°, 80°	Knee flexion ?	-	-	-	Gravity corrected	-	https://doi.org/10.1016/j.jelekin.2020.102493
222	Morris et al. (2021)	11FP&4MP (20.25±1.53yr; 75.90±9.37kg)	Knee flexion	Active	Knee flexion 30°~105°	Hip flexion 80°	-	Athlete	-	Gravity corrected	-	https://doi.org/10.1002/tsm2.189
223	Morris et al. (2021)	11FP&4MP (20.25±1.53yr; 75.90±9.37kg)	Knee extension	Active	Knee flexion 30°~105°	Hip flexion 80°	-	Athlete	-	Gravity corrected	-	https://doi.org/10.1002/tsm2.189
224	Kellis (2019)	14M (20.1±0.3yr; 177±2cm; 81.5±2.3kg)	Knee flexion	Total	Knee flexion 0°, 45°, 90°	Hip flexion 0°	-	-	-	Gravity corrected; EMG-monitored	-	https://doi.org/10.1007/s00421-018-4000-2
225	Kellis (2019)	14M (20.1±0.3yr; 177±2cm; 81.5±2.3kg)	Knee extension	Total	Knee flexion 0°, 45°, 90°	Hip flexion 0°	-	-	-	Gravity corrected; EMG-monitored	-	https://doi.org/10.1007/s00421-018-4000-2
226	Maffiuletti et al. (2007)	10M (27.0±4.1yr; 177±7cm; 71.0±7.6kg)	Knee extension	Total	Knee flexion 40°, 60°, 80°	Hip flexion 90°	-	-	-	Gravity corrected	-	https://doi.org/10.1007/s00421-007-0471-2
227	Bazett-Jones & Squier (2020)	5M (21.5±2.4yr; 170±1cm; 76.7±24.1kg)	Hip extension	Total	Hip flexion -10°~120°	Knee flexion 90°	-	-	-	-	-	https://doi.org/10.1016/j.ptsp.2020.01.005
228	Bazett-Jones & Squier (2020)	5M (21.5±2.4yr; 170±1cm; 76.7±24.1kg)	Hip abduction	Total	Hip adduction -40°~10°	Hip flexion 0°	Knee flexion 0°	-	-	-	-	https://doi.org/10.1016/j.ptsp.2020.01.005
229	Bazett-Jones & Squier (2020)	5M (21.5±2.4yr; 170±1cm; 76.7±24.1kg)	Hip internal rotation	Total	Hip internal rotation -30°~30°	Hip flexion 90°	Knee flexion 90°	-	-	-	-	https://doi.org/10.1016/j.ptsp.2020.01.005
230	Bazett-Jones & Squier (2020)	5M (21.5±2.4yr; 170±1cm; 76.7±24.1kg)	Hip external rotation	Total	Hip internal rotation -30°~30°	Hip flexion 90°	Knee flexion 90°	-	-	-	-	https://doi.org/10.1016/j.ptsp.2020.01.005
231	Cudicio et al. (2022)	1F&13M (26±3yr; 178±9cm; 76±10kg)	Ankle dorsiflexion	Total	Ankle dorsiflexion -40°, -20°, 0°	Knee flexion 0°	-	-	-	-	-	https://doi.org/10.1007/s00421-021-04829-8
232	Klass et al. (2004)	4F&6M (20~30yr)	Ankle plantarflexion	Total	Ankle dorsiflexion -20°, 0°	Knee flexion 0°	-	-	-	-	-	https://doi.org/10.1152/japplphysiol.01049.2003
233	Herda et al. (2008)	14M (25±4yr; 177±6cm; 78±9kg)	Knee flexion	Total	Knee flexion 41°~101°	Hip flexion 120°	-	-	-	-	-	https://doi.org/10.1519/JSC.0b013e31816a82ec
234	Dias et al. (2017)	5F&10M (59.0±6.6yr; 168±10cm; 75.0±10.8kg)	Ankle plantarflexion	Total	Ankle dorsiflexion -30°, 0°, 15°	Knee flexion 0°	-	-	-	-	-	https://doi.org/10.1080/10749357.2016.1210873
235	Morse et al. (2005)	9M (73.7±3.6yr; 170.4±4.5cm; 77.5±8.1kg)	Ankle plantarflexion	Total	Ankle dorsiflexion -20°, 0°, 20°	Knee flexion 0°	-	-	-	-	-	https://doi.org/10.1152/japplphysiol.00774.2004
236	Morse et al. (2005)	9M (24.7±4.7yr; 179.3±7.8cm; 76.9±12.4kg)	Ankle plantarflexion	Total	Ankle dorsiflexion -20°, 0°, 20°	Knee flexion 0°	-	-	-	-	-	https://doi.org/10.1152/japplphysiol.00774.2004
237	Weir, McDonough, et al. (1996)	8B (26.6±3.0yr)	Knee extension	Total	Knee flexion 15°, 45°, 75°	Hip flexion ?	-	-	-	-	-	https://doi.org/10.1007/BF02425504
238	Ferris & Hawkins (2020)	5FP&5MP (20±1yr; 172±7cm; 62±6kg)	Ankle plantar-/dorsiflexion	Passive	Ankle dorsiflexion -30°~15° (discrete)	Knee flexion 0°~150°	-	Athlete	-	-	-	https://doi.org/10.29011/2576-9596.100063
239	Ferris & Hawkins (2020)	5FP&5MP (20±1yr; 172±7cm; 62±6kg)	Ankle plantarflexion	Total	Ankle dorsiflexion -30°~15°	Knee flexion 0°~150°	-	Athlete	-	-	-	https://doi.org/10.29011/2576-9596.100063
240	Ferris & Hawkins (2020)	5FP&5MP (20±1yr; 172±7cm; 62±6kg)	Ankle plantarflexion	Active	Ankle dorsiflexion -30°~15°	Knee flexion 0°~150°	-	Athlete	-	-	-	https://doi.org/10.29011/2576-9596.100063
241	Geboers et al. (2000)	14F (61.0±5.2yr; 162.0±5.2cm; 70.2±21.9kg)	Ankle dorsiflexion	Total	Ankle dorsiflexion -30°, 0°	Knee flexion 0°	-	-	-	Gravity corrected	-	https://doi.org/10.1080/003655000750045578
242	Geboers et al. (2000)	13M (66.6±6.8yr; 177.0±5.6cm; 87.1±13.4kg)	Ankle dorsiflexion	Total	Ankle dorsiflexion -30°, 0°	Knee flexion 0°	-	-	-	Gravity corrected	-	https://doi.org/10.1080/003655000750045578
243	Geboers et al. (2000)	25F (32.4±7.8yr; 168.0±5.6cm; 66.1±11.1kg)	Ankle dorsiflexion	Total	Ankle dorsiflexion -30°, 0°	Knee flexion 0°	-	-	-	Gravity corrected	-	https://doi.org/10.1080/003655000750045578
244	Geboers et al. (2000)	20M (34.8±8.8yr; 183.0±7.2cm; 80.1±10.4kg)	Ankle dorsiflexion	Total	Ankle dorsiflexion -30°, 0°	Knee flexion 0°	-	-	-	Gravity corrected	-	https://doi.org/10.1080/003655000750045578
245	Valamatos et al. (2018)	19M (23.7±4.3yr; 176.3±5.9cm; 73.0±8.6kg)	Knee flexion	Total	Knee flexion 30°~100°	Hip flexion 90°	-	-	-	EMG-monitored	Group combined	https://doi.org/10.1007/s00421-018-3932-x
246	Lee et al. (2010)	3F&9M (28.2±6.7yr; 167.9±7.4cm; 64.4±7.3kg)	Ankle dorsiflexion	Total	Ankle dorsiflexion -30°~5°	Knee flexion 0°	-	-	-	EMG-monitored	-	https://doi.org/10.1007/s11340-009-9245-6
247	Chen et al. (2010)	5F&5M (24.9±5.0yr; 168.3±8.8cm; 62.7±12.3kg)	Ankle plantarflexion	Total	Ankle dorsiflexion -20°, 0°, 20°	Knee flexion 40°	-	-	-	EMG-monitored	-	https://doi.org/10.1016/j.jelekin.2009.11.003
248	Cheng et al. (2010)	12M (24.1±2.6yr; 177.4±6.3cm; 80.4±11.0kg)	Ankle dorsiflexion	Total	Ankle dorsiflexion -35°, 5°	Knee flexion 15°	-	-	-	-	-	https://doi.org/10.1007/s00421-010-1364-3
249	de Ruiter et al. (2004)	7M (19~40yr; 172~194cm; 79~85kg)	Knee extension	Active	Knee flexion 30°, 60°, 90°	Hip flexion 80°	-	-	-	Gravity corrected; EMG-monitored	-	https://doi.org/10.1152/japplphysiol.00230.2004
250	Narici et al. (1996)	7M (29.0±3.6yr; 182±8cm; 77.9±10.4kg)	Knee extension	Total	Knee flexion 20°~80°	Hip flexion 90°	-	-	-	Gravity corrected	-	https://doi.org/10.1046/j.1365-201X.1996.483230000.x
251	Chiu et al. (2022)	6F&6M (24.6±~5.2yr; 173.5±~7.0cm; 72.5±~15.2kg)	Ankle plantarflexion	Total	Ankle dorsiflexion -29°~3°	Knee flexion 0°	-	-	-	-	-	https://doi.org/10.1016/j.jbiomech.2022.110998
252	Maffiuletti et al. (2002)	14M (22.8±3.7yr; 182.2±6.8cm; 77.5±7.9kg)	Ankle dorsiflexion	Total	Ankle dorsiflexion -30°, 0°, 20°	Knee flexion 90°	-	-	-	Gravity corrected; EMG-monitored	Group combined	https://doi.org/10.1152/japplphysiol.00884.2001
253	Maffiuletti et al. (2002)	8M (20.4±2.1yr; 186.4±8.0cm; 83.5±9.6kg)	Ankle plantarflexion	Total	Ankle dorsiflexion -30°, 0°, 20°	Knee flexion 90°	-	-	-	Gravity corrected; EMG-monitored	-	https://doi.org/10.1152/japplphysiol.00884.2001
254	Tilp et al. (2011)	7F&5M (30±9yr; 177±11cm; 72±14kg)	Ankle dorsiflexion	Total	Ankle dorsiflexion -30°, -15°, 0°	Knee flexion 0°	-	-	-	EMG-monitored	-	https://doi.org/10.1123/jab.27.1.64
255	Meijer et al. (1998)	4M (22~24yr; 180~187cm; 62~71kg)	Knee extension	Active	Knee flexion 0°~130°	Hip flexion 95°	-	-	-	Gravity corrected	-	https://doi.org/10.1123/jab.14.1.62
256	Fugl-Meyer et al. (1979)	30M (30.1±5.7yr)	Ankle plantarflexion	Total	Ankle dorsiflexion 0°	Knee flexion 0°, 90°	-	-	-	-	-	https://doi.org/10.1111/j.1748-1716.1979.tb06441.x
257	Dalton et al. (2013)	11M (26.3±3.4yr; 178.1±6.1cm; 80.1±3.4kg)	Ankle plantarflexion	Total	Ankle dorsiflexion 0°	Knee flexion 10°, 90°	-	-	-	-	-	https://doi.org/10.1007/s00421-012-2560-0
258	Barber et al. (2012)	5F&5M (18±1yr; 171±2cm; 61±2kg)	Ankle plantar-/dorsiflexion	Passive	Ankle dorsiflexion -45°~18° (10°/s)	Knee flexion 0°	-	-	-	Gravity corrected; EMG-monitored; Camera-based angle	-	https://doi.org/10.1016/j.jbiomech.2012.07.018
259	Barber et al. (2012)	5F&5M (18±1yr; 171±2cm; 61±2kg)	Ankle plantarflexion	Active	Ankle dorsiflexion -45°~18°	Knee flexion 0°	-	-	-	Gravity corrected; EMG-monitored; Camera-based angle	-	https://doi.org/10.1016/j.jbiomech.2012.07.018
260	Barber et al. (2012)	5F&5M (18±1yr; 171±2cm; 61±2kg)	Ankle plantarflexion	Total	Ankle dorsiflexion -45°~18°	Knee flexion 0°	-	-	-	Gravity corrected; EMG-monitored; Camera-based angle	Data calculated	https://doi.org/10.1016/j.jbiomech.2012.07.018
261	Martin et al. (1994)	12B (23.7±2.2yr; 179.9±3.4cm; 73.4±5.3kg)	Ankle plantarflexion	Total	Ankle dorsiflexion -30°~15°	Knee flexion ?	-	-	-	-	Group combined	https://doi.org/10.1080/02640419408732184
262	Kato et al. (2023)	16M (26.3±3.5yr; 173.9±6.3cm; 69.4±9.3kg)	Hip abduction/adduction	Passive	Hip adduction -40°~0° (discrete)	Hip flexion -20°~80°	Knee flexion 90°	-	-	-	-	https://doi.org/10.1038/s41598-023-36698-w
263	Fletcher & MacIntosh (2018)	2FP&6MP (33.8±10.6yr; 168.6±11.3cm; 63.1±15.6kg)	Ankle plantar-/dorsiflexion	Passive	Ankle dorsiflexion 0°~15° (10°/s)	Knee flexion 0°	-	Distance runner	-	EMG-monitored	-	https://doi.org/10.1123/jab.2016-0263
264	Kaneda et al. (2020)	17M (23.2±1.1yr; 172±8cm; 63.5±9.3kg)	Knee extension/flexion	Passive	Knee flexion 0°~90° (5°/s)	Hip flexion 110°	-	-	-	EMG-monitored	-	ncbi.nlm.nih.gov/pmc/articles/PMC7675630
265	Kubo et al. (2001)	28M (21.8±2.7yr; 170.4±5.8cm; 69.4±13.4kg)	Ankle plantar-/dorsiflexion	Passive	Ankle dorsiflexion 0°~25° (5°/s)	Knee flexion 0°	-	-	-	EMG-monitored	-	https://doi.org/10.1007/s004210100463
266	Wiemann & Hahn (1997)	69M (20~34yr)	Hip extension/flexion	Passive	Hip flexion 20°~104° (30°/s)	Knee flexion 0°	-	-	-	Gravity corrected; EMG-monitored	Angles averged	https://doi.org/10.1055/s-2007-972643
267	Weiss et al. (1986)	6B (22~32yr)	Ankle plantar-/dorsiflexion	Passive	Ankle dorsiflexion -48°, -31°, 9° (discrete)	Knee flexion 0°	-	-	-	EMG-monitored	-	https://doi.org/10.1016/0021-9290(86)90196-X
268	Andrade et al. (2016)	9M (25±3yr; 181±6cm; 73±8kg)	Ankle plantar-/dorsiflexion	Passive	Ankle dorsiflexion -40°~37° (2°/s)	Knee flexion 0°	Hip flexion 30°	-	150HN	Gravity corrected; EMG-monitored		https://doi.org/10.1111/sms.12406
269	McFaull & Lamontagne (1998)	17M (26.3±2.7yr; 175.3±5.9cm; 77.9±12.9kg)	Knee extension/flexion	Passive	Knee flexion -5°~140° (manually continuous)	Hip flexion 90°	-	-	-	EMG-monitored	-	https://doi.org/10.1016/S0167-9457(97)00027-4
270	Heerkens et al. (1985)	20F (28yr)	Knee extension/flexion	Passive	Knee flexion 0°~105° (discrete)	Hip flexion 90°	-	-	-	Gravity corrected; EMG-monitored	-	https://doi.org/10.1016/0167-9457(85)90001-6
271	Heerkens et al. (1985)	29M (24yr)	Knee extension/flexion	Passive	Knee flexion 0°~105° (discrete)	Hip flexion 90°	-	-	-	Gravity corrected; EMG-monitored	-	https://doi.org/10.1016/0167-9457(85)90001-6
272	Fouré et al. (2009)	17M (18.9±1.0yr; 180.2±6.8cm; 70.3±8.1kg)	Ankle plantar-/dorsiflexion	Passive	Ankle dorsiflexion -30°~30° (5°/s)	Knee flexion 0°	-	-	-	Gravity corrected; EMG-monitored	Group combined	https://doi.org/10.1111/j.1600-0838.2008.00853.x
273	Freitas et al. (2013)	16M (21.4±2.1yr)	Knee extension/flexion	Passive	Knee flexion 115°~161° (2°/s)	Hip flexion 98°	-	-	Method B, Neutral	Gravity corrected; EMG-monitored	-	https://doi.org/10.1088/0967-3334/34/11/1483
274	Abellaneda et al. (2009)	4F&12M (24.1±2.7yr; 171.6±5.1cm; 68.2±4.8kg)	Ankle plantar-/dorsiflexion	Passive	Ankle dorsiflexion -10°~30° (2.5°/s)	Knee flexion 0°	-	-	-	EMG-monitored	-	https://doi.org/10.1152/japplphysiol.90577.2008
275	Pinniger & Cresswell (2007)	6M (35.4±3.1yr; 181cm; 86.4±1.1kg)	Ankle plantar-/dorsiflexion	Passive	Ankle dorsiflexion -15°~15° (discrete)	Knee flexion 0°	-	-	-	EMG-monitored	-	https://doi.org/10.1152/japplphysiol.00565.2006
276	Blazevich et al. (2012)	21M (19.6±0.8yr; 181±6cm; 73.9±7.9kg)	Ankle plantar-/dorsiflexion	Passive	Ankle dorsiflexion -20°~53° (2°/s)	Knee flexion 0°	-	-	-	EMG-monitored	Group combined	https://doi.org/10.1152/japplphysiol.00882.2012
277	Konrad & Tilp (2014)	19B (23.1±2.8yr; 176.7±5.2cm; 72.0±6.8kg)	Ankle plantar-/dorsiflexion	Passive	Ankle dorsiflexion 0°~25° (5°/s)	Knee flexion 0°	-	-	-	EMG-monitored	-	https://doi.org/10.1016/j.clinbiomech.2014.04.013
278	Fouré et al. (2013)	13M (20.5±1.7yr; 178±6.5cm; 68.7±6.9kg)	Ankle plantar-/dorsiflexion	Passive	Ankle dorsiflexion -48°~40° (5°/s)	Knee flexion 0°, 45°, 80°	-	-	-	Gravity corrected; EMG-monitored	-	https://doi.org/10.1152/japplphysiol.01313.2011
279	Hirata et al. (2017)	14M (22.6±3.1yr; 173.6±5.2cm; 68.6±6.6kg)	Ankle plantar-/dorsiflexion	Passive	Ankle dorsiflexion -40°~19° (1°/s)	Knee flexion 0°	-	-	-	EMG-monitored	-	https://doi.org/10.1007/s00421-017-3550-z
280	Kubo et al. (2002)	8M (21±2yr; 172±4cm; 64±6kg)	Ankle plantar-/dorsiflexion	Passive	Ankle dorsiflexion 0°~25° (5°/s)	Knee flexion 0°	-	-	-	EMG-monitored	-	https://doi.org/10.1113/jphysiol.2001.012703
281	Clark & Franz (2019)	10B (24.5±5.4yr; 180±10cm; 74.6±12.7kg)	Ankle plantar-/dorsiflexion	Passive	Ankle dorsiflexion -15°, 0°, 10° (unspecified)	Knee flexion 20°	-	-	-	-	-	https://doi.org/10.1123/jab.2018-0297
282	Hirata et al. (2016)	4F&8M (20.4±2.9yr; 168.8±7.5cm; 61.7±8.9kg)	Ankle plantar-/dorsiflexion	Passive	Ankle dorsiflexion -50°~25° (1°/s)	Knee flexion 0°	-	-	-	Gravity corrected; EMG-monitored	-	https://doi.org/10.1007/s00421-016-3349-3
283	Kato et al. (2010)	7M (22.9±1.1yr; 171±9cm; 64.1±10.0kg)	Ankle plantar-/dorsiflexion	Passive	Ankle dorsiflexion -28°~24° (unspecified)	Knee flexion 0°	-	-	-	EMG-monitored	-	https://doi.org/10.1080/17461390903307834
284	Morse et al. (2008)	8M (20.5±0.9yr; 176±7cm; 78.4±15.6kg)	Ankle plantar-/dorsiflexion	Passive	Ankle dorsiflexion 0°~25° (1°/s)	Knee flexion 0°	-	-	-	EMG-monitored	-	https://doi.org/10.1113/jphysiol.2007.140434
285	Barber et al. (2011)	5F&5M (18±1yr; 171±2cm; 61±2kg)	Ankle plantar-/dorsiflexion	Passive	Ankle dorsiflexion -1°~21° (20°/s)	Knee flexion 0°	-	-	-	Gravity corrected; EMG-monitored	-	https://doi.org/10.1016/j.jbiomech.2011.06.008
286	Silder et al. (2007)	11F&9M (25.8±3.6yr; 173.2±10.0cm; 68.3±11.0kg)	Hip extension/flexion	Passive	Hip flexion -10°~80° (manually continuous)	Knee flexion 15°~110°	-	-	-	Handheld dynamometer; EMG-monitored	Data fitted; Legend adjusted	https://doi.org/10.1016/j.jbiomech.2006.12.017
287	Silder et al. (2007)	11F&9M (25.8±3.6yr; 173.2±10.0cm; 68.3±11.0kg)	Knee extension/flexion	Passive	Knee flexion 0°~130° (manually continuous)	Hip flexion -15°, 0°	Ankle dorsiflexion 20°	-	-	Handheld dynamometer; EMG-monitored	Data fitted	https://doi.org/10.1016/j.jbiomech.2006.12.017
288	Silder et al. (2007)	11F&9M (25.8±3.6yr; 173.2±10.0cm; 68.3±11.0kg)	Knee extension/flexion	Passive	Knee flexion 0°~130° (manually continuous)	Hip flexion 0°, 45°	Ankle dorsiflexion -15°, 0°	-	-	Handheld dynamometer; EMG-monitored	Data fitted	https://doi.org/10.1016/j.jbiomech.2006.12.017
289	Silder et al. (2007)	11F&9M (25.8±3.6yr; 173.2±10.0cm; 68.3±11.0kg)	Ankle plantar-/dorsiflexion	Passive	Ankle dorsiflexion -30°~20° (manually continuous)	Knee flexion 15°~110°	-	-	-	Handheld dynamometer; EMG-monitored	Data fitted	https://doi.org/10.1016/j.jbiomech.2006.12.017
290	Moseley et al. (2001)	194B (24.5±5.4yr; 170.2±8.6cm; 68.4±12.2kg)	Ankle plantar-/dorsiflexion	Passive	Ankle dorsiflexion -20°~20° (manually continuous)	Knee flexion 0°	-	-	-	-	Data fitted	https://doi.org/10.1016/S0268-0033(01)00030-4
291	Chung et al. (2004)	15F&17M (42.1±20.5yr)	Ankle plantar-/dorsiflexion	Passive	Ankle dorsiflexion -34°~16° (manually continuous)	Knee flexion 60°	-	-	-	Gravity corrected; EMG-monitored	Hysteresis averaged	https://doi.org/10.1016/j.apmr.2003.11.041
292	Palmer et al. (2015)	8F&5M (22.2±2.0yr; 168.8±7.3cm; 69.6±7.8kg)	Hip extension/flexion	Passive	Hip flexion 83°~107° (5°/s)	Knee flexion 0°	Ankle dorsiflexion -10°, 0°, 10°	-	-	Gravity corrected; EMG-monitored	-	https://doi.org/10.4085/1062-6050-49.6.04
293	Andrade et al. (2015)	10M (28.0±5.7yr; 176.8±4.7cm; 78.4±13.1kg)	Knee extension/flexion	Passive	Knee flexion 93°~146° (2°/s)	Hip flexion 90°	Ankle dorsiflexion 0°, 20°	-	Neutral	Gravity corrected; EMG-monitored; Camera-based angle	-	https://doi.org/10.1111/sms.12250
294	Thonnard et al. (1996)	12M (26.0±5.1yr; 182.4±5.6cm; 75.9±7.1kg)	Ankle eversion/inversion	Passive	Ankle inversion 7°~48° (discrete)	Ankle dorsiflexion 0°	-	-	Barefoot	EMG-monitored	-	https://doi.org/10.1177/036354659602400318
295	Toft et al. (1989)	12M (23~31yr)	Ankle plantar-/dorsiflexion	Passive	Ankle dorsiflexion -5°~35° (discrete)	Knee flexion 90°	-	-	Day 1	EMG-monitored	-	https://doi.org/10.1177/036354658901700407
296	Le Sant et al. (2017)	7F&15M (21.5±2.4yr; 175±8cm; 71.3±7.3kg)	Ankle plantar-/dorsiflexion	Passive	Ankle dorsiflexion -38°~32° (5°/s)	Knee flexion 0°, 90°	-	-	-	Gravity corrected; EMG-monitored	-	https://doi.org/10.1111/joa.12589
297	Salsich et al. (2000)	7F&10M (62.7±6.2yr; 172.5±11.4cm; 83.7±15.8kg)	Ankle plantar-/dorsiflexion	Passive	Ankle dorsiflexion -35°~18° (60°/s)	Knee flexion 10°	-	-	-	Gravity corrected; EMG-monitored	-	https://doi.org/10.1093/ptj/80.4.352
298	Muraoka et al. (2002)	8M (26±3yr; 173±7cm; 73±9kg)	Ankle plantar-/dorsiflexion	Passive	Ankle dorsiflexion -36°~7° (5°/s)	Knee flexion 0°	-	-	-	Gravity corrected; EMG-monitored	-	https://doi.org/10.1159/000063128
299	Gajdosik et al. (1999)	33F (72.9±7.3yr; 158.76±5.23cm; 60.80±7.05kg)	Ankle plantar-/dorsiflexion	Passive	Ankle dorsiflexion -10°~15° (5°/s)	Knee flexion 0°	-	-	-	Gravity corrected; EMG-monitored	-	https://doi.org/10.1093/ptj/79.9.827
300	Gajdosik et al. (1999)	24F (50.2±6.1yr; 162.75±5.66cm; 61.99±10.16kg)	Ankle plantar-/dorsiflexion	Passive	Ankle dorsiflexion -10°~23° (5°/s)	Knee flexion 0°	-	-	-	Gravity corrected; EMG-monitored	-	https://doi.org/10.1093/ptj/79.9.827
301	Gajdosik et al. (1999)	24F (29.7±6.2yr; 165.67±4.65cm; 62.19±7.92kg)	Ankle plantar-/dorsiflexion	Passive	Ankle dorsiflexion -12°~26° (5°/s)	Knee flexion 0°	-	-	-	Gravity corrected; EMG-monitored	-	https://doi.org/10.1093/ptj/79.9.827
302	Chesworth & Vandervoort (1989)	15F (68.87±5.34yr; 160.53±6.94cm; 66.83±8.12kg)	Ankle plantar-/dorsiflexion	Passive	Ankle inversion 0°, 5°, 10° (6°/s)	Knee flexion 0°, 90°	-	-	-	EMG-monitored	-	https://doi.org/10.1093/ptj/69.3.217
303	Chesworth & Vandervoort (1989)	15F (51.20±5.91yr; 161.04±5.94cm; 66.65±12.84kg)	Ankle plantar-/dorsiflexion	Passive	Ankle inversion 0°, 5°, 10° (6°/s)	Knee flexion 0°, 90°	-	-	-	EMG-monitored	-	https://doi.org/10.1093/ptj/69.3.217
304	Chesworth & Vandervoort (1989)	15F (29.33±5.68yr; 164.59±6.87cm; 59.27±6.05kg)	Ankle plantar-/dorsiflexion	Passive	Ankle inversion 0°, 5°, 10° (6°/s)	Knee flexion 0°, 90°	-	-	-	EMG-monitored	-	https://doi.org/10.1093/ptj/69.3.217
305	Miyamoto et al. (2017)	12M (22±3yr; 172±4cm; 66±5kg)	Hip extension/flexion	Passive	Hip flexion 0°~56° (1°/s)	Knee flexion 0°	-	-	-	Gravity corrected; EMG-monitored	-	https://doi.org/10.1111/sms.12620
306	Miyamoto et al. (2017)	12M (22±3yr; 172±4cm; 66±5kg)	Knee extension/flexion	Passive	Knee flexion 54°~120° (1°/s)	Hip flexion 120°	-	-	-	Gravity corrected; EMG-monitored	-	https://doi.org/10.1111/sms.12620
307	Ueno et al. (2018)	48MP (20±1yr; 171±6cm; 56±5kg)	Ankle plantar-/dorsiflexion	Passive	Ankle dorsiflexion -20°~20° (2°/s)	Knee flexion 0°	-	Distance runner	-	-	-	https://doi.org/10.1055/s-0043-121271
308	Ueno et al. (2018)	24M (21±2yr; 171±4cm; 57±4kg)	Ankle plantar-/dorsiflexion	Passive	Ankle dorsiflexion -20°~20° (2°/s)	Knee flexion 0°	-	-	-	-	-	https://doi.org/10.1055/s-0043-121271
309	Wang et al. (2021)	5F&5M (27.6±2.5yr; 171.8±5.8cm; 66.7±9.1kg)	Ankle plantar-/dorsiflexion	Passive	Ankle dorsiflexion -30°~20° (2°/s)	Knee flexion 20°	-	-	-	-	-	https://doi.org/10.1155/2021/8899699
310	Konrad et al. (2015)	16B (23.5±2.7yr; 176.5±4.7cm; 72.1±7.2kg)	Ankle plantar-/dorsiflexion	Passive	Ankle dorsiflexion 0°~25° (5°/s)	Knee flexion 0°	-	-	-	EMG-monitored	-	https://doi.org/10.1111/sms.12228
311	Halbertsma et al. (1999)	10F&7M (21.6±2.1yr; 178.0±8.4cm; 69.9±9.2kg)	Hip extension/flexion	Passive	Hip flexion 0°~50° (3°/s)	Knee flexion 0°	-	-	-	Gravity corrected; EMG-monitored	-	https://doi.org/10.1016/S0003-9993(99)90277-0
312	Konrad et al. (2017)	4F&21M (23.3±3.2yr; 177.9±5.5cm; 74.3±9.3kg)	Ankle plantar-/dorsiflexion	Passive	Ankle dorsiflexion 0°~25° (5°/s)	Knee flexion 0°	-	-	-	EMG-monitored	-	https://doi.org/10.1111/sms.12725
313	Tafazzoli & Lamontagne (1996)	18M (21~44yr)	Hip extension/flexion	Passive	Hip flexion 0°~61° (5°/s)	Knee flexion 0°	-	-	-	Gravity corrected; EMG-monitored	-	https://doi.org/10.1016/0268-0033(95)00038-0
314	Nordez et al. (2008)	10M (25.4±3.0yr; 182.4±7.5cm; 76.6±8.1kg)	Knee extension/flexion	Passive	Knee flexion 10°~52° (5°/s)	Hip flexion 120°	-	-	-	Gravity corrected; EMG-monitored	-	https://doi.org/10.1007/s00421-008-0695-9
S1	Riener & Edrich (1999)	10M (23-29yr; 184±6cm; 79.8±9.5kg)	Hip extension/flexion	Passive	Hip flexion -29°~118° (manually continuous)	Knee flexion 0°, 45°, 90°	-	-	-	Handheld dynamometer; Gravity corrected	-	https://doi.org/10.1016/S0021-9290(99)00009-3
S2	Riener & Edrich (1999)	10M (23-29yr; 184±6cm; 79.8±9.5kg)	Knee extension/flexion	Passive	Knee flexion -5°~142° (manually continuous)	Hip flexion 0°~120°	-	-	-	Handheld dynamometer; Gravity corrected	-	https://doi.org/10.1016/S0021-9290(99)00009-3
S3	Riener & Edrich (1999)	10M (23-29yr; 184±6cm; 79.8±9.5kg)	Ankle plantar-/dorsiflexion	Passive	Ankle dorsiflexion -51°~23° (manually continuous)	Knee flexion 0°, 60°	-	-	-	Handheld dynamometer; Gravity corrected	-	https://doi.org/10.1016/S0021-9290(99)00009-3

## Sheet: Isokinetic
No.	Reference	Subject	Measurement Object	Measurement Type	Primary DoF	Secondary DoF	Tertiary DoF	Subject Note	Group Note	Measurement Note	Data Note	DOI	The color yellow indicates that the values are not specified in the study, but rather estimated from the figure(s), text description, or relevant data. The color red and the question mark indicates no relevant information. The color green indicates that the DoFs are not typical. Correction of gravitational force come in many ways. Here it is only noted if a study specifies gravity correction rega…
1	Smidt (1973)	26M (28.4±7.3yr; 176.4±7.0cm; 82.4±13.7kg)	Knee flexion	Angle+	-13, 0, 13	Knee flexion 5°~90°	Hip flexion 0°	-	-	Discrete; Gravity corrected	-	https://doi.org/10.1016/0021-9290(73)90040-7
2	Smidt (1973)	26M (28.4±7.3yr; 176.4±7.0cm; 82.4±13.7kg)	Knee extension	Angle+	-13, 0, 13	Knee flexion 5°~90°	Hip flexion 0°	-	-	Discrete; Gravity corrected	-	https://doi.org/10.1016/0021-9290(73)90040-7
3	Baxter & Piazza (2014)	12M (26.0±3.5yr; 177.7±7.7cm; 76.3±15.6kg)	Ankle plantarflexion	Peak	30, 120, 210	NA (Ankle dorsiflexion -30°~max)	Knee flexion 0°	-	-	Discrete	-	https://doi.org/10.1152/japplphysiol.01140.2013
4	Nelson et al. (2001)	5F&10M (24±6yr)	Knee extension	Angle (peak)	60~270	Knee flexion 64°~76°	Hip flexion 90°	-	-	Discrete; Gravity corrected	-	pubmed.ncbi.nlm.nih.gov/11710411
5	Bobbert & van Ingen Schenau (1990)	10M (23±3yr; 184±6cm; 75.6±5.8kg)	Ankle plantarflexion	Angle+	0, 30, 120, 240	Ankle dorsiflexion -45°~0°	Knee Flexion 0°	-	-	Discrete; Gravity corrected	-	https://doi.org/10.1016/0021-9290(90)90345-4
6	Bobbert & van Ingen Schenau (1990)	10M (23±3yr; 184±6cm; 75.6±5.8kg)	Ankle plantarflexion	Angle+ (peak)	0, 30~300	Ankle dorsiflexion -27°~-2°	Knee Flexion 0°	-	-	Discrete; Gravity corrected	-	https://doi.org/10.1016/0021-9290(90)90345-4
7	Aagaard et al. (2000)	16M (23.5±3.4yr; 179±4cm; 73.2±3.4kg)	Knee flexion	Angle	-30	Knee flexion 15°~85°	Hip flexion 80°	-	-	Discrete; Gravity corrected; EMG-monitored	-	https://doi.org/10.1034/j.1600-0838.2000.010002058.x
8	Aagaard et al. (2000)	16M (23.5±3.4yr; 179±4cm; 73.2±3.4kg)	Knee extension	Angle	30	Knee flexion 15°~85°	Hip flexion 80°	-	-	Discrete; Gravity corrected; EMG-monitored	-	https://doi.org/10.1034/j.1600-0838.2000.010002058.x
9	Danneskiold-Samsøe et al. (2009)	27F (73.1±2.4yr; 158.8±5.6cm; 65.4±9.5kg)	Hip flexion	Peak	30, 60, 90	NA (Hip flexion 0°~100°)	Knee flexion 90°	-	-	Gravity corrected	-	https://doi.org/10.1111/j.1748-1716.2009.02022.x
10	Danneskiold-Samsøe et al. (2009)	27F (73.1±2.4yr; 158.8±5.6cm; 65.4±9.5kg)	Hip extension	Peak	30, 60, 90	NA (Hip flexion 0°~100°)	Knee flexion 90°	-	-	Gravity corrected	-	https://doi.org/10.1111/j.1748-1716.2009.02022.x
11	Danneskiold-Samsøe et al. (2009)	27F (73.1±2.4yr; 158.8±5.6cm; 65.4±9.5kg)	Hip adduction	Peak	10, 20, 30	NA (Hip adduction -40°~0°)	Hip flexion 0°	-	-	Gravity corrected	-	https://doi.org/10.1111/j.1748-1716.2009.02022.x
12	Danneskiold-Samsøe et al. (2009)	27F (73.1±2.4yr; 158.8±5.6cm; 65.4±9.5kg)	Hip abduction	Peak	10, 20, 30	NA (Hip adduction -40°~0°)	Hip flexion 0°	-	-	Gravity corrected	-	https://doi.org/10.1111/j.1748-1716.2009.02022.x
13	Danneskiold-Samsøe et al. (2009)	27F (73.1±2.4yr; 158.8±5.6cm; 65.4±9.5kg)	Hip internal rotation	Peak	30, 60, 90	NA (Hip internal rotation -30°~30°)	Hip flexion 0°	-	-	Gravity corrected	-	https://doi.org/10.1111/j.1748-1716.2009.02022.x
14	Danneskiold-Samsøe et al. (2009)	27F (73.1±2.4yr; 158.8±5.6cm; 65.4±9.5kg)	Hip external rotation	Peak	30, 60, 90	NA (Hip internal rotation -30°~30°)	Hip flexion 0°	-	-	Gravity corrected	-	https://doi.org/10.1111/j.1748-1716.2009.02022.x
15	Danneskiold-Samsøe et al. (2009)	27F (73.1±2.4yr; 158.8±5.6cm; 65.4±9.5kg)	Knee flexion	Peak	30, 60, 90	NA (Knee flexion 0°~100°)	Hip flexion 90°	-	-	Gravity corrected	-	https://doi.org/10.1111/j.1748-1716.2009.02022.x
16	Danneskiold-Samsøe et al. (2009)	27F (73.1±2.4yr; 158.8±5.6cm; 65.4±9.5kg)	Knee extension	Peak	30, 60, 90	NA (Knee flexion 0°~100°)	Hip flexion 90°	-	-	Gravity corrected	-	https://doi.org/10.1111/j.1748-1716.2009.02022.x
17	Danneskiold-Samsøe et al. (2009)	27F (73.1±2.4yr; 158.8±5.6cm; 65.4±9.5kg)	Ankle dorsiflexion	Peak	15, 30, 45	NA (Ankle dorsiflexion -30°~10°)	Knee flexion 0°	-	-	Gravity corrected	-	https://doi.org/10.1111/j.1748-1716.2009.02022.x
18	Danneskiold-Samsøe et al. (2009)	27F (73.1±2.4yr; 158.8±5.6cm; 65.4±9.5kg)	Ankle plantarflexion	Peak	15, 30, 45	NA (Ankle dorsiflexion -30°~10°)	Knee flexion 0°	-	-	Gravity corrected	-	https://doi.org/10.1111/j.1748-1716.2009.02022.x
19	Danneskiold-Samsøe et al. (2009)	22F (64.5±3.0yr; 160.1±6.2cm; 68.7±13.9kg)	Hip flexion	Peak	30, 60, 90	NA (Hip flexion 0°~100°)	Knee flexion 90°	-	-	Gravity corrected	-	https://doi.org/10.1111/j.1748-1716.2009.02022.x
20	Danneskiold-Samsøe et al. (2009)	22F (64.5±3.0yr; 160.1±6.2cm; 68.7±13.9kg)	Hip extension	Peak	30, 60, 90	NA (Hip flexion 0°~100°)	Knee flexion 90°	-	-	Gravity corrected	-	https://doi.org/10.1111/j.1748-1716.2009.02022.x
21	Danneskiold-Samsøe et al. (2009)	22F (64.5±3.0yr; 160.1±6.2cm; 68.7±13.9kg)	Hip adduction	Peak	10, 20, 30	NA (Hip adduction -40°~0°)	Hip flexion 0°	-	-	Gravity corrected	-	https://doi.org/10.1111/j.1748-1716.2009.02022.x
22	Danneskiold-Samsøe et al. (2009)	22F (64.5±3.0yr; 160.1±6.2cm; 68.7±13.9kg)	Hip abduction	Peak	10, 20, 30	NA (Hip adduction -40°~0°)	Hip flexion 0°	-	-	Gravity corrected	-	https://doi.org/10.1111/j.1748-1716.2009.02022.x
23	Danneskiold-Samsøe et al. (2009)	22F (64.5±3.0yr; 160.1±6.2cm; 68.7±13.9kg)	Hip internal rotation	Peak	30, 60, 90	NA (Hip internal rotation -30°~30°)	Hip flexion 0°	-	-	Gravity corrected	-	https://doi.org/10.1111/j.1748-1716.2009.02022.x
24	Danneskiold-Samsøe et al. (2009)	22F (64.5±3.0yr; 160.1±6.2cm; 68.7±13.9kg)	Hip external rotation	Peak	30, 60, 90	NA (Hip internal rotation -30°~30°)	Hip flexion 0°	-	-	Gravity corrected	-	https://doi.org/10.1111/j.1748-1716.2009.02022.x
25	Danneskiold-Samsøe et al. (2009)	22F (64.5±3.0yr; 160.1±6.2cm; 68.7±13.9kg)	Knee flexion	Peak	30, 60, 90	NA (Knee flexion 0°~100°)	Hip flexion 90°	-	-	Gravity corrected	-	https://doi.org/10.1111/j.1748-1716.2009.02022.x
26	Danneskiold-Samsøe et al. (2009)	22F (64.5±3.0yr; 160.1±6.2cm; 68.7±13.9kg)	Knee extension	Peak	30, 60, 90	NA (Knee flexion 0°~100°)	Hip flexion 90°	-	-	Gravity corrected	-	https://doi.org/10.1111/j.1748-1716.2009.02022.x
27	Danneskiold-Samsøe et al. (2009)	22F (64.5±3.0yr; 160.1±6.2cm; 68.7±13.9kg)	Ankle dorsiflexion	Peak	15, 30, 45	NA (Ankle dorsiflexion -30°~10°)	Knee flexion 0°	-	-	Gravity corrected	-	https://doi.org/10.1111/j.1748-1716.2009.02022.x
28	Danneskiold-Samsøe et al. (2009)	22F (64.5±3.0yr; 160.1±6.2cm; 68.7±13.9kg)	Ankle plantarflexion	Peak	15, 30, 45	NA (Ankle dorsiflexion -30°~10°)	Knee flexion 0°	-	-	Gravity corrected	-	https://doi.org/10.1111/j.1748-1716.2009.02022.x
29	Danneskiold-Samsøe et al. (2009)	18F (55.1±2.9yr; 160.1±5.7cm; 69.6±9.8kg)	Hip flexion	Peak	30, 60, 90	NA (Hip flexion 0°~100°)	Knee flexion 90°	-	-	Gravity corrected	-	https://doi.org/10.1111/j.1748-1716.2009.02022.x
30	Danneskiold-Samsøe et al. (2009)	18F (55.1±2.9yr; 160.1±5.7cm; 69.6±9.8kg)	Hip extension	Peak	30, 60, 90	NA (Hip flexion 0°~100°)	Knee flexion 90°	-	-	Gravity corrected	-	https://doi.org/10.1111/j.1748-1716.2009.02022.x
31	Danneskiold-Samsøe et al. (2009)	18F (55.1±2.9yr; 160.1±5.7cm; 69.6±9.8kg)	Hip adduction	Peak	10, 20, 30	NA (Hip adduction -40°~0°)	Hip flexion 0°	-	-	Gravity corrected	-	https://doi.org/10.1111/j.1748-1716.2009.02022.x
32	Danneskiold-Samsøe et al. (2009)	18F (55.1±2.9yr; 160.1±5.7cm; 69.6±9.8kg)	Hip abduction	Peak	10, 20, 30	NA (Hip adduction -40°~0°)	Hip flexion 0°	-	-	Gravity corrected	-	https://doi.org/10.1111/j.1748-1716.2009.02022.x
33	Danneskiold-Samsøe et al. (2009)	18F (55.1±2.9yr; 160.1±5.7cm; 69.6±9.8kg)	Hip internal rotation	Peak	30, 60, 90	NA (Hip internal rotation -30°~30°)	Hip flexion 0°	-	-	Gravity corrected	-	https://doi.org/10.1111/j.1748-1716.2009.02022.x
34	Danneskiold-Samsøe et al. (2009)	18F (55.1±2.9yr; 160.1±5.7cm; 69.6±9.8kg)	Hip external rotation	Peak	30, 60, 90	NA (Hip internal rotation -30°~30°)	Hip flexion 0°	-	-	Gravity corrected	-	https://doi.org/10.1111/j.1748-1716.2009.02022.x
35	Danneskiold-Samsøe et al. (2009)	18F (55.1±2.9yr; 160.1±5.7cm; 69.6±9.8kg)	Knee flexion	Peak	30, 60, 90	NA (Knee flexion 0°~100°)	Hip flexion 90°	-	-	Gravity corrected	-	https://doi.org/10.1111/j.1748-1716.2009.02022.x
36	Danneskiold-Samsøe et al. (2009)	18F (55.1±2.9yr; 160.1±5.7cm; 69.6±9.8kg)	Knee extension	Peak	30, 60, 90	NA (Knee flexion 0°~100°)	Hip flexion 90°	-	-	Gravity corrected	-	https://doi.org/10.1111/j.1748-1716.2009.02022.x
37	Danneskiold-Samsøe et al. (2009)	18F (55.1±2.9yr; 160.1±5.7cm; 69.6±9.8kg)	Ankle dorsiflexion	Peak	15, 30, 45	NA (Ankle dorsiflexion -30°~10°)	Knee flexion 0°	-	-	Gravity corrected	-	https://doi.org/10.1111/j.1748-1716.2009.02022.x
38	Danneskiold-Samsøe et al. (2009)	18F (55.1±2.9yr; 160.1±5.7cm; 69.6±9.8kg)	Ankle plantarflexion	Peak	15, 30, 45	NA (Ankle dorsiflexion -30°~10°)	Knee flexion 0°	-	-	Gravity corrected	-	https://doi.org/10.1111/j.1748-1716.2009.02022.x
39	Danneskiold-Samsøe et al. (2009)	23F (44.4±3.1yr; 166.9±6.0cm; 69.5±11.5kg)	Hip flexion	Peak	30, 60, 90	NA (Hip flexion 0°~100°)	Knee flexion 90°	-	-	Gravity corrected	-	https://doi.org/10.1111/j.1748-1716.2009.02022.x
40	Danneskiold-Samsøe et al. (2009)	23F (44.4±3.1yr; 166.9±6.0cm; 69.5±11.5kg)	Hip extension	Peak	30, 60, 90	NA (Hip flexion 0°~100°)	Knee flexion 90°	-	-	Gravity corrected	-	https://doi.org/10.1111/j.1748-1716.2009.02022.x
41	Danneskiold-Samsøe et al. (2009)	23F (44.4±3.1yr; 166.9±6.0cm; 69.5±11.5kg)	Hip adduction	Peak	10, 20, 30	NA (Hip adduction -40°~0°)	Hip flexion 0°	-	-	Gravity corrected	-	https://doi.org/10.1111/j.1748-1716.2009.02022.x
42	Danneskiold-Samsøe et al. (2009)	23F (44.4±3.1yr; 166.9±6.0cm; 69.5±11.5kg)	Hip abduction	Peak	10, 20, 30	NA (Hip adduction -40°~0°)	Hip flexion 0°	-	-	Gravity corrected	-	https://doi.org/10.1111/j.1748-1716.2009.02022.x
43	Danneskiold-Samsøe et al. (2009)	23F (44.4±3.1yr; 166.9±6.0cm; 69.5±11.5kg)	Hip internal rotation	Peak	30, 60, 90	NA (Hip internal rotation -30°~30°)	Hip flexion 0°	-	-	Gravity corrected	-	https://doi.org/10.1111/j.1748-1716.2009.02022.x
44	Danneskiold-Samsøe et al. (2009)	23F (44.4±3.1yr; 166.9±6.0cm; 69.5±11.5kg)	Hip external rotation	Peak	30, 60, 90	NA (Hip internal rotation -30°~30°)	Hip flexion 0°	-	-	Gravity corrected	-	https://doi.org/10.1111/j.1748-1716.2009.02022.x
45	Danneskiold-Samsøe et al. (2009)	23F (44.4±3.1yr; 166.9±6.0cm; 69.5±11.5kg)	Knee flexion	Peak	30, 60, 90	NA (Knee flexion 0°~100°)	Hip flexion 90°	-	-	Gravity corrected	-	https://doi.org/10.1111/j.1748-1716.2009.02022.x
46	Danneskiold-Samsøe et al. (2009)	23F (44.4±3.1yr; 166.9±6.0cm; 69.5±11.5kg)	Knee extension	Peak	30, 60, 90	NA (Knee flexion 0°~100°)	Hip flexion 90°	-	-	Gravity corrected	-	https://doi.org/10.1111/j.1748-1716.2009.02022.x
47	Danneskiold-Samsøe et al. (2009)	23F (44.4±3.1yr; 166.9±6.0cm; 69.5±11.5kg)	Ankle dorsiflexion	Peak	15, 30, 45	NA (Ankle dorsiflexion -30°~10°)	Knee flexion 0°	-	-	Gravity corrected	-	https://doi.org/10.1111/j.1748-1716.2009.02022.x
48	Danneskiold-Samsøe et al. (2009)	23F (44.4±3.1yr; 166.9±6.0cm; 69.5±11.5kg)	Ankle plantarflexion	Peak	15, 30, 45	NA (Ankle dorsiflexion -30°~10°)	Knee flexion 0°	-	-	Gravity corrected	-	https://doi.org/10.1111/j.1748-1716.2009.02022.x
49	Danneskiold-Samsøe et al. (2009)	18F (34.7±2.8yr; 167.7±5.9cm; 65.9±10.5kg)	Hip flexion	Peak	30, 60, 90	NA (Hip flexion 0°~100°)	Knee flexion 90°	-	-	Gravity corrected	-	https://doi.org/10.1111/j.1748-1716.2009.02022.x
50	Danneskiold-Samsøe et al. (2009)	18F (34.7±2.8yr; 167.7±5.9cm; 65.9±10.5kg)	Hip extension	Peak	30, 60, 90	NA (Hip flexion 0°~100°)	Knee flexion 90°	-	-	Gravity corrected	-	https://doi.org/10.1111/j.1748-1716.2009.02022.x
51	Danneskiold-Samsøe et al. (2009)	18F (34.7±2.8yr; 167.7±5.9cm; 65.9±10.5kg)	Hip adduction	Peak	10, 20, 30	NA (Hip adduction -40°~0°)	Hip flexion 0°	-	-	Gravity corrected	-	https://doi.org/10.1111/j.1748-1716.2009.02022.x
52	Danneskiold-Samsøe et al. (2009)	18F (34.7±2.8yr; 167.7±5.9cm; 65.9±10.5kg)	Hip abduction	Peak	10, 20, 30	NA (Hip adduction -40°~0°)	Hip flexion 0°	-	-	Gravity corrected	-	https://doi.org/10.1111/j.1748-1716.2009.02022.x
53	Danneskiold-Samsøe et al. (2009)	18F (34.7±2.8yr; 167.7±5.9cm; 65.9±10.5kg)	Hip internal rotation	Peak	30, 60, 90	NA (Hip internal rotation -30°~30°)	Hip flexion 0°	-	-	Gravity corrected	-	https://doi.org/10.1111/j.1748-1716.2009.02022.x
54	Danneskiold-Samsøe et al. (2009)	18F (34.7±2.8yr; 167.7±5.9cm; 65.9±10.5kg)	Hip external rotation	Peak	30, 60, 90	NA (Hip internal rotation -30°~30°)	Hip flexion 0°	-	-	Gravity corrected	-	https://doi.org/10.1111/j.1748-1716.2009.02022.x
55	Danneskiold-Samsøe et al. (2009)	18F (34.7±2.8yr; 167.7±5.9cm; 65.9±10.5kg)	Knee flexion	Peak	30, 60, 90	NA (Knee flexion 0°~100°)	Hip flexion 90°	-	-	Gravity corrected	-	https://doi.org/10.1111/j.1748-1716.2009.02022.x
56	Danneskiold-Samsøe et al. (2009)	18F (34.7±2.8yr; 167.7±5.9cm; 65.9±10.5kg)	Knee extension	Peak	30, 60, 90	NA (Knee flexion 0°~100°)	Hip flexion 90°	-	-	Gravity corrected	-	https://doi.org/10.1111/j.1748-1716.2009.02022.x
57	Danneskiold-Samsøe et al. (2009)	18F (34.7±2.8yr; 167.7±5.9cm; 65.9±10.5kg)	Ankle dorsiflexion	Peak	15, 30, 45	NA (Ankle dorsiflexion -30°~10°)	Knee flexion 0°	-	-	Gravity corrected	-	https://doi.org/10.1111/j.1748-1716.2009.02022.x
58	Danneskiold-Samsøe et al. (2009)	18F (34.7±2.8yr; 167.7±5.9cm; 65.9±10.5kg)	Ankle plantarflexion	Peak	15, 30, 45	NA (Ankle dorsiflexion -30°~10°)	Knee flexion 0°	-	-	Gravity corrected	-	https://doi.org/10.1111/j.1748-1716.2009.02022.x
59	Danneskiold-Samsøe et al. (2009)	18F (26.1±2.2yr; 168.7±4.6cm; 62.8±12.2kg)	Hip flexion	Peak	30, 60, 90	NA (Hip flexion 0°~100°)	Knee flexion 90°	-	-	Gravity corrected	-	https://doi.org/10.1111/j.1748-1716.2009.02022.x
60	Danneskiold-Samsøe et al. (2009)	18F (26.1±2.2yr; 168.7±4.6cm; 62.8±12.2kg)	Hip extension	Peak	30, 60, 90	NA (Hip flexion 0°~100°)	Knee flexion 90°	-	-	Gravity corrected	-	https://doi.org/10.1111/j.1748-1716.2009.02022.x
61	Danneskiold-Samsøe et al. (2009)	18F (26.1±2.2yr; 168.7±4.6cm; 62.8±12.2kg)	Hip adduction	Peak	10, 20, 30	NA (Hip adduction -40°~0°)	Hip flexion 0°	-	-	Gravity corrected	-	https://doi.org/10.1111/j.1748-1716.2009.02022.x
62	Danneskiold-Samsøe et al. (2009)	18F (26.1±2.2yr; 168.7±4.6cm; 62.8±12.2kg)	Hip abduction	Peak	10, 20, 30	NA (Hip adduction -40°~0°)	Hip flexion 0°	-	-	Gravity corrected	-	https://doi.org/10.1111/j.1748-1716.2009.02022.x
63	Danneskiold-Samsøe et al. (2009)	18F (26.1±2.2yr; 168.7±4.6cm; 62.8±12.2kg)	Hip internal rotation	Peak	30, 60, 90	NA (Hip internal rotation -30°~30°)	Hip flexion 0°	-	-	Gravity corrected	-	https://doi.org/10.1111/j.1748-1716.2009.02022.x
64	Danneskiold-Samsøe et al. (2009)	18F (26.1±2.2yr; 168.7±4.6cm; 62.8±12.2kg)	Hip external rotation	Peak	30, 60, 90	NA (Hip internal rotation -30°~30°)	Hip flexion 0°	-	-	Gravity corrected	-	https://doi.org/10.1111/j.1748-1716.2009.02022.x
65	Danneskiold-Samsøe et al. (2009)	18F (26.1±2.2yr; 168.7±4.6cm; 62.8±12.2kg)	Knee flexion	Peak	30, 60, 90	NA (Knee flexion 0°~100°)	Hip flexion 90°	-	-	Gravity corrected	-	https://doi.org/10.1111/j.1748-1716.2009.02022.x
66	Danneskiold-Samsøe et al. (2009)	18F (26.1±2.2yr; 168.7±4.6cm; 62.8±12.2kg)	Knee extension	Peak	30, 60, 90	NA (Knee flexion 0°~100°)	Hip flexion 90°	-	-	Gravity corrected	-	https://doi.org/10.1111/j.1748-1716.2009.02022.x
67	Danneskiold-Samsøe et al. (2009)	18F (26.1±2.2yr; 168.7±4.6cm; 62.8±12.2kg)	Ankle dorsiflexion	Peak	15, 30, 45	NA (Ankle dorsiflexion -30°~10°)	Knee flexion 0°	-	-	Gravity corrected	-	https://doi.org/10.1111/j.1748-1716.2009.02022.x
68	Danneskiold-Samsøe et al. (2009)	18F (26.1±2.2yr; 168.7±4.6cm; 62.8±12.2kg)	Ankle plantarflexion	Peak	15, 30, 45	NA (Ankle dorsiflexion -30°~10°)	Knee flexion 0°	-	-	Gravity corrected	-	https://doi.org/10.1111/j.1748-1716.2009.02022.x
69	Danneskiold-Samsøe et al. (2009)	11M (74.8±2.5yr; 172.9±4.7cm; 78.3±9.1kg)	Hip flexion	Peak	30, 60, 90	NA (Hip flexion 0°~100°)	Knee flexion 90°	-	-	Gravity corrected	-	https://doi.org/10.1111/j.1748-1716.2009.02022.x
70	Danneskiold-Samsøe et al. (2009)	11M (74.8±2.5yr; 172.9±4.7cm; 78.3±9.1kg)	Hip extension	Peak	30, 60, 90	NA (Hip flexion 0°~100°)	Knee flexion 90°	-	-	Gravity corrected	-	https://doi.org/10.1111/j.1748-1716.2009.02022.x
71	Danneskiold-Samsøe et al. (2009)	11M (74.8±2.5yr; 172.9±4.7cm; 78.3±9.1kg)	Hip adduction	Peak	10, 20, 30	NA (Hip adduction -40°~0°)	Hip flexion 0°	-	-	Gravity corrected	-	https://doi.org/10.1111/j.1748-1716.2009.02022.x
72	Danneskiold-Samsøe et al. (2009)	11M (74.8±2.5yr; 172.9±4.7cm; 78.3±9.1kg)	Hip abduction	Peak	10, 20, 30	NA (Hip adduction -40°~0°)	Hip flexion 0°	-	-	Gravity corrected	-	https://doi.org/10.1111/j.1748-1716.2009.02022.x
73	Danneskiold-Samsøe et al. (2009)	11M (74.8±2.5yr; 172.9±4.7cm; 78.3±9.1kg)	Hip internal rotation	Peak	30, 60, 90	NA (Hip internal rotation -30°~30°)	Hip flexion 0°	-	-	Gravity corrected	-	https://doi.org/10.1111/j.1748-1716.2009.02022.x
74	Danneskiold-Samsøe et al. (2009)	11M (74.8±2.5yr; 172.9±4.7cm; 78.3±9.1kg)	Hip external rotation	Peak	30, 60, 90	NA (Hip internal rotation -30°~30°)	Hip flexion 0°	-	-	Gravity corrected	-	https://doi.org/10.1111/j.1748-1716.2009.02022.x
75	Danneskiold-Samsøe et al. (2009)	11M (74.8±2.5yr; 172.9±4.7cm; 78.3±9.1kg)	Knee flexion	Peak	30, 60, 90	NA (Knee flexion 0°~100°)	Hip flexion 90°	-	-	Gravity corrected	-	https://doi.org/10.1111/j.1748-1716.2009.02022.x
76	Danneskiold-Samsøe et al. (2009)	11M (74.8±2.5yr; 172.9±4.7cm; 78.3±9.1kg)	Knee extension	Peak	30, 60, 90	NA (Knee flexion 0°~100°)	Hip flexion 90°	-	-	Gravity corrected	-	https://doi.org/10.1111/j.1748-1716.2009.02022.x
77	Danneskiold-Samsøe et al. (2009)	11M (74.8±2.5yr; 172.9±4.7cm; 78.3±9.1kg)	Ankle dorsiflexion	Peak	15, 30, 45	NA (Ankle dorsiflexion -30°~10°)	Knee flexion 0°	-	-	Gravity corrected	-	https://doi.org/10.1111/j.1748-1716.2009.02022.x
78	Danneskiold-Samsøe et al. (2009)	11M (74.8±2.5yr; 172.9±4.7cm; 78.3±9.1kg)	Ankle plantarflexion	Peak	15, 30, 45	NA (Ankle dorsiflexion -30°~10°)	Knee flexion 0°	-	-	Gravity corrected	-	https://doi.org/10.1111/j.1748-1716.2009.02022.x
79	Danneskiold-Samsøe et al. (2009)	10M (64.1±2.1yr; 170.7±5.1cm; 76.4±8.5kg)	Hip flexion	Peak	30, 60, 90	NA (Hip flexion 0°~100°)	Knee flexion 90°	-	-	Gravity corrected	-	https://doi.org/10.1111/j.1748-1716.2009.02022.x
80	Danneskiold-Samsøe et al. (2009)	10M (64.1±2.1yr; 170.7±5.1cm; 76.4±8.5kg)	Hip extension	Peak	30, 60, 90	NA (Hip flexion 0°~100°)	Knee flexion 90°	-	-	Gravity corrected	-	https://doi.org/10.1111/j.1748-1716.2009.02022.x
81	Danneskiold-Samsøe et al. (2009)	10M (64.1±2.1yr; 170.7±5.1cm; 76.4±8.5kg)	Hip adduction	Peak	10, 20, 30	NA (Hip adduction -40°~0°)	Hip flexion 0°	-	-	Gravity corrected	-	https://doi.org/10.1111/j.1748-1716.2009.02022.x
82	Danneskiold-Samsøe et al. (2009)	10M (64.1±2.1yr; 170.7±5.1cm; 76.4±8.5kg)	Hip abduction	Peak	10, 20, 30	NA (Hip adduction -40°~0°)	Hip flexion 0°	-	-	Gravity corrected	-	https://doi.org/10.1111/j.1748-1716.2009.02022.x
83	Danneskiold-Samsøe et al. (2009)	10M (64.1±2.1yr; 170.7±5.1cm; 76.4±8.5kg)	Hip internal rotation	Peak	30, 60, 90	NA (Hip internal rotation -30°~30°)	Hip flexion 0°	-	-	Gravity corrected	-	https://doi.org/10.1111/j.1748-1716.2009.02022.x
84	Danneskiold-Samsøe et al. (2009)	10M (64.1±2.1yr; 170.7±5.1cm; 76.4±8.5kg)	Hip external rotation	Peak	30, 60, 90	NA (Hip internal rotation -30°~30°)	Hip flexion 0°	-	-	Gravity corrected	-	https://doi.org/10.1111/j.1748-1716.2009.02022.x
85	Danneskiold-Samsøe et al. (2009)	10M (64.1±2.1yr; 170.7±5.1cm; 76.4±8.5kg)	Knee flexion	Peak	30, 60, 90	NA (Knee flexion 0°~100°)	Hip flexion 90°	-	-	Gravity corrected	-	https://doi.org/10.1111/j.1748-1716.2009.02022.x
86	Danneskiold-Samsøe et al. (2009)	10M (64.1±2.1yr; 170.7±5.1cm; 76.4±8.5kg)	Knee extension	Peak	30, 60, 90	NA (Knee flexion 0°~100°)	Hip flexion 90°	-	-	Gravity corrected	-	https://doi.org/10.1111/j.1748-1716.2009.02022.x
87	Danneskiold-Samsøe et al. (2009)	10M (64.1±2.1yr; 170.7±5.1cm; 76.4±8.5kg)	Ankle dorsiflexion	Peak	15, 30, 45	NA (Ankle dorsiflexion -30°~10°)	Knee flexion 0°	-	-	Gravity corrected	-	https://doi.org/10.1111/j.1748-1716.2009.02022.x
88	Danneskiold-Samsøe et al. (2009)	10M (64.1±2.1yr; 170.7±5.1cm; 76.4±8.5kg)	Ankle plantarflexion	Peak	15, 30, 45	NA (Ankle dorsiflexion -30°~10°)	Knee flexion 0°	-	-	Gravity corrected	-	https://doi.org/10.1111/j.1748-1716.2009.02022.x
89	Danneskiold-Samsøe et al. (2009)	10M (54.6±2.0yr; 179.0±7.3cm; 85.8±12.8kg)	Hip flexion	Peak	30, 60, 90	NA (Hip flexion 0°~100°)	Knee flexion 90°	-	-	Gravity corrected	-	https://doi.org/10.1111/j.1748-1716.2009.02022.x
90	Danneskiold-Samsøe et al. (2009)	10M (54.6±2.0yr; 179.0±7.3cm; 85.8±12.8kg)	Hip extension	Peak	30, 60, 90	NA (Hip flexion 0°~100°)	Knee flexion 90°	-	-	Gravity corrected	-	https://doi.org/10.1111/j.1748-1716.2009.02022.x
91	Danneskiold-Samsøe et al. (2009)	10M (54.6±2.0yr; 179.0±7.3cm; 85.8±12.8kg)	Hip adduction	Peak	10, 20, 30	NA (Hip adduction -40°~0°)	Hip flexion 0°	-	-	Gravity corrected	-	https://doi.org/10.1111/j.1748-1716.2009.02022.x
92	Danneskiold-Samsøe et al. (2009)	10M (54.6±2.0yr; 179.0±7.3cm; 85.8±12.8kg)	Hip abduction	Peak	10, 20, 30	NA (Hip adduction -40°~0°)	Hip flexion 0°	-	-	Gravity corrected	-	https://doi.org/10.1111/j.1748-1716.2009.02022.x
93	Danneskiold-Samsøe et al. (2009)	10M (54.6±2.0yr; 179.0±7.3cm; 85.8±12.8kg)	Hip internal rotation	Peak	30, 60, 90	NA (Hip internal rotation -30°~30°)	Hip flexion 0°	-	-	Gravity corrected	-	https://doi.org/10.1111/j.1748-1716.2009.02022.x
94	Danneskiold-Samsøe et al. (2009)	10M (54.6±2.0yr; 179.0±7.3cm; 85.8±12.8kg)	Hip external rotation	Peak	30, 60, 90	NA (Hip internal rotation -30°~30°)	Hip flexion 0°	-	-	Gravity corrected	-	https://doi.org/10.1111/j.1748-1716.2009.02022.x
95	Danneskiold-Samsøe et al. (2009)	10M (54.6±2.0yr; 179.0±7.3cm; 85.8±12.8kg)	Knee flexion	Peak	30, 60, 90	NA (Knee flexion 0°~100°)	Hip flexion 90°	-	-	Gravity corrected	-	https://doi.org/10.1111/j.1748-1716.2009.02022.x
96	Danneskiold-Samsøe et al. (2009)	10M (54.6±2.0yr; 179.0±7.3cm; 85.8±12.8kg)	Knee extension	Peak	30, 60, 90	NA (Knee flexion 0°~100°)	Hip flexion 90°	-	-	Gravity corrected	-	https://doi.org/10.1111/j.1748-1716.2009.02022.x
97	Danneskiold-Samsøe et al. (2009)	10M (54.6±2.0yr; 179.0±7.3cm; 85.8±12.8kg)	Ankle dorsiflexion	Peak	15, 30, 45	NA (Ankle dorsiflexion -30°~10°)	Knee flexion 0°	-	-	Gravity corrected	-	https://doi.org/10.1111/j.1748-1716.2009.02022.x
98	Danneskiold-Samsøe et al. (2009)	10M (54.6±2.0yr; 179.0±7.3cm; 85.8±12.8kg)	Ankle plantarflexion	Peak	15, 30, 45	NA (Ankle dorsiflexion -30°~10°)	Knee flexion 0°	-	-	Gravity corrected	-	https://doi.org/10.1111/j.1748-1716.2009.02022.x
99	Danneskiold-Samsøe et al. (2009)	12M (43.8±2.7yr; 178.8±6.3cm; 79.9±10.2kg)	Hip flexion	Peak	30, 60, 90	NA (Hip flexion 0°~100°)	Knee flexion 90°	-	-	Gravity corrected	-	https://doi.org/10.1111/j.1748-1716.2009.02022.x
100	Danneskiold-Samsøe et al. (2009)	12M (43.8±2.7yr; 178.8±6.3cm; 79.9±10.2kg)	Hip extension	Peak	30, 60, 90	NA (Hip flexion 0°~100°)	Knee flexion 90°	-	-	Gravity corrected	-	https://doi.org/10.1111/j.1748-1716.2009.02022.x
101	Danneskiold-Samsøe et al. (2009)	12M (43.8±2.7yr; 178.8±6.3cm; 79.9±10.2kg)	Hip adduction	Peak	10, 20, 30	NA (Hip adduction -40°~0°)	Hip flexion 0°	-	-	Gravity corrected	-	https://doi.org/10.1111/j.1748-1716.2009.02022.x
102	Danneskiold-Samsøe et al. (2009)	12M (43.8±2.7yr; 178.8±6.3cm; 79.9±10.2kg)	Hip abduction	Peak	10, 20, 30	NA (Hip adduction -40°~0°)	Hip flexion 0°	-	-	Gravity corrected	-	https://doi.org/10.1111/j.1748-1716.2009.02022.x
103	Danneskiold-Samsøe et al. (2009)	12M (43.8±2.7yr; 178.8±6.3cm; 79.9±10.2kg)	Hip internal rotation	Peak	30, 60, 90	NA (Hip internal rotation -30°~30°)	Hip flexion 0°	-	-	Gravity corrected	-	https://doi.org/10.1111/j.1748-1716.2009.02022.x
104	Danneskiold-Samsøe et al. (2009)	12M (43.8±2.7yr; 178.8±6.3cm; 79.9±10.2kg)	Hip external rotation	Peak	30, 60, 90	NA (Hip internal rotation -30°~30°)	Hip flexion 0°	-	-	Gravity corrected	-	https://doi.org/10.1111/j.1748-1716.2009.02022.x
105	Danneskiold-Samsøe et al. (2009)	12M (43.8±2.7yr; 178.8±6.3cm; 79.9±10.2kg)	Knee flexion	Peak	30, 60, 90	NA (Knee flexion 0°~100°)	Hip flexion 90°	-	-	Gravity corrected	-	https://doi.org/10.1111/j.1748-1716.2009.02022.x
106	Danneskiold-Samsøe et al. (2009)	12M (43.8±2.7yr; 178.8±6.3cm; 79.9±10.2kg)	Knee extension	Peak	30, 60, 90	NA (Knee flexion 0°~100°)	Hip flexion 90°	-	-	Gravity corrected	-	https://doi.org/10.1111/j.1748-1716.2009.02022.x
107	Danneskiold-Samsøe et al. (2009)	12M (43.8±2.7yr; 178.8±6.3cm; 79.9±10.2kg)	Ankle dorsiflexion	Peak	15, 30, 45	NA (Ankle dorsiflexion -30°~10°)	Knee flexion 0°	-	-	Gravity corrected	-	https://doi.org/10.1111/j.1748-1716.2009.02022.x
108	Danneskiold-Samsøe et al. (2009)	12M (43.8±2.7yr; 178.8±6.3cm; 79.9±10.2kg)	Ankle plantarflexion	Peak	15, 30, 45	NA (Ankle dorsiflexion -30°~10°)	Knee flexion 0°	-	-	Gravity corrected	-	https://doi.org/10.1111/j.1748-1716.2009.02022.x
109	Danneskiold-Samsøe et al. (2009)	10M (34.3±2.5yr; 177.2±5.3cm; 77.6±6.8kg)	Hip flexion	Peak	30, 60, 90	NA (Hip flexion 0°~100°)	Knee flexion 90°	-	-	Gravity corrected	-	https://doi.org/10.1111/j.1748-1716.2009.02022.x
110	Danneskiold-Samsøe et al. (2009)	10M (34.3±2.5yr; 177.2±5.3cm; 77.6±6.8kg)	Hip extension	Peak	30, 60, 90	NA (Hip flexion 0°~100°)	Knee flexion 90°	-	-	Gravity corrected	-	https://doi.org/10.1111/j.1748-1716.2009.02022.x
111	Danneskiold-Samsøe et al. (2009)	10M (34.3±2.5yr; 177.2±5.3cm; 77.6±6.8kg)	Hip adduction	Peak	10, 20, 30	NA (Hip adduction -40°~0°)	Hip flexion 0°	-	-	Gravity corrected	-	https://doi.org/10.1111/j.1748-1716.2009.02022.x
112	Danneskiold-Samsøe et al. (2009)	10M (34.3±2.5yr; 177.2±5.3cm; 77.6±6.8kg)	Hip abduction	Peak	10, 20, 30	NA (Hip adduction -40°~0°)	Hip flexion 0°	-	-	Gravity corrected	-	https://doi.org/10.1111/j.1748-1716.2009.02022.x
113	Danneskiold-Samsøe et al. (2009)	10M (34.3±2.5yr; 177.2±5.3cm; 77.6±6.8kg)	Hip internal rotation	Peak	30, 60, 90	NA (Hip internal rotation -30°~30°)	Hip flexion 0°	-	-	Gravity corrected	-	https://doi.org/10.1111/j.1748-1716.2009.02022.x
114	Danneskiold-Samsøe et al. (2009)	10M (34.3±2.5yr; 177.2±5.3cm; 77.6±6.8kg)	Hip external rotation	Peak	30, 60, 90	NA (Hip internal rotation -30°~30°)	Hip flexion 0°	-	-	Gravity corrected	-	https://doi.org/10.1111/j.1748-1716.2009.02022.x
115	Danneskiold-Samsøe et al. (2009)	10M (34.3±2.5yr; 177.2±5.3cm; 77.6±6.8kg)	Knee flexion	Peak	30, 60, 90	NA (Knee flexion 0°~100°)	Hip flexion 90°	-	-	Gravity corrected	-	https://doi.org/10.1111/j.1748-1716.2009.02022.x
116	Danneskiold-Samsøe et al. (2009)	10M (34.3±2.5yr; 177.2±5.3cm; 77.6±6.8kg)	Knee extension	Peak	30, 60, 90	NA (Knee flexion 0°~100°)	Hip flexion 90°	-	-	Gravity corrected	-	https://doi.org/10.1111/j.1748-1716.2009.02022.x
117	Danneskiold-Samsøe et al. (2009)	10M (34.3±2.5yr; 177.2±5.3cm; 77.6±6.8kg)	Ankle dorsiflexion	Peak	15, 30, 45	NA (Ankle dorsiflexion -30°~10°)	Knee flexion 0°	-	-	Gravity corrected	-	https://doi.org/10.1111/j.1748-1716.2009.02022.x
118	Danneskiold-Samsøe et al. (2009)	10M (34.3±2.5yr; 177.2±5.3cm; 77.6±6.8kg)	Ankle plantarflexion	Peak	15, 30, 45	NA (Ankle dorsiflexion -30°~10°)	Knee flexion 0°	-	-	Gravity corrected	-	https://doi.org/10.1111/j.1748-1716.2009.02022.x
119	Danneskiold-Samsøe et al. (2009)	10M (27.9±1.2yr; 177.2±7.2cm; 73.8±8.4kg)	Hip flexion	Peak	30, 60, 90	NA (Hip flexion 0°~100°)	Knee flexion 90°	-	-	Gravity corrected	-	https://doi.org/10.1111/j.1748-1716.2009.02022.x
120	Danneskiold-Samsøe et al. (2009)	10M (27.9±1.2yr; 177.2±7.2cm; 73.8±8.4kg)	Hip extension	Peak	30, 60, 90	NA (Hip flexion 0°~100°)	Knee flexion 90°	-	-	Gravity corrected	-	https://doi.org/10.1111/j.1748-1716.2009.02022.x
121	Danneskiold-Samsøe et al. (2009)	10M (27.9±1.2yr; 177.2±7.2cm; 73.8±8.4kg)	Hip adduction	Peak	10, 20, 30	NA (Hip adduction -40°~0°)	Hip flexion 0°	-	-	Gravity corrected	-	https://doi.org/10.1111/j.1748-1716.2009.02022.x
122	Danneskiold-Samsøe et al. (2009)	10M (27.9±1.2yr; 177.2±7.2cm; 73.8±8.4kg)	Hip abduction	Peak	10, 20, 30	NA (Hip adduction -40°~0°)	Hip flexion 0°	-	-	Gravity corrected	-	https://doi.org/10.1111/j.1748-1716.2009.02022.x
123	Danneskiold-Samsøe et al. (2009)	10M (27.9±1.2yr; 177.2±7.2cm; 73.8±8.4kg)	Hip internal rotation	Peak	30, 60, 90	NA (Hip internal rotation -30°~30°)	Hip flexion 0°	-	-	Gravity corrected	-	https://doi.org/10.1111/j.1748-1716.2009.02022.x
124	Danneskiold-Samsøe et al. (2009)	10M (27.9±1.2yr; 177.2±7.2cm; 73.8±8.4kg)	Hip external rotation	Peak	30, 60, 90	NA (Hip internal rotation -30°~30°)	Hip flexion 0°	-	-	Gravity corrected	-	https://doi.org/10.1111/j.1748-1716.2009.02022.x
125	Danneskiold-Samsøe et al. (2009)	10M (27.9±1.2yr; 177.2±7.2cm; 73.8±8.4kg)	Knee flexion	Peak	30, 60, 90	NA (Knee flexion 0°~100°)	Hip flexion 90°	-	-	Gravity corrected	-	https://doi.org/10.1111/j.1748-1716.2009.02022.x
126	Danneskiold-Samsøe et al. (2009)	10M (27.9±1.2yr; 177.2±7.2cm; 73.8±8.4kg)	Knee extension	Peak	30, 60, 90	NA (Knee flexion 0°~100°)	Hip flexion 90°	-	-	Gravity corrected	-	https://doi.org/10.1111/j.1748-1716.2009.02022.x
127	Danneskiold-Samsøe et al. (2009)	10M (27.9±1.2yr; 177.2±7.2cm; 73.8±8.4kg)	Ankle dorsiflexion	Peak	15, 30, 45	NA (Ankle dorsiflexion -30°~10°)	Knee flexion 0°	-	-	Gravity corrected	-	https://doi.org/10.1111/j.1748-1716.2009.02022.x
128	Danneskiold-Samsøe et al. (2009)	10M (27.9±1.2yr; 177.2±7.2cm; 73.8±8.4kg)	Ankle plantarflexion	Peak	15, 30, 45	NA (Ankle dorsiflexion -30°~10°)	Knee flexion 0°	-	-	Gravity corrected	-	https://doi.org/10.1111/j.1748-1716.2009.02022.x
129	Willems et al. (2005a)	44F (18.39±1.22yr; 167.37±5.19cm; 60.06±7.11kg)	Ankle dorsiflexion	Peak	30, 120	NA (Ankle dorsiflexion min~max)	Knee flexion 0°	-	-	EMG-monitored	-	https://doi.org/10.1111/j.1600-0838.2004.00428.x
130	Willems et al. (2005a)	44F (18.39±1.22yr; 167.37±5.19cm; 60.06±7.11kg)	Ankle plantarflexion	Peak	30, 120	NA (Ankle dorsiflexion min~max)	Knee flexion 0°	-	-	EMG-monitored	-	https://doi.org/10.1111/j.1600-0838.2004.00428.x
131	Willems et al. (2005a)	44F (18.39±1.22yr; 167.37±5.19cm; 60.06±7.11kg)	Ankle inversion	Peak	-120, -30, 30, 120	NA (Ankle inversion min+5°~max-5°)	Ankle dorsiflexion -10°	-	-	Reciprocal (con-ecc); EMG-monitored	-	https://doi.org/10.1111/j.1600-0838.2004.00428.x
132	Willems et al. (2005a)	44F (18.39±1.22yr; 167.37±5.19cm; 60.06±7.11kg)	Ankle eversion	Peak	-120, -30, 30, 120	NA (Ankle inversion min+5°~max-5°)	Ankle dorsiflexion -10°	-	-	Reciprocal (con-ecc); EMG-monitored	-	https://doi.org/10.1111/j.1600-0838.2004.00428.x
133	Caldwell et al. (1993)	8M (29±4yr; 180.3±8.4cm; 85.8±12.4kg)	Knee flexion	Angle+	0, 50~250	Knee flexion 60°	Hip flexion 75°	-	-	Gravity corrected	-	https://doi.org/10.1139/h93-024
134	Caldwell et al. (1993)	8M (29±4yr; 180.3±8.4cm; 85.8±12.4kg)	Knee extension	Angle+	0, 50~250	Knee flexion 40°	Hip flexion 75°	-	-	Gravity corrected	-	https://doi.org/10.1139/h93-024
135	Caldwell et al. (1993)	8M (29±4yr; 180.3±8.4cm; 85.8±12.4kg)	Knee flexion	Angle+ (peak)	0, 50~250	Knee flexion 20°~39°	Hip flexion 75°	-	-	Gravity corrected	-	https://doi.org/10.1139/h93-024
136	Caldwell et al. (1993)	8M (29±4yr; 180.3±8.4cm; 85.8±12.4kg)	Knee extension	Angle+ (peak)	0, 50~250	Knee flexion 40°~70°	Hip flexion 75°	-	-	Gravity corrected	-	https://doi.org/10.1139/h93-024
137	Horstmann et al. (1999)	16M (55.0±3.8yr; 175.0±6.3cm; 75.0±8.5kg)	Knee flexion	Angle+ (peak)	-120, -60, 0, 60~300	Knee flexion 15°~79°	Hip flexion 90°	-	-	-	-	https://doi.org/10.1055/s-2007-971145
138	Horstmann et al. (1999)	16M (55.0±3.8yr; 175.0±6.3cm; 75.0±8.5kg)	Knee extension	Angle+ (peak)	-120, -60, 0, 60~300	Knee flexion 48°~61°	Hip flexion 90°	-	-	-	-	https://doi.org/10.1055/s-2007-971145
139	Horstmann et al. (1999)	16M (55.0±3.8yr; 175.0±6.3cm; 75.0±8.5kg)	Ankle dorsiflexion	Angle+ (peak)	-120, -60, 0, 60~300	Ankle dorsiflexion -24°~-10°	Knee flexion 0°	-	-	-	-	https://doi.org/10.1055/s-2007-971145
140	Horstmann et al. (1999)	16M (55.0±3.8yr; 175.0±6.3cm; 75.0±8.5kg)	Ankle plantarflexion	Angle+ (peak)	-120, -60, 0, 60~300	Ankle dorsiflexion 3°~10°	Knee flexion 0°	-	-	-	-	https://doi.org/10.1055/s-2007-971145
141	Horstmann et al. (1999)	14M (45.0±3.1yr; 178.0±6.8cm; 76.0±10.7kg)	Knee flexion	Angle+ (peak)	-120, -60, 0, 60~300	Knee flexion 15°~79°	Hip flexion 90°	-	-	-	-	https://doi.org/10.1055/s-2007-971145
142	Horstmann et al. (1999)	14M (45.0±3.1yr; 178.0±6.8cm; 76.0±10.7kg)	Knee extension	Angle+ (peak)	-120, -60, 0, 60~300	Knee flexion 48°~61°	Hip flexion 90°	-	-	-	-	https://doi.org/10.1055/s-2007-971145
143	Horstmann et al. (1999)	14M (45.0±3.1yr; 178.0±6.8cm; 76.0±10.7kg)	Ankle dorsiflexion	Angle+ (peak)	-120, -60, 0, 60~300	Ankle dorsiflexion -24°~-10°	Knee flexion 0°	-	-	-	-	https://doi.org/10.1055/s-2007-971145
144	Horstmann et al. (1999)	14M (45.0±3.1yr; 178.0±6.8cm; 76.0±10.7kg)	Ankle plantarflexion	Angle+ (peak)	-120, -60, 0, 60~300	Ankle dorsiflexion 3°~10°	Knee flexion 0°	-	-	-	-	https://doi.org/10.1055/s-2007-971145
145	Horstmann et al. (1999)	15M (34.0±3.0yr; 179.0±4.9cm; 78.0±6.6kg)	Knee flexion	Angle+ (peak)	-120, -60, 0, 60~300	Knee flexion 15°~79°	Hip flexion 90°	-	-	-	-	https://doi.org/10.1055/s-2007-971145
146	Horstmann et al. (1999)	15M (34.0±3.0yr; 179.0±4.9cm; 78.0±6.6kg)	Knee extension	Angle+ (peak)	-120, -60, 0, 60~300	Knee flexion 48°~61°	Hip flexion 90°	-	-	-	-	https://doi.org/10.1055/s-2007-971145
147	Horstmann et al. (1999)	15M (34.0±3.0yr; 179.0±4.9cm; 78.0±6.6kg)	Ankle dorsiflexion	Angle+ (peak)	-120, -60, 0, 60~300	Ankle dorsiflexion -24°~-10°	Knee flexion 0°	-	-	-	-	https://doi.org/10.1055/s-2007-971145
148	Horstmann et al. (1999)	15M (34.0±3.0yr; 179.0±4.9cm; 78.0±6.6kg)	Ankle plantarflexion	Angle+ (peak)	-120, -60, 0, 60~300	Ankle dorsiflexion 3°~10°	Knee flexion 0°	-	-	-	-	https://doi.org/10.1055/s-2007-971145
149	Horstmann et al. (1999)	19M (24.0±1.8yr; 181.0±9.5cm; 72.0±8.5kg)	Knee flexion	Angle+ (peak)	-120, -60, 0, 60~300	Knee flexion 15°~79°	Hip flexion 90°	-	-	-	-	https://doi.org/10.1055/s-2007-971145
150	Horstmann et al. (1999)	19M (24.0±1.8yr; 181.0±9.5cm; 72.0±8.5kg)	Knee extension	Angle+ (peak)	-120, -60, 0, 60~300	Knee flexion 48°~61°	Hip flexion 90°	-	-	-	-	https://doi.org/10.1055/s-2007-971145
151	Horstmann et al. (1999)	19M (24.0±1.8yr; 181.0±9.5cm; 72.0±8.5kg)	Ankle dorsiflexion	Angle+ (peak)	-120, -60, 0, 60~300	Ankle dorsiflexion -24°~-10°	Knee flexion 0°	-	-	-	-	https://doi.org/10.1055/s-2007-971145
152	Horstmann et al. (1999)	19M (24.0±1.8yr; 181.0±9.5cm; 72.0±8.5kg)	Ankle plantarflexion	Angle+ (peak)	-120, -60, 0, 60~300	Ankle dorsiflexion 3°~10°	Knee flexion 0°	-	-	-	-	https://doi.org/10.1055/s-2007-971145
153	Yoon et al. (1991)	20F (27.5±3.8yr; 159.6±5.6cm; 52.0±4.6kg)	Knee flexion	Angle+	0, 30~180	Knee flexion 15°~90°	Hip flexion 95°	-	-	Gravity corrected	-	https://doi.org/10.3349/ymj.1991.32.1.33
154	Yoon et al. (1991)	20F (27.5±3.8yr; 159.6±5.6cm; 52.0±4.6kg)	Knee extension	Angle+	0, 30~180	Knee flexion 15°~90°	Hip flexion 95°	-	-	Gravity corrected	-	https://doi.org/10.3349/ymj.1991.32.1.33
155	Yoon et al. (1991)	20M (28.0±3.6yr; 172.2±5.1cm; 71.4±11.2kg)	Knee flexion	Angle+	0, 30~180	Knee flexion 15°~90°	Hip flexion 95°	-	-	Gravity corrected	-	https://doi.org/10.3349/ymj.1991.32.1.33
156	Yoon et al. (1991)	20M (28.0±3.6yr; 172.2±5.1cm; 71.4±11.2kg)	Knee extension	Angle+	0, 30~180	Knee flexion 15°~90°	Hip flexion 95°	-	-	Gravity corrected	-	https://doi.org/10.3349/ymj.1991.32.1.33
157	Knapik et al. (1982)	15FP (24.9±4.1yr; 164.3±7.1cm; 61.4±10.1kg)	Knee flexion	Angle+	0, 36, 108, 180	Knee flexion 20°~90°	Hip flexion 90°	Solider	-	-	-	https://doi.org/10.1093/ptj/63.6.938
158	Knapik et al. (1982)	15FP (24.9±4.1yr; 164.3±7.1cm; 61.4±10.1kg)	Knee extension	Angle+	0, 36, 108, 180	Knee flexion 10°~90°	Hip flexion 90°	Solider	-	-	-	https://doi.org/10.1093/ptj/63.6.938
159	Knapik et al. (1982)	16MP (26.1±3.8yr; 174.6±7.3cm; 73.5±13.8kg)	Knee flexion	Angle+	0, 36, 108, 180	Knee flexion 20°~90°	Hip flexion 90°	Solider	-	-	-	https://doi.org/10.1093/ptj/63.6.938
160	Knapik et al. (1982)	16MP (26.1±3.8yr; 174.6±7.3cm; 73.5±13.8kg)	Knee extension	Angle+	0, 36, 108, 180	Knee flexion 10°~90°	Hip flexion 90°	Solider	-	-	-	https://doi.org/10.1093/ptj/63.6.938
161	Chen et al. (2022)	31M (21±1yr; 180.6±6.0cm; 73.3±9.8kg)	Knee flexion	Peak	-60, 60	NA (Knee flexion 0°~100°)	Hip flexion 90°	-	-	Discrete; Gravity corrected	-	https://doi.org/10.3389/fphys.2021.797682
162	Chen et al. (2022)	31M (21±1yr; 180.6±6.0cm; 73.3±9.8kg)	Knee extension	Peak	-60, 60	NA (Knee flexion 0°~100°)	Hip flexion 90°	-	-	Discrete; Gravity corrected	-	https://doi.org/10.3389/fphys.2021.797682
163	Chen et al. (2022)	31M (21±1yr; 180.6±6.0cm; 73.3±9.8kg)	Ankle dorsiflexion	Peak	-60, 60	NA (Knee flexion 0°~100°)	Knee flexion 0°	-	-	Discrete; Gravity corrected	-	https://doi.org/10.3389/fphys.2021.797682
164	Chen et al. (2022)	31M (21±1yr; 180.6±6.0cm; 73.3±9.8kg)	Ankle plantarflexion	Peak	-60, 60	NA (Knee flexion 0°~100°)	Knee flexion 0°	-	-	Discrete; Gravity corrected	-	https://doi.org/10.3389/fphys.2021.797682
165	Frey-Law et al. (2012)	24F (22.8±4.2yr; 166.1±8.0cm; 67.3±12.0kg)	Knee flexion	Angle+	0, 60~300	Knee flexion 15°~100°	Hip flexion 90°	-	-	Discrete	-	https://doi.org/10.1123/jab.28.6.726
166	Frey-Law et al. (2012)	24F (22.8±4.2yr; 166.1±8.0cm; 67.3±12.0kg)	Knee extension	Angle+	0, 60~300	Knee flexion 15°~100°	Hip flexion 90°	-	-	Discrete	-	https://doi.org/10.1123/jab.28.6.726
167	Frey-Law et al. (2012)	30M (24.2±5.1yr; 180.1±6.3cm; 81.5±9.2kg)	Knee flexion	Angle+	0, 60~300	Knee flexion 15°~100°	Hip flexion 90°	-	-	Discrete	-	https://doi.org/10.1123/jab.28.6.726
168	Frey-Law et al. (2012)	30M (24.2±5.1yr; 180.1±6.3cm; 81.5±9.2kg)	Knee extension	Angle+	0, 60~300	Knee flexion 15°~100°	Hip flexion 90°	-	-	Discrete	-	https://doi.org/10.1123/jab.28.6.726
169	Claiborne et al. (2006)	15F (23.5±3.7yr; 170.9±9.5cm; 66.0±5.6kg)	Hip flexion	Peak	-60, 60	NA (Hip flexion 0°~60°)	Knee flexion ?	-	-	Reciprocal (antagnoist); Gravity corrected	-	https://doi.org/10.1123/jab.22.1.41
170	Claiborne et al. (2006)	15F (23.5±3.7yr; 170.9±9.5cm; 66.0±5.6kg)	Hip extension	Peak	-60, 60	NA (Hip flexion 0°~60°)	Knee flexion ?	-	-	Reciprocal (antagnoist); Gravity corrected	-	https://doi.org/10.1123/jab.22.1.41
171	Claiborne et al. (2006)	15F (23.5±3.7yr; 170.9±9.5cm; 66.0±5.6kg)	Hip adduction	Peak	-60, 60	NA (Hip adduction -30°~10°)	Hip flexion 0°	-	-	Reciprocal (antagnoist); Gravity corrected	-	https://doi.org/10.1123/jab.22.1.41
172	Claiborne et al. (2006)	15F (23.5±3.7yr; 170.9±9.5cm; 66.0±5.6kg)	Hip abduction	Peak	-60, 60	NA (Hip adduction -30°~10°)	Hip flexion 0°	-	-	Reciprocal (antagnoist); Gravity corrected	-	https://doi.org/10.1123/jab.22.1.41
173	Claiborne et al. (2006)	15F (23.5±3.7yr; 170.9±9.5cm; 66.0±5.6kg)	Hip internal rotation	Peak	-60, 60	NA (Hip internal rotation -10°~10°)	Hip flexion 0°	-	-	Reciprocal (antagnoist); Gravity corrected	-	https://doi.org/10.1123/jab.22.1.41
174	Claiborne et al. (2006)	15F (23.5±3.7yr; 170.9±9.5cm; 66.0±5.6kg)	Hip external rotation	Peak	-60, 60	NA (Hip internal rotation -10°~10°)	Hip flexion 0°	-	-	Reciprocal (antagnoist); Gravity corrected	-	https://doi.org/10.1123/jab.22.1.41
175	Claiborne et al. (2006)	15F (23.5±3.7yr; 170.9±9.5cm; 66.0±5.6kg)	Knee flexion	Peak	-60, 60	NA (Knee flexion 10°~60°)	Hip flexion 90°	-	-	Reciprocal (antagnoist); Gravity corrected	-	https://doi.org/10.1123/jab.22.1.41
176	Claiborne et al. (2006)	15F (23.5±3.7yr; 170.9±9.5cm; 66.0±5.6kg)	Knee flexion	Peak	-60, 60	NA (Knee flexion 10°~60°)	Hip flexion 90°	-	-	Reciprocal (antagnoist); Gravity corrected	-	https://doi.org/10.1123/jab.22.1.41
177	Claiborne et al. (2006)	15M (26.4±5.2yr; 176.9±7.1cm; 84.1±11.8kg)	Hip flexion	Peak	-60, 60	NA (Hip flexion 0°~60°)	Knee flexion ?	-	-	Reciprocal (antagnoist); Gravity corrected	-	https://doi.org/10.1123/jab.22.1.41
178	Claiborne et al. (2006)	15M (26.4±5.2yr; 176.9±7.1cm; 84.1±11.8kg)	Hip extension	Peak	-60, 60	NA (Hip flexion 0°~60°)	Knee flexion ?	-	-	Reciprocal (antagnoist); Gravity corrected	-	https://doi.org/10.1123/jab.22.1.41
179	Claiborne et al. (2006)	15M (26.4±5.2yr; 176.9±7.1cm; 84.1±11.8kg)	Hip adduction	Peak	-60, 60	NA (Hip adduction -30°~10°)	Hip flexion 0°	-	-	Reciprocal (antagnoist); Gravity corrected	-	https://doi.org/10.1123/jab.22.1.41
180	Claiborne et al. (2006)	15M (26.4±5.2yr; 176.9±7.1cm; 84.1±11.8kg)	Hip abduction	Peak	-60, 60	NA (Hip adduction -30°~10°)	Hip flexion 0°	-	-	Reciprocal (antagnoist); Gravity corrected	-	https://doi.org/10.1123/jab.22.1.41
181	Claiborne et al. (2006)	15M (26.4±5.2yr; 176.9±7.1cm; 84.1±11.8kg)	Hip internal rotation	Peak	-60, 60	NA (Hip internal rotation -10°~10°)	Hip flexion 0°	-	-	Reciprocal (antagnoist); Gravity corrected	-	https://doi.org/10.1123/jab.22.1.41
182	Claiborne et al. (2006)	15M (26.4±5.2yr; 176.9±7.1cm; 84.1±11.8kg)	Hip external rotation	Peak	-60, 60	NA (Hip internal rotation -10°~10°)	Hip flexion 0°	-	-	Reciprocal (antagnoist); Gravity corrected	-	https://doi.org/10.1123/jab.22.1.41
183	Claiborne et al. (2006)	15M (26.4±5.2yr; 176.9±7.1cm; 84.1±11.8kg)	Knee flexion	Peak	-60, 60	NA (Knee flexion 10°~60°)	Hip flexion 90°	-	-	Reciprocal (antagnoist); Gravity corrected	-	https://doi.org/10.1123/jab.22.1.41
184	Claiborne et al. (2006)	15M (26.4±5.2yr; 176.9±7.1cm; 84.1±11.8kg)	Knee extension	Peak	-60, 60	NA (Knee flexion 10°~60°)	Hip flexion 90°	-	-	Reciprocal (antagnoist); Gravity corrected	-	https://doi.org/10.1123/jab.22.1.41
185	Tsiokanos et al. (2002)	29M (22.1±2.2yr; 178.8±6.3cm; 77.2±8.7kg)	Hip extension	Peak	60, 120, 180	NA (Hip flexion 0°~90°)	Knee flexion ?	-	-	Discrete; Gravity corrected	-	https://doi.org/10.3233/IES-2002-0092
186	Tsiokanos et al. (2002)	29M (22.1±2.2yr; 178.8±6.3cm; 77.2±8.7kg)	Knee extension	Peak	60, 120, 180	NA (Knee flexion 10°~90°)	Hip flexion 90°	-	-	Discrete; Gravity corrected	-	https://doi.org/10.3233/IES-2002-0092
187	Tsiokanos et al. (2002)	29M (22.1±2.2yr; 178.8±6.3cm; 77.2±8.7kg)	Ankle plantarflexion	Peak	60, 120, 180	NA (Ankle dorsiflexion -40°~15°)	Knee flexion 0°	-	-	Discrete; Gravity corrected	-	https://doi.org/10.3233/IES-2002-0092
188	Hahn et al. (2014)	18M (30.0±6.3yr; 181±8cm; 77.9±5.2kg)	Knee extension	Angle+	0, 30~240	Knee flexion 39.5°~89.1°	Hip flexion 70°~109°	-	-	Discrete; Camera-based angle	-	https://doi.org/10.1007/s00421-014-2899-5
189	Poulmedis (1985)	18MP (27.8±3.4yr; 176.6±5.2cm; 75.5±5.4kg)	Hip flexion	Peak	30, 90, 180	NA	Knee flexion ?	Soccer player	-	Gravity corrected	-	https://doi.org/10.2519/jospt.1985.6.5.293
190	Poulmedis (1985)	18MP (27.8±3.4yr; 176.6±5.2cm; 75.5±5.4kg)	Hip extension	Peak	30, 90, 180	NA	Knee flexion ?	Soccer player	-	Gravity corrected	-	https://doi.org/10.2519/jospt.1985.6.5.293
191	Poulmedis (1985)	18MP (27.8±3.4yr; 176.6±5.2cm; 75.5±5.4kg)	Hip adduction	Peak	30, 90, 180	NA	Hip flexion ?	Soccer player	-	Gravity corrected	-	https://doi.org/10.2519/jospt.1985.6.5.293
192	Poulmedis (1985)	18MP (27.8±3.4yr; 176.6±5.2cm; 75.5±5.4kg)	Hip abduction	Peak	30, 90, 180	NA	Hip flexion ?	Soccer player	-	Gravity corrected	-	https://doi.org/10.2519/jospt.1985.6.5.293
193	Poulmedis (1985)	18MP (27.8±3.4yr; 176.6±5.2cm; 75.5±5.4kg)	Knee flexion	Peak	30, 90, 180	NA	Hip flexion ?	Soccer player	-	Gravity corrected	-	https://doi.org/10.2519/jospt.1985.6.5.293
194	Poulmedis (1985)	18MP (27.8±3.4yr; 176.6±5.2cm; 75.5±5.4kg)	Knee extension	Peak	30, 90, 180	NA	Hip flexion ?	Soccer player	-	Gravity corrected	-	https://doi.org/10.2519/jospt.1985.6.5.293
195	Poulmedis (1985)	18MP (27.8±3.4yr; 176.6±5.2cm; 75.5±5.4kg)	Ankle dorsiflexion	Peak	30, 90, 180	NA	Knee flexion ?	Soccer player	-	Gravity corrected	-	https://doi.org/10.2519/jospt.1985.6.5.293
196	Poulmedis (1985)	18MP (27.8±3.4yr; 176.6±5.2cm; 75.5±5.4kg)	Ankle plantarflexion	Peak	30, 90, 180	NA	Knee flexion ?	Soccer player	-	Gravity corrected	-	https://doi.org/10.2519/jospt.1985.6.5.293
197	Şimşek et al. (2016)	12MP (20.1±1.9yr; 178.0±4.9cm; 72.4±6.7kg)	Knee flexion	Peak	60, 180, 240	NA (Knee flexion 0°~90°)	Hip flexion 90°	Volleyball player	-	Reciprocal (antagnoist); Gravity corrected	-	https://doi.org/10.5336/sportsci.2016-51433
198	Şimşek et al. (2016)	12MP (20.1±1.9yr; 178.0±4.9cm; 72.4±6.7kg)	Knee extension	Peak	60, 180, 240	NA (Knee flexion 0°~90°)	Hip flexion 90°	Volleyball player	-	Reciprocal (antagnoist); Gravity corrected	-	https://doi.org/10.5336/sportsci.2016-51433
199	Guilhem et al. (2011)	12B (22.6±2.8yr; 179.3±6.0cm; 76.6±8.9kg)	Knee extension	Angle	-30	Knee flexion 30°~90°	Hip flexion 85°	-	-	Discrete; Gravity corrected; Inertia corrected; EMG-monitored	-	https://doi.org/10.1007/s00421-011-1894-3
200	Bohannon et al. (1986)	14F (27.6±6.0yr; 59.1±6.0kg)	Knee flexion	Angle	60	Knee flexion 30°~75°	Hip flexion 30°, 85°	-	-	Reciprocal (antagnoist)	-	https://doi.org/10.1093/ptj/66.7.1083
201	Bohannon et al. (1986)	14F (27.6±6.0yr; 59.1±6.0kg)	Knee extension	Angle	60	Knee flexion 15°~60°	Hip flexion 30°, 85°	-	-	Reciprocal (antagnoist)	-	https://doi.org/10.1093/ptj/66.7.1083
202	Cometti et al. (2001)	29MP (26.1±4.3yr; 179.8±4.4cm; 74.5±6.2kg)	Knee flexion	Peak	-120, -60, -60~300	NA (Knee flexion 0°~90°)	Hip flexion 90°	Soccer player	-	Reciprocal (antagnoist); Gravity corrected	-	https://doi.org/10.1055/s-2001-11331
203	Cometti et al. (2001)	29MP (26.1±4.3yr; 179.8±4.4cm; 74.5±6.2kg)	Knee extension	Peak	-120, -60, -60~300	NA (Knee flexion 0°~90°)	Hip flexion 90°	Soccer player	-	Reciprocal (antagnoist); Gravity corrected	-	https://doi.org/10.1055/s-2001-11331
204	Cometti et al. (2001)	34MP (23.2±5.6yr; 178.0±5.8cm; 73.5±14.7kg)	Knee flexion	Peak	-120, -60, -60~300	NA (Knee flexion 0°~90°)	Hip flexion 90°	Soccer player	-	Reciprocal (antagnoist); Gravity corrected	-	https://doi.org/10.1055/s-2001-11331
205	Cometti et al. (2001)	34MP (23.2±5.6yr; 178.0±5.8cm; 73.5±14.7kg)	Knee extension	Peak	-120, -60, -60~300	NA (Knee flexion 0°~90°)	Hip flexion 90°	Soccer player	-	Reciprocal (antagnoist); Gravity corrected	-	https://doi.org/10.1055/s-2001-11331
206	Cometti et al. (2001)	32M (25.8±3.9yr; 177.7±5.1cm; 76.5±18.1kg)	Knee flexion	Peak	-120, -60, -60~300	NA (Knee flexion 0°~90°)	Hip flexion 90°	-	-	Reciprocal (antagnoist); Gravity corrected	-	https://doi.org/10.1055/s-2001-11331
207	Cometti et al. (2001)	32M (25.8±3.9yr; 177.7±5.1cm; 76.5±18.1kg)	Knee extension	Peak	-120, -60, -60~300	NA (Knee flexion 0°~90°)	Hip flexion 90°	-	-	Reciprocal (antagnoist); Gravity corrected	-	https://doi.org/10.1055/s-2001-11331
208	Hartsell & Spaulding (1999)	5F&5M (26.0±3.1yr; 171.4±9.2cm; 73.3±14.1kg)	Ankle inversion	Peak	-240~-60, -60~240	NA	Ankle plantarflexion 12.5°	-	-	Reciprocal (con-ecc)	-	https://doi.org/10.1136/bjsm.33.4.255
209	Hartsell & Spaulding (1999)	5F&5M (26.0±3.1yr; 171.4±9.2cm; 73.3±14.1kg)	Ankle eversion	Peak	-240~-60, -60~240	NA	Ankle plantarflexion 12.5°	-	-	Reciprocal (con-ecc)	-	https://doi.org/10.1136/bjsm.33.4.255
210	Vagner et al. (2019)	25MP (27.7±7.2yr; 180.5±6.5cm; 83.8±6.1kg)	Hip flexion	Peak	30~300	NA (Hip flexion 0°~120°)	Knee flexion ?	Solider	-	Reciprocal (antagnoist)	-	https://doi.org/10.2478/hukin-2019-0063
211	Vagner et al. (2019)	25MP (27.7±7.2yr; 180.5±6.5cm; 83.8±6.1kg)	Hip extension	Peak	30~300	NA (Hip flexion 0°~120°)	Knee flexion ?	Solider	-	Reciprocal (antagnoist)	-	https://doi.org/10.2478/hukin-2019-0063
212	Vagner et al. (2019)	25MP (27.7±7.2yr; 180.5±6.5cm; 83.8±6.1kg)	Hip internal rotation	Peak	-90, -30, 30, 90	NA (Hip internal rotation -18°~18°)	Hip flexion ?	Solider	-	Reciprocal (antagnoist)	-	https://doi.org/10.2478/hukin-2019-0063
213	Vagner et al. (2019)	25MP (27.7±7.2yr; 180.5±6.5cm; 83.8±6.1kg)	Hip external rotation	Peak	-90, -30, 30, 90	NA (Hip internal rotation -18°~18°)	Hip flexion ?	Solider	-	Reciprocal (antagnoist)	-	https://doi.org/10.2478/hukin-2019-0063
214	Murray et al. (1980)	24M (70~86yr)	Knee flexion	Angle+	0, 36	Knee flexion 30°, 45°, 60°	Hip flexion 105°	-	-	Discrete; Gravity corrected	-	https://doi.org/10.1093/ptj/60.4.412
215	Murray et al. (1980)	24M (70~86yr)	Knee extension	Angle+	0, 36	Knee flexion 30°, 45°, 60°	Hip flexion 105°	-	-	Discrete; Gravity corrected	-	https://doi.org/10.1093/ptj/60.4.412
216	Murray et al. (1980)	24M (50~65yr)	Knee flexion	Angle+	0, 36	Knee flexion 30°, 45°, 60°	Hip flexion 105°	-	-	Discrete; Gravity corrected	-	https://doi.org/10.1093/ptj/60.4.412
217	Murray et al. (1980)	24M (50~65yr)	Knee extension	Angle+	0, 36	Knee flexion 30°, 45°, 60°	Hip flexion 105°	-	-	Discrete; Gravity corrected	-	https://doi.org/10.1093/ptj/60.4.412
218	Murray et al. (1980)	24M (20~35yr)	Knee flexion	Angle+	0, 36	Knee flexion 30°, 45°, 60°	Hip flexion 105°	-	-	Discrete; Gravity corrected	-	https://doi.org/10.1093/ptj/60.4.412
219	Murray et al. (1980)	24M (20~35yr)	Knee extension	Angle+	0, 36	Knee flexion 30°, 45°, 60°	Hip flexion 105°	-	-	Discrete; Gravity corrected	-	https://doi.org/10.1093/ptj/60.4.412
220	Arokoski et al. (2002)	30M (56.3±4.5yr; 173.8±4.8cm; 81.4±9.6kg)	Hip flexion	Peak	60, 120	NA (Hip flexion 0°~60°)	Knee flexion ?	-	-	Discrete; Gravity corrected	-	pubmed.ncbi.nlm.nih.gov/12375331
221	Arokoski et al. (2002)	30M (56.3±4.5yr; 173.8±4.8cm; 81.4±9.6kg)	Hip extension	Peak	-120, -60	NA (Hip flexion 0°~60°)	Knee flexion ?	-	-	Discrete; Gravity corrected	-	pubmed.ncbi.nlm.nih.gov/12375331
222	di Vico et al. (2013)	18M (26.6±4.5yr; 175.0±7.7cm; 74.4±7.9kg)	Knee flexion	Peak	90, 180	NA	Hip flexion 90°	-	Low	-	-	ncbi.nlm.nih.gov/pmc/articles/PMC3940506
223	di Vico et al. (2013)	18M (26.6±4.5yr; 175.0±7.7cm; 74.4±7.9kg)	Knee extension	Peak	90, 180	NA	Hip flexion 90°	-	Low	-	-	ncbi.nlm.nih.gov/pmc/articles/PMC3940506
224	Kaminski et al. (1999)	21M (19.5±1.2yr; 179.5±7.9cm; 82.5±10.9kg)	Ankle eversion	Peak	-180~-30, 30~180	NA (Ankle inversion -25°~0°)	Ankle dorsiflexion 0°	-	-	Reciprocal (con-ecc)	-	https://www.ncbi.nlm.nih.gov/pmc/articles/PMC1322917
225	Willems et al. (2005b)	108M (18.33±1.18yr; 179.88±6.26cm; 69.24±7.19kg)	Ankle dorsiflexion	Peak	30, 120	NA (Ankle dorsiflexion min~max)	Knee flexion 0°	-	-	EMG-monitored	-	https://doi.org/10.1177/0363546504268137
226	Willems et al. (2005b)	108M (18.33±1.18yr; 179.88±6.26cm; 69.24±7.19kg)	Ankle plantarflexion	Peak	30, 120	NA (Ankle dorsiflexion min~max)	Knee flexion 0°	-	-	EMG-monitored	-	https://doi.org/10.1177/0363546504268137
227	Willems et al. (2005b)	108M (18.33±1.18yr; 179.88±6.26cm; 69.24±7.19kg)	Ankle inversion	Peak	-120, -30, 30, 120	NA (Ankle inversion min+5°~max-5°)	Ankle dorsiflexion -10°	-	-	Reciprocal (con-ecc); EMG-monitored	-	https://doi.org/10.1177/0363546504268137
228	Willems et al. (2005b)	108M (18.33±1.18yr; 179.88±6.26cm; 69.24±7.19kg)	Ankle eversion	Peak	-120, -30, 30, 120	NA (Ankle inversion min+5°~max-5°)	Ankle dorsiflexion -10°	-	-	Reciprocal (con-ecc); EMG-monitored	-	https://doi.org/10.1177/0363546504268137
229	Alahmri et al. (2022)	20M (21.6±3.4yr; 171.6±6.0cm; 69.7±11.2kg)	Hip flexion	Peak	90, 180	NA	Knee flexion 90°	-	-	Reciprocal (antagnoist)	-	https://doi.org/10.25122/jml-2021-0319
230	Alahmri et al. (2022)	20M (21.6±3.4yr; 171.6±6.0cm; 69.7±11.2kg)	Hip extension	Peak	90, 180	NA	Knee flexion 90°	-	-	Reciprocal (antagnoist)	-	https://doi.org/10.25122/jml-2021-0319
231	Alahmri et al. (2022)	20M (21.6±3.4yr; 171.6±6.0cm; 69.7±11.2kg)	Hip adduction	Peak	90, 180	NA	Hip flexion 0°	-	-	Reciprocal (antagnoist)	-	https://doi.org/10.25122/jml-2021-0319
232	Alahmri et al. (2022)	20M (21.6±3.4yr; 171.6±6.0cm; 69.7±11.2kg)	Hip abduction	Peak	90, 180	NA	Hip flexion 0°	-	-	Reciprocal (antagnoist)	-	https://doi.org/10.25122/jml-2021-0319
233	Poulis et al. (2000)	37M (21~24yr)	Ankle dorsiflexion	Angle (peak)	-45, 45	Ankle dorsiflexion -16°, -17°	Knee flexion ?	-	-	-	-	https://doi.org/10.3233/IES-2000-0051
234	Poulis et al. (2000)	37M (21~24yr)	Ankle plantarflexion	Angle (peak)	-45, 45	Ankle dorsiflexion 17°, 23°	Knee flexion ?	-	-	-	-	https://doi.org/10.3233/IES-2000-0051
235	Blazevich et al. (2009)	10F&9M (22.75±3.89yr; 169.75±3.91cm; 68.55±7.86kg)	Knee extension	Peak	30, 300	NA (Knee flexion 0°~100°)	Knee flexion ?	-	-	Discrete; Gravity corrected	-	https://doi.org/10.1007/s00421-008-0972-7
236	Hald & Bottjen (1987)	18F&18M (23.1±3.0yr; 170.9±7.9cm; 69.2±10.7kg)	Knee flexion	Peak	60, 180	NA (Knee flexion 0°~100°)	Hip flexion 77.5°	-	No visual feedback	Reciprocal (antagnoist)	-	https://doi.org/10.2519/jospt.1987.9.2.86
237	Hald & Bottjen (1987)	18F&18M (23.1±3.0yr; 170.9±7.9cm; 69.2±10.7kg)	Knee extension	Peak	60, 180	NA (Knee flexion 0°~100°)	Hip flexion 77.5°	-	No visual feedback	Reciprocal (antagnoist)	-	https://doi.org/10.2519/jospt.1987.9.2.86
238	Dirnberger et al. (2012)	34M (23.2±2.9yr; 179.5±6.6cm; 75.9±7.0kg)	Knee flexion	Peak	60, 120	NA (Knee flexion 10°~90°)	Hip flexion 75°	-	T1	Reciprocal (antagnoist); Gravity corrected	-	https://doi.org/10.3233/IES-2012-0451
239	Dirnberger et al. (2012)	34M (23.2±2.9yr; 179.5±6.6cm; 75.9±7.0kg)	Knee extension	Peak	60, 120	NA (Knee flexion 10°~90°)	Hip flexion 75°	-	T1	Reciprocal (antagnoist); Gravity corrected	-	https://doi.org/10.3233/IES-2012-0451
240	Jeon et al. (2001)	8F&12M (28.5±2.7yr)	Knee extension	Peak	100, 200, 300	NA (Knee flexion 0°~110°)	Hip flexion 120°	-	Slow	Discrete	-	https://doi.org/10.2519/jospt.2001.31.3.122
241	Alt et al. (2016)	18M (22.1±2.0yr; 183±5cm; 76.0±4.9kg)	Knee extension	Angle (peak)	-150, -30, 30, 150	Knee flexion 60°~68°	Hip flexion 20°	-	Max fixation	Discrete; Gravity corrected; Camera-based angle	-	https://doi.org/10.3233/IES-160630
242	Moltubakk et al. (2018)	10FP (30±1yr; 168±7cm; 61±7kg)	Ankle plantarflexion	Angle+	0, 45	Ankle dorsiflexion -28°~8°	Knee flexion 0°	Dancer	-	Discrete; EMG-monitored	-	https://doi.org/10.1111/sms.13207
243	Moltubakk et al. (2018)	10FP (30±1yr; 168±7cm; 61±7kg)	Ankle plantarflexion	Angle (peak)	45, 60, 90	Ankle dorsiflexion 4°, 5°, 7°	Knee flexion 0°	Dancer	-	Discrete; EMG-monitored	-	https://doi.org/10.1111/sms.13207
244	Moltubakk et al. (2018)	10F (21±1yr; 168±7cm; 60±7kg)	Ankle plantarflexion	Angle+	0, 45	Ankle dorsiflexion -28°~8°	Knee flexion 0°	-	-	Discrete; EMG-monitored	-	https://doi.org/10.1111/sms.13207
245	Moltubakk et al. (2018)	10F (21±1yr; 168±7cm; 60±7kg)	Ankle plantarflexion	Angle (peak)	45, 60, 90	Ankle dorsiflexion 5°, 7°, 8°	Knee flexion 0°	-	-	Discrete; EMG-monitored	-	https://doi.org/10.1111/sms.13207
246	Barber et al. (2013)	7F&9M (70±3yr; 166±8cm; 73±18kg)	Ankle plantarflexion	Angle+	-100~-10, 0, 10~100	Ankle dorsiflexion 0°	Knee flexion 0°	-	Measured	Discrete; Passive corrected; Gravity corrected; EMG-monitored	-	https://doi.org/10.1016/j.exger.2013.07.007
247	Barber et al. (2013)	8F&10M (27±3yr; 178±9cm; 71±13kg)	Ankle plantarflexion	Angle+	-100~-10, 0, 10~100	Ankle dorsiflexion 0°	Knee flexion 0°	-	Measured	Discrete; Passive corrected; Gravity corrected; EMG-monitored	-	https://doi.org/10.1016/j.exger.2013.07.007
248	Ferri et al. (2003)	16M (67.9±0.9yr; 172.2±1.8cm; 80.4±2.1kg)	Knee extension	Peak+	0, 60~240	NA (Knee flexion 0°~90°)	Hip flexion 90°	-	-	Discrete; Gravity corrected	-	https://doi.org/10.1046/j.1365-201X.2003.01050.x
249	Ferri et al. (2003)	16M (67.9±0.9yr; 172.2±1.8cm; 80.4±2.1kg)	Ankle plantarflexion	Peak+	0, 30~120	NA (Ankle dorsiflexion -30°~20°)	Knee flexion 0°	-	-	Discrete; Gravity corrected	-	https://doi.org/10.1046/j.1365-201X.2003.01050.x
250	Styf et al. (1995)	10M (35yr)	Ankle dorsiflexion	Peak	-15, 15	NA (Ankle dorsiflexion 0°~max)	Knee flexion 90°	-	-	Discrete; EMG-monitored	-	https://doi.org/10.1111/j.1600-0838.1995.tb00047.x
251	Styf et al. (1995)	10M (35yr)	Ankle plantarflexion	Peak	-15, 15	NA (Ankle dorsiflexion min~0°)	Knee flexion 90°	-	-	Discrete; EMG-monitored	-	https://doi.org/10.1111/j.1600-0838.1995.tb00047.x
252	Holzer et al. (2023)	11M (30±6yr; 180±4cm; 80±4kg)	Ankle plantarflexion	Angle+	0, 20~200	Ankle dorsiflexion 0°	Knee flexion 0°	-	-	Discrete; Gravity corrected; EMG-monitored	-	https://doi.org/10.1038/s41598-023-33643-9
253	Gravel et al. (1990)	15F (28.3±6.2yr; 162±6cm; 55.3±7.4kg)	Ankle plantarflexion	Angle	30	Ankle dorsiflexion -30°~10°	Knee flexion 0°	-	-	Discrete	-	https://doi.org/10.1007/BF00357596
254	Gravel et al. (1990)	28M (29.4±6.0yr; 173±5cm; 72.7±7.3kg)	Ankle plantarflexion	Angle	30	Ankle dorsiflexion -30°~10°	Knee flexion 0°	-	-	Discrete	-	https://doi.org/10.1007/BF00357596
255	van Eijden et al. (1987)	10M (22.1±1.7yr; 181±6cm)	Knee extension	Angle+	-2, 0, 2	Knee flexion 0°~90°	Hip flexion 90°	-	-	Gravity corrected	-	https://doi.org/10.1159/000146421
256	Gajdosik (2002)	33F (72.9±7.3yr; 158.76±5.23cm; 60.80±7.05kg)	Ankle plantarflexion	Peak	30~180	NA (Ankle dorsiflexion max-60°~max)	Knee flexion 0°	-	-	Discrete; Gravity corrected	-	https://doi.org/10.1007/s00421-002-0624-2
257	Gajdosik (2002)	33F (72.9±7.3yr; 158.76±5.23cm; 60.80±7.05kg)	Ankle plantarflexion	Mean	30~180	NA (Ankle dorsiflexion max-60°~max)	Knee flexion 0°	-	-	Discrete; Gravity corrected	-	https://doi.org/10.1007/s00421-002-0624-2
258	Gajdosik (2002)	24F (50.2±6.1yr; 162.75±5.66cm; 61.99±10.16kg)	Ankle plantarflexion	Peak	30~180	NA (Ankle dorsiflexion max-60°~max)	Knee flexion 0°	-	-	Discrete; Gravity corrected	-	https://doi.org/10.1007/s00421-002-0624-2
259	Gajdosik (2002)	24F (50.2±6.1yr; 162.75±5.66cm; 61.99±10.16kg)	Ankle plantarflexion	Mean	30~180	NA (Ankle dorsiflexion max-60°~max)	Knee flexion 0°	-	-	Discrete; Gravity corrected	-	https://doi.org/10.1007/s00421-002-0624-2
260	Gajdosik (2002)	24F (29.7±6.2yr; 165.67±4.65cm; 62.19±7.92kg)	Ankle plantarflexion	Peak	30~180	NA (Ankle dorsiflexion max-60°~max)	Knee flexion 0°	-	-	Discrete; Gravity corrected	-	https://doi.org/10.1007/s00421-002-0624-2
261	Gajdosik (2002)	24F (29.7±6.2yr; 165.67±4.65cm; 62.19±7.92kg)	Ankle plantarflexion	Mean	30~180	NA (Ankle dorsiflexion max-60°~max)	Knee flexion 0°	-	-	Discrete; Gravity corrected	-	https://doi.org/10.1007/s00421-002-0624-2
262	Weir, Evans, et al. (1996)	14F&7M (22.7±1.1yr; 174.5±6.6cm; 72.6±10.7kg)	Knee flexion	Angle	60~300	Knee flexion 15°	Hip flexion ?	-	Stablized	Reciprocal (antagnoist); Gravity corrected	-	https://doi.org/10.2519/jospt.1996.23.5.302
263	Weir, Evans, et al. (1996)	14F&7M (22.7±1.1yr; 174.5±6.6cm; 72.6±10.7kg)	Knee flexion	Angle (peak)	60~300	Knee flexion 36°, 48°, 55°	Hip flexion ?	-	Stablized	Reciprocal (antagnoist); Gravity corrected	-	https://doi.org/10.2519/jospt.1996.23.5.302
264	Weir, Evans, et al. (1996)	14F&7M (22.7±1.1yr; 174.5±6.6cm; 72.6±10.7kg)	Knee extension	Angle	60~300	Knee flexion 15°	Hip flexion ?	-	Stablized	Reciprocal (antagnoist); Gravity corrected	-	https://doi.org/10.2519/jospt.1996.23.5.302
265	Weir, Evans, et al. (1996)	14F&7M (22.7±1.1yr; 174.5±6.6cm; 72.6±10.7kg)	Knee extension	Angle (peak)	60~300	Knee flexion 34°, 42°, 60°	Hip flexion ?	-	Stablized	Reciprocal (antagnoist); Gravity corrected	-	https://doi.org/10.2519/jospt.1996.23.5.302
266	Cahalan et al. (1989)	16F (53yr; 164±4cm; 64.9±9.4kg)	Hip flexion	Peak+	0, 30~210	NA	Knee flexion 100°	-	-	Reciprocal (antagnoist)	-	https://pubmed.ncbi.nlm.nih.gov/2766602
267	Cahalan et al. (1989)	16F (53yr; 164±4cm; 64.9±9.4kg)	Hip extension	Peak+	0, 30~210	NA	Knee flexion 100°	-	-	Reciprocal (antagnoist)	-	https://pubmed.ncbi.nlm.nih.gov/2766602
268	Cahalan et al. (1989)	16F (53yr; 164±4cm; 64.9±9.4kg)	Hip adduction	Peak+	0, 30~210	NA	Hip flexion 80°	-	-	Reciprocal (antagnoist)	-	https://pubmed.ncbi.nlm.nih.gov/2766602
269	Cahalan et al. (1989)	16F (53yr; 164±4cm; 64.9±9.4kg)	Hip abduction	Peak+	0, 30~210	NA	Hip flexion 80°	-	-	Reciprocal (antagnoist)	-	https://pubmed.ncbi.nlm.nih.gov/2766602
270	Cahalan et al. (1989)	16F (53yr; 164±4cm; 64.9±9.4kg)	Hip internal rotation	Peak+	0, 30~210	NA	Hip flexion 60°	-	-	Reciprocal (antagnoist)	-	https://pubmed.ncbi.nlm.nih.gov/2766602
271	Cahalan et al. (1989)	16F (53yr; 164±4cm; 64.9±9.4kg)	Hip external rotation	Peak+	0, 30~210	NA	Hip flexion 60°	-	-	Reciprocal (antagnoist)	-	https://pubmed.ncbi.nlm.nih.gov/2766602
272	Cahalan et al. (1989)	21F (27yr; 167±5cm; 58.6±5.7kg)	Hip flexion	Peak+	0, 30~210	NA	Knee flexion 100°	-	-	Reciprocal (antagnoist)	-	https://pubmed.ncbi.nlm.nih.gov/2766602
273	Cahalan et al. (1989)	21F (27yr; 167±5cm; 58.6±5.7kg)	Hip extension	Peak+	0, 30~210	NA	Knee flexion 100°	-	-	Reciprocal (antagnoist)	-	https://pubmed.ncbi.nlm.nih.gov/2766602
274	Cahalan et al. (1989)	21F (27yr; 167±5cm; 58.6±5.7kg)	Hip adduction	Peak+	0, 30~210	NA	Hip flexion 80°	-	-	Reciprocal (antagnoist)	-	https://pubmed.ncbi.nlm.nih.gov/2766602
275	Cahalan et al. (1989)	21F (27yr; 167±5cm; 58.6±5.7kg)	Hip abduction	Peak+	0, 30~210	NA	Hip flexion 80°	-	-	Reciprocal (antagnoist)	-	https://pubmed.ncbi.nlm.nih.gov/2766602
276	Cahalan et al. (1989)	21F (27yr; 167±5cm; 58.6±5.7kg)	Hip internal rotation	Peak+	0, 30~210	NA	Hip flexion 60°	-	-	Reciprocal (antagnoist)	-	https://pubmed.ncbi.nlm.nih.gov/2766602
277	Cahalan et al. (1989)	21F (27yr; 167±5cm; 58.6±5.7kg)	Hip external rotation	Peak+	0, 30~210	NA	Hip flexion 60°	-	-	Reciprocal (antagnoist)	-	https://pubmed.ncbi.nlm.nih.gov/2766602
278	Cahalan et al. (1989)	17M (54yr; 176±6cm; 80.5±13.0kg)	Hip flexion	Peak+	0, 30~210	NA	Knee flexion 100°	-	-	Reciprocal (antagnoist)	-	https://pubmed.ncbi.nlm.nih.gov/2766602
279	Cahalan et al. (1989)	17M (54yr; 176±6cm; 80.5±13.1kg)	Hip extension	Peak+	0, 30~210	NA	Knee flexion 100°	-	-	Reciprocal (antagnoist)	-	https://pubmed.ncbi.nlm.nih.gov/2766602
280	Cahalan et al. (1989)	17M (54yr; 176±6cm; 80.5±13.2kg)	Hip adduction	Peak+	0, 30~210	NA	Hip flexion 80°	-	-	Reciprocal (antagnoist)	-	https://pubmed.ncbi.nlm.nih.gov/2766602
281	Cahalan et al. (1989)	17M (54yr; 176±6cm; 80.5±13.3kg)	Hip abduction	Peak+	0, 30~210	NA	Hip flexion 80°	-	-	Reciprocal (antagnoist)	-	https://pubmed.ncbi.nlm.nih.gov/2766602
282	Cahalan et al. (1989)	17M (54yr; 176±6cm; 80.5±13.4kg)	Hip internal rotation	Peak+	0, 30~210	NA	Hip flexion 60°	-	-	Reciprocal (antagnoist)	-	https://pubmed.ncbi.nlm.nih.gov/2766602
283	Cahalan et al. (1989)	17M (54yr; 176±6cm; 80.5±13.5kg)	Hip external rotation	Peak+	0, 30~210	NA	Hip flexion 60°	-	-	Reciprocal (antagnoist)	-	https://pubmed.ncbi.nlm.nih.gov/2766602
284	Cahalan et al. (1989)	18M (28yr; 176±6cm; 73.5±8.0kg)	Hip flexion	Peak+	0, 30~210	NA	Knee flexion 100°	-	-	Reciprocal (antagnoist)	-	https://pubmed.ncbi.nlm.nih.gov/2766602
285	Cahalan et al. (1989)	18M (28yr; 176±6cm; 73.5±8.0kg)	Hip extension	Peak+	0, 30~210	NA	Knee flexion 100°	-	-	Reciprocal (antagnoist)	-	https://pubmed.ncbi.nlm.nih.gov/2766602
286	Cahalan et al. (1989)	18M (28yr; 176±6cm; 73.5±8.0kg)	Hip adduction	Peak+	0, 30~210	NA	Hip flexion 80°	-	-	Reciprocal (antagnoist)	-	https://pubmed.ncbi.nlm.nih.gov/2766602
287	Cahalan et al. (1989)	18M (28yr; 176±6cm; 73.5±8.0kg)	Hip abduction	Peak+	0, 30~210	NA	Hip flexion 80°	-	-	Reciprocal (antagnoist)	-	https://pubmed.ncbi.nlm.nih.gov/2766602
288	Cahalan et al. (1989)	18M (28yr; 176±6cm; 73.5±8.0kg)	Hip internal rotation	Peak+	0, 30~210	NA	Hip flexion 60°	-	-	Reciprocal (antagnoist)	-	https://pubmed.ncbi.nlm.nih.gov/2766602
289	Cahalan et al. (1989)	18M (28yr; 176±6cm; 73.5±8.0kg)	Hip external rotation	Peak+	0, 30~210	NA	Hip flexion 60°	-	-	Reciprocal (antagnoist)	-	https://pubmed.ncbi.nlm.nih.gov/2766602
290	Fugl-Meyer (1981)	10FP&15MP (23.2±2.6yr; 176.2±7.6cm; 70.2±5.6kg)	Ankle dorsiflexion	Peak	30~180	NA (Ankle dorsiflexion min~max)	Knee flexion 90°	Athlete	-	EMG-monitored	-	https://doi.org/10.1007/BF02332967
291	Fugl-Meyer (1981)	10FP&15MP (23.2±2.6yr; 176.2±7.6cm; 70.2±5.6kg)	Ankle plantarflexion	Peak	30~180	NA (Ankle dorsiflexion min~max)	Knee flexion 90°	Athlete	-	EMG-monitored	-	https://doi.org/10.1007/BF02332967
292	Fugl-Meyer (1981)	10FP (22±2yr; 169±7cm; 63±5kg)	Ankle dorsiflexion	Peak	30~180	NA (Ankle dorsiflexion min~max)	Knee flexion 0°	Athlete	-	EMG-monitored	-	https://doi.org/10.1007/BF02332967
293	Fugl-Meyer (1981)	10FP (22±2yr; 169±7cm; 63±5kg)	Ankle plantarflexion	Peak	30~180	NA (Ankle dorsiflexion min~max)	Knee flexion 0°	Athlete	-	EMG-monitored	-	https://doi.org/10.1007/BF02332967
294	Fugl-Meyer (1981)	15F (25±3yr; 165±5cm; 55±7kg)	Ankle dorsiflexion	Peak	30~180	NA (Ankle dorsiflexion min~max)	Knee flexion 0°	-	-	EMG-monitored	-	https://doi.org/10.1007/BF02332967
295	Fugl-Meyer (1981)	15F (25±3yr; 165±5cm; 55±7kg)	Ankle plantarflexion	Peak	30~180	NA (Ankle dorsiflexion min~max)	Knee flexion 0°	-	-	EMG-monitored	-	https://doi.org/10.1007/BF02332967
296	Fugl-Meyer (1981)	15MP (24±3yr; 181±8cm; 75±6kg)	Ankle dorsiflexion	Peak	30~180	NA (Ankle dorsiflexion min~max)	Knee flexion 0°	Athlete	-	EMG-monitored	-	https://doi.org/10.1007/BF02332967
297	Fugl-Meyer (1981)	15MP (24±3yr; 181±8cm; 75±6kg)	Ankle plantarflexion	Peak	30~180	NA (Ankle dorsiflexion min~max)	Knee flexion 0°	Athlete	-	EMG-monitored	-	https://doi.org/10.1007/BF02332967
298	Fugl-Meyer (1981)	15M (25±3yr; 179±3cm; 70±7kg)	Ankle dorsiflexion	Peak	30~180	NA (Ankle dorsiflexion min~max)	Knee flexion 0°	-	-	EMG-monitored	-	https://doi.org/10.1007/BF02332967
299	Fugl-Meyer (1981)	15M (25±3yr; 179±3cm; 70±7kg)	Ankle plantarflexion	Peak	30~180	NA (Ankle dorsiflexion min~max)	Knee flexion 0°	-	-	EMG-monitored	-	https://doi.org/10.1007/BF02332967
300	Snook (2001)	12B (23.0±2.2yr; 180.0±8.3cm; 76±12kg)	Ankle plantarflexion	Peak	-30, 30	NA (Ankle dorsiflexion max-45°~max)	Knee flexion 5°	-	-	-	-	https://doi.org/10.1177/107110070102200311
301	Snook (2001)	12B (23.0±2.2yr; 180.0±8.3cm; 76±12kg)	Ankle dorsiflexion	Peak	-30, 30	NA (Ankle dorsiflexion max-45°~max)	Knee flexion 5°	-	-	-	-	https://doi.org/10.1177/107110070102200311
302	Snook (2001)	12B (23.0±2.2yr; 180.0±8.3cm; 76±12kg)	Ankle inversion	Peak	-30, 30	NA (Ankle inversion min~max)	Ankle dorsiflexion -10°	-	-	-	-	https://doi.org/10.1177/107110070102200311
303	Snook (2001)	12B (23.0±2.2yr; 180.0±8.3cm; 76±12kg)	Ankle eversion	Peak	-30, 30	NA (Ankle inversion min~max)	Ankle dorsiflexion -10°	-	-	-	-	https://doi.org/10.1177/107110070102200311
304	Willems et al. (2002)	24F&29M (18.3±1.2yr; 174.9±9.0cm; 66.1±7.7kg)	Ankle inversion	Peak	-120, -30, 30, 120	NA (Ankle inversion min+5°~max-5°)	Ankle dorsiflexion -10°	-	-	Reciprocal (con-ecc)	-	ncbi.nlm.nih.gov/pmc/articles/PMC164382
305	Willems et al. (2002)	24F&29M (18.3±1.2yr; 174.9±9.0cm; 66.1±7.7kg)	Ankle eversion	Peak	-120, -30, 30, 120	NA (Ankle inversion min+5°~max-5°)	Ankle dorsiflexion -10°	-	-	Reciprocal (con-ecc)	-	ncbi.nlm.nih.gov/pmc/articles/PMC164382
306	Jones et al. (2009)	5F&33M (21.5±3.8yr; 177±7cm; 77.5±13.9kg)	Knee flexion	Peak	-60, 60	NA (Knee flexion 0°~90°)	Hip flexion 90°	-	-	Discrete; Gravity corrected	-	pubmed.ncbi.nlm.nih.gov/19188902
307	Jones et al. (2009)	5F&33M (21.5±3.8yr; 177±7cm; 77.5±13.9kg)	Knee extension	Peak	-60, 60	NA (Knee flexion 0°~90°)	Hip flexion 90°	-	-	Discrete; Gravity corrected	-	pubmed.ncbi.nlm.nih.gov/19188902
308	Gupta et al. (2004)	34FP (19.1±1.4yr; 165±5cm; 54.5±5.1kg)	Hip external rotation	Angle	30	Hip internal rotation -40°~0°	Hip flexion 0°	Dancer	-	Discrete; Gravity corrected	-	https://doi.org/10.1136/bjsm.2003.010827
309	Gupta et al. (2004)	37F (19.8±1.6yr; 167±6cm; 59.4±7.8kg)	Hip external rotation	Angle	30	Hip internal rotation -40°~0°	Hip flexion 0°	-	-	Discrete; Gravity corrected	-	https://doi.org/10.1136/bjsm.2003.010827
310	Daneshjoo et al. (2013)	36MP (18.9±1.4yr; 181.3±5.5cm; 73.6±6.3kg)	Knee flexion	Peak	60~300	NA (Knee flexion 0°~90°)	Hip flexion 80°	Soccer player	-	Gravity corrected	-	https://doi.org/10.2478/hukin-2013-0005
311	Daneshjoo et al. (2013)	36MP (18.9±1.4yr; 181.3±5.5cm; 73.6±6.3kg)	Knee extension	Peak	60~300	NA (Knee flexion 0°~90°)	Hip flexion 80°	Soccer player	-	Gravity corrected	-	https://doi.org/10.2478/hukin-2013-0005
312	Alt et al. (2014)	33M (22.3±3.9yr; 183.4±5.5cm; 79.0±8.4kg)	Knee flexion	Angle (peak)	-150~-30, 30~150	Knee flexion 15°~26°	Hip flexion 0°	-	Test 1	Discrete; Gravity corrected	-	https://doi.org/10.3233/IES-140555
313	Alt et al. (2014)	33M (22.3±3.9yr; 183.4±5.5cm; 79.0±8.4kg)	Knee extension	Angle (peak)	-150~-30, 30~150	Knee flexion 62°~70°	Hip flexion 0°	-	Test 1	Discrete; Gravity corrected	-	https://doi.org/10.3233/IES-140555
314	Alangari & Al-Hazzaa (2004)	132M (18~27yr; 170.3cm; 71.3kg)	Knee flexion	Peak	60~300	NA (Knee flexion 0°~90°)	Hip flexion 90°	-	-	Reciprocal (antagnoist); Gravity corrected	-	pubmed.ncbi.nlm.nih.gov/23377421
315	Alangari & Al-Hazzaa (2004)	132M (18~27yr; 170.3cm; 71.3kg)	Knee extension	Peak	60~300	NA (Knee flexion 0°~90°)	Hip flexion 90°	-	-	Reciprocal (antagnoist); Gravity corrected	-	pubmed.ncbi.nlm.nih.gov/23377421
316	Lemaire et al. (2014)	16M (29.3±11.5yr; 179±16cm; 74.2±13.5kg)	Knee extension	Peak	60~270	NA (Knee flexion 0°~90°)	Hip flexion 90°	-	-	Discrete; Gravity corrected	-	https://doi.org/10.3233/IES-130524
317	Beynnon et al. (2001)	55FP (18~23yr; 165.4cm; 60.3±6.4kg)	Ankle dorsiflexion	Peak	-30, 30	NA	Knee flexion 0°	Athlete	-	-	-	https://doi.org/10.1016/S0736-0266(00)90004-4
318	Beynnon et al. (2001)	55FP (18~23yr; 165.4cm; 60.3±6.4kg)	Ankle plantarflexion	Peak	-30, 30	NA	Knee flexion 0°	Athlete	-	-	-	https://doi.org/10.1016/S0736-0266(00)90004-4
319	Beynnon et al. (2001)	55FP (18~23yr; 165.4cm; 60.3±6.4kg)	Ankle inversion	Peak	-30, 30	NA	Ankle dorsiflexion ?	Athlete	-	-	-	https://doi.org/10.1016/S0736-0266(00)90004-4
320	Beynnon et al. (2001)	55FP (18~23yr; 165.4cm; 60.3±6.4kg)	Ankle eversion	Peak	-30, 30	NA	Ankle dorsiflexion ?	Athlete	-	-	-	https://doi.org/10.1016/S0736-0266(00)90004-4
321	Beynnon et al. (2001)	43MP (18~23yr; 178.8cm; 76.7±7.2kg)	Ankle dorsiflexion	Peak	-30, 30	NA	Knee flexion 0°	Athlete	-	-	-	https://doi.org/10.1016/S0736-0266(00)90004-4
322	Beynnon et al. (2001)	43MP (18~23yr; 178.8cm; 76.7±7.2kg)	Ankle plantarflexion	Peak	-30, 30	NA	Knee flexion 0°	Athlete	-	-	-	https://doi.org/10.1016/S0736-0266(00)90004-4
323	Beynnon et al. (2001)	43MP (18~23yr; 178.8cm; 76.7±7.2kg)	Ankle inversion	Peak	-30, 30	NA	Ankle dorsiflexion ?	Athlete	-	-	-	https://doi.org/10.1016/S0736-0266(00)90004-4
324	Beynnon et al. (2001)	43MP (18~23yr; 178.8cm; 76.7±7.2kg)	Ankle eversion	Peak	-30, 30	NA	Ankle dorsiflexion ?	Athlete	-	-	-	https://doi.org/10.1016/S0736-0266(00)90004-4
325	Kellis et al. (2017)	10F&10M (22.93±3.54yr; 174±8cm; 72.28±5.37kg)	Knee flexion	Peak	-150~-60, 60~150	NA (Knee flexion 0°~90°)	Hip flexion 0°, 45°, 90°	-	-	Discrete; Gravity corrected	-	https://doi.org/10.11138/mltj/2017.7.2.286
326	Müller et al. (2007)	19MP (32.2±9.5yr; 180.1±6.2cm; 75.2±6.8kg)	Knee flexion	Peak	-60, 60	NA (Knee flexion 10°~90°)	Hip flexion 90°	Athlete	M1	Reciprocal (con-ecc); Gravity corrected	-	https://doi.org/10.3233/IES-2007-0286
327	Müller et al. (2007)	19MP (32.2±9.5yr; 180.1±6.2cm; 75.2±6.8kg)	Knee extension	Peak	-60, 60	NA (Knee flexion 10°~90°)	Hip flexion 90°	Athlete	M1	Reciprocal (con-ecc); Gravity corrected	-	https://doi.org/10.3233/IES-2007-0286
328	Müller et al. (2007)	19MP (32.2±9.5yr; 180.1±6.2cm; 75.2±6.8kg)	Ankle plantarflexion	Peak	-60, 60	NA (Ankle dorsiflexion -30°~20°)	Knee flexion 80°	Athlete	M1	Reciprocal (con-ecc); Gravity corrected	-	https://doi.org/10.3233/IES-2007-0286
329	Müller et al. (2007)	19MP (32.2±9.5yr; 180.1±6.2cm; 75.2±6.8kg)	Ankle dorsiflexion	Peak	-60, 60	NA (Ankle dorsiflexion -30°~20°)	Knee flexion 80°	Athlete	M1	Reciprocal (con-ecc); Gravity corrected	-	https://doi.org/10.3233/IES-2007-0286
330	Pang & Mak (2012)	17F&20M (60.2±8.1yr; 159.1±7.3cm; 59.3±8.1kg)	Ankle dorsiflexion	Angle	-90, -45, 45, 90	Ankle dorsiflexion -20°~5°	Knee flexion 0°	-	-	-	-	https://doi.org/10.1016/j.apmr.2012.06.004
331	Pang & Mak (2012)	17F&20M (60.2±8.1yr; 159.1±7.3cm; 59.3±8.1kg)	Ankle dorsiflexion	Angle (peak)	-90, -45, 45, 90	Ankle dorsiflexion -13°, 3°	Knee flexion 0°	-	-	-	-	https://doi.org/10.1016/j.apmr.2012.06.004
332	Pang & Mak (2012)	17F&20M (60.2±8.1yr; 159.1±7.3cm; 59.3±8.1kg)	Ankle plantarflexion	Angle	-90, -45, 45, 90	Ankle dorsiflexion -20°~5°	Knee flexion 0°	-	-	-	-	https://doi.org/10.1016/j.apmr.2012.06.004
333	Pang & Mak (2012)	17F&20M (60.2±8.1yr; 159.1±7.3cm; 59.3±8.1kg)	Ankle plantarflexion	Angle (peak)	-90, -45, 45, 90	Ankle dorsiflexion -18°, -8°, -3°	Knee flexion 0°	-	-	-	-	https://doi.org/10.1016/j.apmr.2012.06.004
334	Kaufman et al. (1995)	5M (27±2yr; 178±5cm; 81±13kg)	Knee flexion	Angle (peak)	60, 180	NA (Knee flexion 5°~100°)	Hip flexion 75°	-	-	Gravity corrected	-	https://doi.org/10.1016/0021-9290(94)00176-5
335	Kaufman et al. (1995)	5M (27±2yr; 178±5cm; 81±13kg)	Knee extension	Angle (peak)	60, 180	NA (Knee flexion 5°~100°)	Hip flexion 75°	-	-	Gravity corrected	-	https://doi.org/10.1016/0021-9290(94)00176-5
336	Hahn (2007)	10F&10M (23.2±2.1yr; 173.7±8.7cm; 73.8±12.2kg)	Knee flexion	Angle	-60, -30, 30, 60	Knee flexion 15°~75°	Hip flexion 90°	-	-	-	-	https://doi.org/10.1016/j.jbiomech.2006.04.014
337	Hahn (2007)	10F&10M (23.2±2.1yr; 173.7±8.7cm; 73.8±12.2kg)	Knee extension	Angle	-60, -30, 30, 60	Knee flexion 15°~75°	Hip flexion 90°	-	-	-	-	https://doi.org/10.1016/j.jbiomech.2006.04.014
338	Jeon et al. (2016)	15MP (26.9±4.4yr; 179.4±7.3cm; 77.5±8.0kg)	Knee flexion	Peak	60, 180	NA	Hip flexion 90°	Soccer player	-	-	-	https://doi.org/10.1589/jpts.28.1289
339	Jeon et al. (2016)	15MP (26.9±4.4yr; 179.4±7.3cm; 77.5±8.0kg)	Knee extension	Peak	60, 180	NA	Hip flexion 90°	Soccer player	-	-	-	https://doi.org/10.1589/jpts.28.1289
340	Jeon et al. (2016)	15MP (26.9±4.4yr; 179.4±7.3cm; 77.5±8.0kg)	Ankle plantarflexion	Peak	30, 120	NA	Knee flexion ?	Soccer player	-	-	-	https://doi.org/10.1589/jpts.28.1289
341	Jeon et al. (2016)	15MP (26.9±4.4yr; 179.4±7.3cm; 77.5±8.0kg)	Ankle dorsiflexion	Peak	30, 120	NA	Knee flexion ?	Soccer player	-	-	-	https://doi.org/10.1589/jpts.28.1289
342	Jeon et al. (2016)	16MP (21.1±1.9yr; 175.5±4.1cm; 70.4±4.6kg)	Knee flexion	Peak	60, 180	NA	Hip flexion 90°	Soccer player	-	-	-	https://doi.org/10.1589/jpts.28.1289
343	Jeon et al. (2016)	16MP (21.1±1.9yr; 175.5±4.1cm; 70.4±4.6kg)	Knee extension	Peak	60, 180	NA	Hip flexion 90°	Soccer player	-	-	-	https://doi.org/10.1589/jpts.28.1289
344	Jeon et al. (2016)	16MP (21.1±1.9yr; 175.5±4.1cm; 70.4±4.6kg)	Ankle plantarflexion	Peak	30, 120	NA	Knee flexion ?	Soccer player	-	-	-	https://doi.org/10.1589/jpts.28.1289
345	Jeon et al. (2016)	16MP (21.1±1.9yr; 175.5±4.1cm; 70.4±4.6kg)	Ankle dorsiflexion	Peak	30, 120	NA	Knee flexion ?	Soccer player	-	-	-	https://doi.org/10.1589/jpts.28.1289
346	Jeon et al. (2016)	18M (20.3±1.5yr; 180.9±4.6cm; 76.6±6.1kg)	Knee flexion	Peak	60, 180	NA	Hip flexion 90°	-	-	-	-	https://doi.org/10.1589/jpts.28.1289
347	Jeon et al. (2016)	18M (20.3±1.5yr; 180.9±4.6cm; 76.6±6.1kg)	Knee extension	Peak	60, 180	NA	Hip flexion 90°	-	-	-	-	https://doi.org/10.1589/jpts.28.1289
348	Jeon et al. (2016)	18M (20.3±1.5yr; 180.9±4.6cm; 76.6±6.1kg)	Ankle plantarflexion	Peak	30, 120	NA	Knee flexion ?	-	-	-	-	https://doi.org/10.1589/jpts.28.1289
349	Jeon et al. (2016)	18M (20.3±1.5yr; 180.9±4.6cm; 76.6±6.1kg)	Ankle dorsiflexion	Peak	30, 120	NA	Knee flexion ?	-	-	-	-	https://doi.org/10.1589/jpts.28.1289
350	Oliveira et al. (2012)	18M (22±2yr; 179.1±6.3cm; 80.12±9.56kg)	Knee flexion	Angle (peak)	-180, -60, 60, 180	Knee flexion 41°~55°	Hip flexion 95°	-	-	Reciprocal (antagnoist); Gravity corrected; EMG-monitored	-	https://doi.org/10.2478/v10038-012-0010-9
351	Oliveira et al. (2012)	18M (22±2yr; 179.1±6.3cm; 80.12±9.56kg)	Knee extension	Angle (peak)	-180, -60, 60, 180	Knee flexion 63°~71°	Hip flexion 95°	-	-	Reciprocal (antagnoist); Gravity corrected; EMG-monitored	-	https://doi.org/10.2478/v10038-012-0010-9
352	Donatelli et al. (1991)	28F&14M (26.3±3.28yr; 168.7±8.3cm; 62.2±9.8kg)	Hip adduction	Angle	60	Hip adduction -30°~0°	Hip flexion 0°	-	-	Discrete; Gravity corrected	-	https://doi.org/10.3233/IES-1991-1209
353	Donatelli et al. (1991)	28F&14M (26.3±3.28yr; 168.7±8.3cm; 62.2±9.8kg)	Hip abduction	Angle	60	Hip adduction -30°~0°	Hip flexion 0°	-	-	Discrete; Gravity corrected	-	https://doi.org/10.3233/IES-1991-1209
354	Atabek et al. (2009)	21M (23.0±1.9yr; 173.3±5.1cm; 70.5±8.1kg)	Knee flexion	Peak	60~180	NA (Knee flexion 0°~90°)	Hip flexion 90°	-	-	Reciprocal (antagnoist)	-	https://doi.org/10.3233/IES-2009-0337
355	Atabek et al. (2009)	21M (23.0±1.9yr; 173.3±5.1cm; 70.5±8.1kg)	Knee extension	Peak	60~180	NA (Knee flexion 0°~90°)	Hip flexion 90°	-	-	Reciprocal (antagnoist)	-	https://doi.org/10.3233/IES-2009-0337
356	Arnold et al. (1996)	24F (21.0±1.4yr; 163.0±6.0cm; 60.0±7.6kg)	Knee extension	Peak	-200~-25, 25~200	NA (Knee flexion 10°~100°)	Hip flexion 90°	-	-	Reciprocal (con-ecc); Gravity corrected	-	https://doi.org/10.3233/IES-1996-53-408
357	Kordi Yoosefinejad et al. (2022)	2F&21M (35.9±12.9yr; 171.3±8.1cm; 73.6±13.4kg)	Ankle plantarflexion	Peak	60, 120	NA	Knee flexion ?	-	-	Gravity corrected	-	https://doi.org/10.1016/j.fas.2021.09.001
358	Kordi Yoosefinejad et al. (2022)	2F&21M (35.9±12.9yr; 171.3±8.1cm; 73.6±13.4kg)	Ankle dorsiflexion	Peak	60, 120	NA	Knee flexion ?	-	-	Gravity corrected	-	https://doi.org/10.1016/j.fas.2021.09.001
359	Kordi Yoosefinejad et al. (2022)	2F&21M (35.9±12.9yr; 171.3±8.1cm; 73.6±13.4kg)	Ankle inversion	Peak	30, 120	NA	Ankle dorsiflexion ?	-	-	Gravity corrected	-	https://doi.org/10.1016/j.fas.2021.09.001
360	Kordi Yoosefinejad et al. (2022)	2F&21M (35.9±12.9yr; 171.3±8.1cm; 73.6±13.4kg)	Ankle eversion	Peak	30, 120	NA	Ankle dorsiflexion ?	-	-	Gravity corrected	-	https://doi.org/10.1016/j.fas.2021.09.001
361	Wu et al. (2013)	10MP (21.0±1.5yr; 185±5cm; 72.7±6.8kg)	Knee flexion	Peak	-180, -60, 60, 180	NA	Hip flexion ?	Track and volleyball athlete	-	Gravity corrected	-	https://doi.org/10.1016/j.humov.2013.03.008
362	Wu et al. (2013)	10MP (21.0±1.5yr; 185±5cm; 72.7±6.8kg)	Knee extension	Peak	-180, -60, 60, 180	NA	Hip flexion ?	Track and volleyball athlete	-	Gravity corrected	-	https://doi.org/10.1016/j.humov.2013.03.008
363	Wu et al. (2013)	10MP (20.2±1.4yr; 182±4cm; 74.6±6.6kg)	Knee flexion	Peak	-180, -60, 60, 180	NA	Hip flexion ?	Swimmer	-	Gravity corrected	-	https://doi.org/10.1016/j.humov.2013.03.008
364	Wu et al. (2013)	10MP (20.2±1.4yr; 182±4cm; 74.6±6.6kg)	Knee extension	Peak	-180, -60, 60, 180	NA	Hip flexion ?	Swimmer	-	Gravity corrected	-	https://doi.org/10.1016/j.humov.2013.03.008
365	Colliander & Tesch (1989)	13F (27±4yr; 166±6cm; 57±6kg)	Knee flexion	Peak	-150~-30, 30~150	NA (Knee flexion 0°~90°)	Hip flexion 90°	-	-	Discrete	-	https://doi.org/10.1007/BF02386192
366	Colliander & Tesch (1989)	13F (27±4yr; 166±6cm; 57±6kg)	Knee extension	Peak	-150~-30, 30~150	NA (Knee flexion 0°~90°)	Hip flexion 90°	-	-	Discrete	-	https://doi.org/10.1007/BF02386192
367	Colliander & Tesch (1989)	27M (27±5yr; 180±6cm; 74±7kg)	Knee flexion	Peak	-150~-30, 30~150	NA (Knee flexion 0°~90°)	Hip flexion 90°	-	-	Discrete	-	https://doi.org/10.1007/BF02386192
368	Colliander & Tesch (1989)	27M (27±5yr; 180±6cm; 74±7kg)	Knee extension	Peak	-150~-30, 30~150	NA (Knee flexion 0°~90°)	Hip flexion 90°	-	-	Discrete	-	https://doi.org/10.1007/BF02386192
369	Drazan et al. (2019)	6F&6M (25.0±4.5yr)	Ankle plantarflexion	Peak	30~210	NA	Knee flexion 0°	-	-	Discrete	-	https://doi.org/10.1242/bio.048520
370	Ekdahl & Broman (1992)	47F (51.0±10.4yr; 165.1±5.3cm; 62.7±9.4kg)	Knee flexion	Mean	60, 180	NA (Knee flexion 25°~75°)	Hip flexion 90°	-	-	Discrete; Gravity corrected	-	https://doi.org/10.1136/ard.51.1.35
371	Ekdahl & Broman (1992)	47F (51.0±10.4yr; 165.1±5.3cm; 62.7±9.4kg)	Knee extension	Mean	60, 180	NA (Knee flexion 25°~75°)	Hip flexion 90°	-	-	Discrete; Gravity corrected	-	https://doi.org/10.1136/ard.51.1.35
372	Ekdahl & Broman (1992)	30M (51.0±10.4yr; 177.3±8.1cm; 74.6±9.9kg)	Knee flexion	Mean	60, 180	NA (Knee flexion 25°~75°)	Hip flexion 90°	-	-	Discrete; Gravity corrected	-	https://doi.org/10.1136/ard.51.1.35
373	Ekdahl & Broman (1992)	30M (51.0±10.4yr; 177.3±8.1cm; 74.6±9.9kg)	Knee extension	Mean	60, 180	NA (Knee flexion 25°~75°)	Hip flexion 90°	-	-	Discrete; Gravity corrected	-	https://doi.org/10.1136/ard.51.1.35
374	Csapo et al. (2010)	9F (33.2±9.3yr; 170.2±5.8cm; 64.4±6.3kg)	Ankle plantarflexion	Peak+	0, 50~150	NA (Ankle dorsiflexion -20°~20°)	Knee flexion 0°	-	-	Discrete; EMG-monitored	Data fitted	https://doi.org/10.1242/jeb.044271
375	Kellis & Baltzopoulos (1997)	10M (23.0±1.5yr; 174±4cm; 74.0±3.8kg)	Knee flexion	Angle	-30, 30	Knee flexion 5°~90°	Hip flexion 115°	-	-	Gravity corrected; EMG-monitored	-	https://doi.org/10.1007/s004210050244
376	Kellis & Baltzopoulos (1997)	10M (23.0±1.5yr; 174±4cm; 74.0±3.8kg)	Knee extension	Angle	-30, 30	Knee flexion 5°~85°	Hip flexion 115°	-	-	Gravity corrected; EMG-monitored	-	https://doi.org/10.1007/s004210050244
377	Shaffer et al. (2000)	10B (35±3yr; 167.5±2.5cm; 72.3±4.1kg)	Ankle plantarflexion	Peak+	0, 10~180	NA (Ankle dorsiflexion min~0°)	Knee flexion 5°	-	-	Discrete	-	https://doi.org/10.1093/ptj/80.8.769
378	Zakas et al. (2006)	15MP (25.0±1.5yr; 178.7±3.3cm; 75.5±5.2kg)	Knee extension	Peak	60~270	NA (Knee flexion 0°~110°)	Hip flexion 90°	Soccer player	-	Discrete; Gravity corrected	-	https://doi.org/10.3233/IES-2006-0249
379	Dudley et al. (1990)	2F&6M (28±2yr; 180±3cm; 74±4kg)	Knee extension	Angle+	-210~-10, 0, 10~210	Knee flexion 45°	Hip flexion 80°	-	-	Discrete	-	https://doi.org/10.1152/jappl.1990.69.6.2215
380	Cramer, Housh, et al. (2007)	15M (23.4±2.4yr; 181.9±4.2cm; 82.6±9.1kg)	Knee extension	Angle (peak)	-180, -60	Knee flexion 56°, 65°	Hip flexion 90°	-	-	Discrete; Gravity corrected	-	https:///doi/10.2519/jospt.2007.2389
381	Tourny-Chollet & Leroy (2002)	21MP (22.00±2.95yr; 180±7cm; 74.92±6.82kg)	Knee flexion	Mean	-120, -60, 60~240	NA (Knee flexion 0°~80°)	Hip flexion 90°	Soccer player	-	Reciprocal (antagnoist); Gravity corrected	-	https://doi.org/10.3233/IES-2002-0102
382	Tourny-Chollet & Leroy (2002)	21MP (22.00±2.95yr; 180±7cm; 74.92±6.82kg)	Knee extension	Mean	-120, -60, 60~240	NA (Knee flexion 0°~80°)	Hip flexion 90°	Soccer player	-	Reciprocal (antagnoist); Gravity corrected	-	https://doi.org/10.3233/IES-2002-0102
383	Tourny-Chollet & Leroy (2002)	11M (22.91±2.06yr; 179±6cm; 71.27±9.72kg)	Knee flexion	Mean	-120, -60, 60~240	NA (Knee flexion 0°~80°)	Hip flexion 90°	-	-	Reciprocal (antagnoist); Gravity corrected	-	https://doi.org/10.3233/IES-2002-0102
384	Tourny-Chollet & Leroy (2002)	11M (22.91±2.06yr; 179±6cm; 71.27±9.72kg)	Knee extension	Mean	-120, -60, 60~240	NA (Knee flexion 0°~80°)	Hip flexion 90°	-	-	Reciprocal (antagnoist); Gravity corrected	-	https://doi.org/10.3233/IES-2002-0102
385	Cerrah et al. (2011)	14MP (22.5±2.8yr)	Knee flexion	Peak	60~300	NA (Knee flexion 0°~100°)	Hip flexion 90°	Soccer player	-	-	-	https://doi.org/10.3233/IES-2011-0414
386	Cerrah et al. (2011)	14MP (22.5±2.8yr)	Knee extension	Peak	60~300	NA (Knee flexion 0°~100°)	Hip flexion 90°	Soccer player	-	-	-	https://doi.org/10.3233/IES-2011-0414
387	Cerrah et al. (2011)	17MP (23.2±2.9yr)	Knee flexion	Peak	60~300	NA (Knee flexion 0°~100°)	Hip flexion 90°	Soccer player	-	-	-	https://doi.org/10.3233/IES-2011-0414
388	Cerrah et al. (2011)	17MP (23.2±2.9yr)	Knee extension	Peak	60~300	NA (Knee flexion 0°~100°)	Hip flexion 90°	Soccer player	-	-	-	https://doi.org/10.3233/IES-2011-0414
389	Kellis (2001)	10M (23.0±1.5yr; 174±4cm; 74.0±3.8kg)	Knee flexion	Peak	-150~-60, 60~150	NA (Knee flexion 0°~90°)	Hip flexion 115°	-	-	Discrete	-	https://doi.org/10.1016/S0268-0033(00)00084-X
390	Sacchetti et al. (2013)	12M (62.5±4.0yr)	Knee extension	Peak	15~240	NA (Knee flexion 10°~100°)	Hip flexion 90°	-	-	Discrete	-	https://doi.org/10.1249/MSS.0b013e318269f9bb
391	O'Neill et al. (2019)	9F&35M (44.0±9.9yr; 175.0±8.1cm; 70.4±10.3kg)	Ankle plantarflexion	Peak	-90, 90, 225	NA (Ankle dorsiflexion -30°~20°)	Knee flexion 0°, 80°	-	-	Discrete	-	https://doi.org/10.1016/j.ptsp.2019.03.002
392	Ichinose et al. (2000)	6M (24.3±0.7yr; 172.8±1.9cm; 74.3±2.8kg)	Knee extension	Angle+	0, 30, 150	Knee flexion 30°	Hip flexion 80°	-	-	Discrete; Gravity corrected	-	https://doi.org/10.1152/jappl.2000.88.3.851
393	Ichinose et al. (2000)	6M (24.3±0.7yr; 172.8±1.9cm; 74.3±2.8kg)	Knee extension	Angle+ (peak)	0, 30, 150	Knee flexion 52°, 65°, 70°	Hip flexion 80°	-	-	Discrete; Gravity corrected	-	https://doi.org/10.1152/jappl.2000.88.3.851
394	Forrester & Pain (2010)	11M (27.5±5.0yr; 177±5cm; 81±11kg)	Knee extension	Peak+	-300~-50, 50~300	NA (Knee flexion 15°~75°)	Hip flexion 90°	-	-	Reciprocal (con-ecc); EMG-monitored	-	https://doi.org/10.1123/jab.26.1.62
395	Babault et al. (2003)	9M (20.6±1.6yr; 177.3±5.7cm; 73.8±6.3kg)	Knee extension	Angle+	0, 30, 120	Knee flexion 35°, 55°, 75°	Hip flexion 90°	-	-	Discrete; Gravity corrected; EMG-monitored	-	https://doi.org/10.1152/japplphysiol.00717.2002
396	Melo et al. (2016)	16M (62.7±2.5yr; 168±5cm; 73.6±7.7kg)	Knee flexion	Angle	-120, -60, 60, 120	Knee flexion 35°~85°	Hip flexion 90°	-	-	Discrete	-	https://doi.org/10.1519/JSC.0000000000001047
397	Melo et al. (2016)	16M (62.7±2.5yr; 168±5cm; 73.6±7.7kg)	Knee flexion	Angle (peak)	-120, -60, 60, 120	Knee flexion 44°~53°	Hip flexion 90°	-	-	Discrete	-	https://doi.org/10.1519/JSC.0000000000001047
398	Melo et al. (2016)	16M (62.7±2.5yr; 168±5cm; 73.6±7.7kg)	Knee extension	Angle	-120, -60, 60, 120	Knee flexion 35°~85°	Hip flexion 90°	-	-	Discrete	-	https://doi.org/10.1519/JSC.0000000000001047
399	Melo et al. (2016)	16M (62.7±2.5yr; 168±5cm; 73.6±7.7kg)	Knee extension	Angle (peak)	-120, -60, 60, 120	Knee flexion 63°~67°	Hip flexion 90°	-	-	Discrete	-	https://doi.org/10.1519/JSC.0000000000001047
400	Melo et al. (2016)	11M (24.2±2.9yr; 179±7cm; 81.3±4.4kg)	Knee flexion	Angle	-120, -60, 60, 120	Knee flexion 35°~85°	Hip flexion 90°	-	-	Discrete	-	https://doi.org/10.1519/JSC.0000000000001047
401	Melo et al. (2016)	11M (24.2±2.9yr; 179±7cm; 81.3±4.4kg)	Knee flexion	Angle (peak)	-120, -60, 60, 120	Knee flexion 43°~58°	Hip flexion 90°	-	-	Discrete	-	https://doi.org/10.1519/JSC.0000000000001047
402	Melo et al. (2016)	11M (24.2±2.9yr; 179±7cm; 81.3±4.4kg)	Knee extension	Angle	-120, -60, 60, 120	Knee flexion 35°~85°	Hip flexion 90°	-	-	Discrete	-	https://doi.org/10.1519/JSC.0000000000001047
403	Melo et al. (2016)	11M (24.2±2.9yr; 179±7cm; 81.3±4.4kg)	Knee extension	Angle (peak)	-120, -60, 60, 120	Knee flexion 63°~75°	Hip flexion 90°	-	-	Discrete	-	https://doi.org/10.1519/JSC.0000000000001047
404	Hauraix et al. (2015)	31M (23.3±3.2yr; 180.8±6.4cm; 75.0±8.9kg)	Ankle plantarflexion	Angle	30~310	Ankle dorsiflexion -30°~20°	Knee flexion 0°	-	-	Discrete; Gravity corrected; Inertia corrected	-	https://doi.org/10.1152/japplphysiol.00542.2015
405	Noorkõiv et al. (2015)	16M (23.7±3.9yr; 180±10cm; 77.85±12.34kg)	Knee extension	Angle (peak)	30~300	Knee flexion 59°~75°	Hip flexion 80°	-	-	Discrete; Gravity corrected	-	https://doi.org/10.1080/02640414.2015.1020843
406	Nisell et al. (1989)	8M (27yr; 180cm; 72.4kg)	Knee extension	Angle	30, 180	Knee flexion 5°~85°	Hip flexion 90°	-	-	Discrete; Gravity corrected	-	https://doi.org/10.1177/036354658901700108
407	Locicero (1991)	20F (23.0±1.7yr)	Knee extension	Peak	60, 240	NA (Knee flexion 0°~90°)	Hip flexion 70°	-	-	Discrete	-	https://doi.org/10.2519/jospt.1991.13.3.143
408	Locicero (1991)	10M (27.0±4.6yr)	Knee extension	Peak	60, 240	NA (Knee flexion 0°~90°)	Hip flexion 70°	-	-	Discrete	-	https://doi.org/10.2519/jospt.1991.13.3.143
409	Aagaard et al. (1997)	6FP (172±11cm; 67.2±5.9kg)	Knee flexion	Angle+	-180~-30, 0, 30~180	Knee flexion 50°	Hip flexion 80°	Sailor		Gravity corrected	-	https://doi.org/10.1055/s-2007-972675
410	Aagaard et al. (1997)	6FP (172±11cm; 67.2±5.9kg)	Knee extension	Angle+	-180~-30, 0, 30~180	Knee flexion 50°	Hip flexion 80°	Sailor		Gravity corrected	-	https://doi.org/10.1055/s-2007-972675
411	Aagaard et al. (1997)	6FP (172±11cm; 67.2±5.9kg)	Knee flexion	Peak	-180~-30, 30~180	NA (Knee flexion 10°~90°)	Hip flexion 80°	Sailor		Gravity corrected	-	https://doi.org/10.1055/s-2007-972675
412	Aagaard et al. (1997)	6FP (172±11cm; 67.2±5.9kg)	Knee extension	Peak	-180~-30, 30~180	NA (Knee flexion 10°~90°)	Hip flexion 80°	Sailor		Gravity corrected	-	https://doi.org/10.1055/s-2007-972675
413	Aagaard et al. (1997)	15MP (183±6cm; 81.7±13.1kg)	Knee flexion	Angle+	-180~-30, 0, 30~180	Knee flexion 50°	Hip flexion 80°	Sailor		Gravity corrected	-	https://doi.org/10.1055/s-2007-972675
414	Aagaard et al. (1997)	15MP (183±6cm; 81.7±13.1kg)	Knee extension	Angle+	-180~-30, 0, 30~180	Knee flexion 50°	Hip flexion 80°	Sailor		Gravity corrected	-	https://doi.org/10.1055/s-2007-972675
415	Aagaard et al. (1997)	15MP (183±6cm; 81.7±13.1kg)	Knee flexion	Peak	-180~-30, 30~180	NA (Knee flexion 10°~90°)	Hip flexion 80°	Sailor		Gravity corrected	-	https://doi.org/10.1055/s-2007-972675
416	Aagaard et al. (1997)	15MP (183±6cm; 81.7±13.1kg)	Knee extension	Peak	-180~-30, 30~180	NA (Knee flexion 10°~90°)	Hip flexion 80°	Sailor		Gravity corrected	-	https://doi.org/10.1055/s-2007-972675
417	Aagaard et al. (1997)	8M (183±7cm; 76.5±5.6kg)	Knee flexion	Angle+	-180~-30, 0, 30~180	Knee flexion 50°	Hip flexion 80°	-	-	Gravity corrected	-	https://doi.org/10.1055/s-2007-972675
418	Aagaard et al. (1997)	8M (183±7cm; 76.5±5.6kg)	Knee extension	Angle+	-180~-30, 0, 30~180	Knee flexion 50°	Hip flexion 80°	-	-	Gravity corrected	-	https://doi.org/10.1055/s-2007-972675
419	Aagaard et al. (1997)	8M (183±7cm; 76.5±5.6kg)	Knee flexion	Peak	-180~-30, 30~180	NA (Knee flexion 10°~90°)	Hip flexion 80°	-	-	Gravity corrected	-	https://doi.org/10.1055/s-2007-972675
420	Aagaard et al. (1997)	8M (183±7cm; 76.5±5.6kg)	Knee extension	Peak	-180~-30, 30~180	NA (Knee flexion 10°~90°)	Hip flexion 80°	-	-	Gravity corrected	-	https://doi.org/10.1055/s-2007-972675
421	Ando et al. (2018)	13M (27.1±3.4yr; 175.8±5.9cm; 76.6±7.9kg)	Knee extension	Angle+	-30, 0, 30	Knee flexion 40°~100°	Hip flexion 70°	-	-	Reciprocal (con-ecc); Gravity corrected	-	https://doi.org/10.1111/sms.13022
422	Chino et al. (2009)	7M (24.3±3.5yr; 168.8±2.8cm; 61.7±3.2kg)	Ankle plantarflexion	Angle+	-60, -30, 0	Ankle dorsiflexion -5°	Knee flexion 0°	-	-	Discrete	-	https://doi.org/10.1123/jab.25.2.111
423	Moltubakk et al. (2021)	17F&9M (22.0±1.6yr; 169±7cm; 61±11kg)	Ankle plantarflexion	Angle+ (peak)	0, 30~90	Ankle dorsiflexion -7°~15°	Knee flexion 0°	-	-	Discrete; EMG-monitored	-	https://doi.org/10.1249/MSS.0000000000002671
424	Kaminski & Dover (2001)	16F&19M (21.4±2.1yr; 172.6±9.5cm; 72.6±15.2kg)	Ankle inversion	Peak	30, 120	NA (Ankle inversion min~max)	Ankle dorsiflexion -10°	-	-	-	-	https://doi.org/10.1123/jsr.10.3.205
425	Kaminski & Dover (2001)	16F&19M (21.4±2.1yr; 172.6±9.5cm; 72.6±15.2kg)	Ankle inversion	Mean	30, 120	NA (Ankle inversion min~max)	Ankle dorsiflexion -10°	-	-	-	-	https://doi.org/10.1123/jsr.10.3.205
426	Kaminski & Dover (2001)	16F&19M (21.4±2.1yr; 172.6±9.5cm; 72.6±15.2kg)	Ankle eversion	Peak	30, 120	NA (Ankle inversion min~max)	Ankle dorsiflexion -10°	-	-	-	-	https://doi.org/10.1123/jsr.10.3.205
427	Kaminski & Dover (2001)	16F&19M (21.4±2.1yr; 172.6±9.5cm; 72.6±15.2kg)	Ankle eversion	Mean	30, 120	NA (Ankle inversion min~max)	Ankle dorsiflexion -10°	-	-	-	-	https://doi.org/10.1123/jsr.10.3.205
428	Tourny-Chollet et al. (2000)	21MP (22.00±2.95yr; 180±7cm; 74.92±6.82kg)	Knee flexion	Mean	-120, -60, 60~240	NA (Knee flexion 0°~80°)	Hip flexion 90°	Soccer player	-	Gravity corrected	-	https://doi.org/10.3233/IES-2000-0050
429	Tourny-Chollet et al. (2000)	21MP (22.00±2.95yr; 180±7cm; 74.92±6.82kg)	Knee extension	Mean	-120, -60, 60~240	NA (Knee flexion 0°~80°)	Hip flexion 90°	Soccer player	-	Gravity corrected	-	https://doi.org/10.3233/IES-2000-0050
430	Milanezi et al. (2015)	22FP (21.18±2.67yr)	Ankle inversion	Peak	60, 120	NA	Ankle dorsiflexion -10°	Ball player	-	-	-	https://doi.org/10.590/1809-2950/12675222012015
431	Milanezi et al. (2015)	22FP (21.18±2.67yr)	Ankle eversion	Peak	60, 120	NA	Ankle dorsiflexion -10°	Ball player	-	-	-	https://doi.org/10.590/1809-2950/12675222012015
432	Stotz et al. (2022)	18M (24.8±1.9yr; 181.6±7.2cm; 81.2±8.5kg)	Hip flexion	Angle+ (Peak)	0, 60	Hip flexion 25°	Knee flexion 0°	-	-	-	-	https://doi.org/10.1186/s13102-022-00401-9
433	Stotz et al. (2022)	18M (24.8±1.9yr; 181.6±7.2cm; 81.2±8.5kg)	Hip flexion	Peak+	-60, 0, 60	NA (Hip flexion 10°~100°)	Knee flexion 0°	-	-	-	-	https://doi.org/10.1186/s13102-022-00401-9
434	Stotz et al. (2022)	18M (24.8±1.9yr; 181.6±7.2cm; 81.2±8.5kg)	Hip extension	Angle+ (Peak)	0, 60	Hip flexion 75°	Knee flexion 0°	-	-	-	-	https://doi.org/10.1186/s13102-022-00401-9
435	Stotz et al. (2022)	18M (24.8±1.9yr; 181.6±7.2cm; 81.2±8.5kg)	Hip extension	Peak+	-60, 0, 60	NA (Hip flexion 10°~100°)	Knee flexion 0°	-	-	-	-	https://doi.org/10.1186/s13102-022-00401-9
436	Stotz et al. (2022)	18M (24.8±1.9yr; 181.6±7.2cm; 81.2±8.5kg)	Hip adduction	Angle+ (Peak)	0, 60	Hip adduction -25°	Hip flexion 0°	-	-	-	-	https://doi.org/10.1186/s13102-022-00401-9
437	Stotz et al. (2022)	18M (24.8±1.9yr; 181.6±7.2cm; 81.2±8.5kg)	Hip adduction	Peak+	-60, 0, 60	NA (Hip adduction -60°~0°)	Hip flexion 0°	-	-	-	-	https://doi.org/10.1186/s13102-022-00401-9
438	Stotz et al. (2022)	18M (24.8±1.9yr; 181.6±7.2cm; 81.2±8.5kg)	Hip abduction	Angle+ (Peak)	0, 60	Hip adduction -13°	Hip flexion 0°	-	-	-	-	https://doi.org/10.1186/s13102-022-00401-9
439	Stotz et al. (2022)	18M (24.8±1.9yr; 181.6±7.2cm; 81.2±8.5kg)	Hip abduction	Peak+	-60, 0, 60	NA (Hip adduction -60°~0°)	Hip flexion 0°	-	-	-	-	https://doi.org/10.1186/s13102-022-00401-9
440	Stotz et al. (2022)	18M (24.8±1.9yr; 181.6±7.2cm; 81.2±8.5kg)	Knee flexion	Angle+ (Peak)	0, 60	Knee flexion 37°	Hip flexion 90°	-	-	-	-	https://doi.org/10.1186/s13102-022-00401-9
441	Stotz et al. (2022)	18M (24.8±1.9yr; 181.6±7.2cm; 81.2±8.5kg)	Knee flexion	Peak+	-60, 0, 60	NA (Knee flexion 5°~90°)	Hip flexion 90°	-	-	-	-	https://doi.org/10.1186/s13102-022-00401-9
442	Stotz et al. (2022)	18M (24.8±1.9yr; 181.6±7.2cm; 81.2±8.5kg)	Knee extension	Angle+ (Peak)	0, 60	Knee flexion 65°	Hip flexion 90°	-	-	-	-	https://doi.org/10.1186/s13102-022-00401-9
443	Stotz et al. (2022)	18M (24.8±1.9yr; 181.6±7.2cm; 81.2±8.5kg)	Knee extension	Peak+	-60, 0, 60	NA (Knee flexion 5°~90°)	Hip flexion 90°	-	-	-	-	https://doi.org/10.1186/s13102-022-00401-9
444	Stotz et al. (2022)	18M (24.8±1.9yr; 181.6±7.2cm; 81.2±8.5kg)	Ankle dorsiflexion	Angle+ (Peak)	0, 60	Ankle dorsiflexion -20°	Knee flexion 90°	-	-	-	-	https://doi.org/10.1186/s13102-022-00401-9
445	Stotz et al. (2022)	18M (24.8±1.9yr; 181.6±7.2cm; 81.2±8.5kg)	Ankle dorsiflexion	Peak+	-60, 0, 60	NA (Ankle dorsiflexion -35°~20°)	Knee flexion 90°	-	-	-	-	https://doi.org/10.1186/s13102-022-00401-9
446	Stotz et al. (2022)	18M (24.8±1.9yr; 181.6±7.2cm; 81.2±8.5kg)	Ankle plantarflexion	Angle+ (Peak)	0, 60	Ankle dorsiflexion -7°	Knee flexion 90°	-	-	-	-	https://doi.org/10.1186/s13102-022-00401-9
447	Stotz et al. (2022)	18M (24.8±1.9yr; 181.6±7.2cm; 81.2±8.5kg)	Ankle plantarflexion	Peak+	-60, 0, 60	NA (Ankle dorsiflexion -35°~20°)	Knee flexion 90°	-	-	-	-	https://doi.org/10.1186/s13102-022-00401-9
448	Westing et al. (1988)	21M (25.3±3.0yr; 179.8±5.6cm; 74.3±5.0kg)	Knee extension	Angle+	-270~-30, 0, 30~270	Knee flexion 30°~70°	Hip flexion 70°	-	-	Discrete	-	https://doi.org/10.1007/BF00636611
449	Westing et al. (1988)	21M (25.3±3.0yr; 179.8±5.6cm; 74.3±5.0kg)	Knee extension	Peak+	-270~-30, 0, 30~270	NA (Knee flexion 10°~90°)	Hip flexion 70°	-	-	Discrete	-	https://doi.org/10.1007/BF00636611
450	Cramer, Beck, et al. (2007)	10F (23.0±2.9yr; 161±12cm; 63.3±9.9kg)	Knee extension	Angle (peak)	60, 300	Knee flexion 50°, 60°	Hip flexion 90°	-	-	Discrete	-	https://doi.org/10.1080/02640410600818416
451	Cramer, Beck, et al. (2007)	8M (21.4±3.0yr; 183±11cm; 83.1±15.2kg)	Knee extension	Angle (peak)	60, 300	Knee flexion 54°, 67°	Hip flexion 90°	-	-	Discrete	-	https://doi.org/10.1080/02640410600818416
452	Funato (1994)	13M (26.5±8.2yr; 177.5±10.4cm; 75.0±11.3kg)	Hip flexion	Peak+	-240~-30, 0, 30~400	NA (Hip flexion 10°~40°)	Knee flexion 90°	-	Figure	Discrete	-	https://idaten.c.u-tokyo.ac.jp/research/taiikugakukiyou/kiyo_vol28_pp7.pdf
453	Funato (1994)	13M (26.5±8.2yr; 177.5±10.4cm; 75.0±11.3kg)	Hip extension	Peak+	-240~-30, 0, 30~400	NA (Hip flexion 80°~110°)	Knee flexion 90°	-	Figure	Discrete	-	https://idaten.c.u-tokyo.ac.jp/research/taiikugakukiyou/kiyo_vol28_pp7.pdf
454	Funato (1994)	13M (26.5±8.2yr; 177.5±10.4cm; 75.0±11.3kg)	Knee flexion	Peak+	-240~-30, 0, 30~400	NA (Knee flexion 10°~40°)	Hip flexion 85°	-	Figure	Discrete	-	https://idaten.c.u-tokyo.ac.jp/research/taiikugakukiyou/kiyo_vol28_pp7.pdf
455	Funato (1994)	13M (26.5±8.2yr; 177.5±10.4cm; 75.0±11.3kg)	Knee extension	Peak+	-240~-30, 0, 30~400	NA (Knee flexion 60°~90°)	Hip flexion 85°	-	Figure	Discrete	-	https://idaten.c.u-tokyo.ac.jp/research/taiikugakukiyou/kiyo_vol28_pp7.pdf
456	Funato (1994)	13M (26.5±8.2yr; 177.5±10.4cm; 75.0±11.3kg)	Ankle dorsiflexion	Peak+	-240~-30, 0, 30~400	NA	Knee flexion 75°	-	Figure	Discrete	-	https://idaten.c.u-tokyo.ac.jp/research/taiikugakukiyou/kiyo_vol28_pp7.pdf
457	Funato (1994)	13M (26.5±8.2yr; 177.5±10.4cm; 75.0±11.3kg)	Ankle plantarflexion	Peak+	-240~-30, 0, 30~400	NA	Knee flexion 75°	-	Figure	Discrete	-	https://idaten.c.u-tokyo.ac.jp/research/taiikugakukiyou/kiyo_vol28_pp7.pdf
458	Labarque et al. (2002)	9M (20~23yr)	Knee flexion	Peak	60, 180	NA	Hip flexion 60°	-	-	Discrete	-	https://doi.org/10.1007/s00421-001-0530-z
459	Labarque et al. (2002)	9M (20~23yr)	Knee extension	Peak	60, 180	NA	Hip flexion 60°	-	-	Discrete	-	https://doi.org/10.1007/s00421-001-0530-z
460	Goharpey et al. (2007)	15M (18~30yr)	Ankle inversion	Peak	-120, -60, 60, 120	NA	Ankle dorsiflexion -10°	-	-	Reciprocal (con-ecc)	-	https://doi.org/10.3923/jms.2007.674.677
461	Goharpey et al. (2007)	15M (18~30yr)	Ankle eversion	Peak	-120, -60, 60, 120	NA	Ankle dorsiflexion -10°	-	-	Reciprocal (con-ecc)	-	https://doi.org/10.3923/jms.2007.674.677
462	Schmitt et al. (2005)	31FP (17.6±2.1yr; 165±6cm; 48.9±5.6kg)	Ankle dorsiflexion	Peak	30, 120	NA (Ankle dorsiflexion -45°~20°)	Knee flexion 60°	Dancer	-	Reciprocal (antagnoist)	Median	https://doi.org/10.1097/01.jsm.0000181437.41268.56
463	Schmitt et al. (2005)	31FP (17.6±2.1yr; 165±6cm; 48.9±5.6kg)	Ankle plantarflexion	Peak	30, 120	NA (Ankle dorsiflexion -45°~20°)	Knee flexion 60°	Dancer	-	Reciprocal (antagnoist)	Median	https://doi.org/10.1097/01.jsm.0000181437.41268.56
464	Schmitt et al. (2005)	29F (19.1±3.0yr; 167±7cm; 55.1±7.7kg)	Ankle dorsiflexion	Peak	30, 120	NA (Ankle dorsiflexion -45°~20°)	Knee flexion 60°	-	-	Reciprocal (antagnoist)	Median	https://doi.org/10.1097/01.jsm.0000181437.41268.56
465	Schmitt et al. (2005)	29F (19.1±3.0yr; 167±7cm; 55.1±7.7kg)	Ankle plantarflexion	Peak	30, 120	NA (Ankle dorsiflexion -45°~20°)	Knee flexion 60°	-	-	Reciprocal (antagnoist)	Median	https://doi.org/10.1097/01.jsm.0000181437.41268.56
466	Schmitt et al. (2005)	11MP (18.5±1.8yr; 177±10cm; 65.0±5.4kg)	Ankle dorsiflexion	Peak	30, 120	NA (Ankle dorsiflexion -45°~20°)	Knee flexion 60°	Dancer	-	Reciprocal (antagnoist)	Median	https://doi.org/10.1097/01.jsm.0000181437.41268.56
467	Schmitt et al. (2005)	11MP (18.5±1.8yr; 177±10cm; 65.0±5.4kg)	Ankle plantarflexion	Peak	30, 120	NA (Ankle dorsiflexion -45°~20°)	Knee flexion 60°	Dancer	-	Reciprocal (antagnoist)	Median	https://doi.org/10.1097/01.jsm.0000181437.41268.56
468	Schmitt et al. (2005)	11M (20.6±3.6yr; 180±8cm; 72.6±8.5kg)	Ankle dorsiflexion	Peak	30, 120	NA (Ankle dorsiflexion -45°~20°)	Knee flexion 60°	-	-	Reciprocal (antagnoist)	Median	https://doi.org/10.1097/01.jsm.0000181437.41268.56
469	Schmitt et al. (2005)	11M (20.6±3.6yr; 180±8cm; 72.6±8.5kg)	Ankle plantarflexion	Peak	30, 120	NA (Ankle dorsiflexion -45°~20°)	Knee flexion 60°	-	-	Reciprocal (antagnoist)	Median	https://doi.org/10.1097/01.jsm.0000181437.41268.56
470	Gonçalves et al. (2017)	7F&8M (54.2±6.3yr; 169±12cm; 75.28±16.25kg)	Ankle dorsiflexion	Peak	-60, 60	NA (Ankle dorsiflexion -30°~10°)	Knee flexion 30°	-	-	Gravity corrected	-	https://doi.org/10.1016/j.clinbiomech.2017.05.002
471	Gonçalves et al. (2017)	7F&8M (54.2±6.3yr; 169±12cm; 75.28±16.25kg)	Ankle plantarflexion	Peak	-60, 60	NA (Ankle dorsiflexion -30°~10°)	Knee flexion 30°	-	-	Gravity corrected	-	https://doi.org/10.1016/j.clinbiomech.2017.05.002
472	Hartsell (1994)	12F (22.8±2.2yr; 166.4±5.0cm; 58.3±6.5kg)	Ankle inversion	Peak	30, 120	NA	Ankle dorsiflexion 0°	-	-	-	-	https://doi.org/10.3233/IES-1994-4306
473	Hartsell (1994)	12F (22.8±2.2yr; 166.4±5.0cm; 58.3±6.5kg)	Ankle eversion	Peak	30, 120	NA	Ankle dorsiflexion 0°	-	-	-	-	https://doi.org/10.3233/IES-1994-4306
474	Hartsell (1994)	13M (25.8±4.9yr; 174.0±6.1cm; 74.0±9.5kg)	Ankle inversion	Peak	30, 120	NA	Ankle dorsiflexion 0°	-	-	-	-	https://doi.org/10.3233/IES-1994-4306
475	Hartsell (1994)	13M (25.8±4.9yr; 174.0±6.1cm; 74.0±9.5kg)	Ankle eversion	Peak	30, 120	NA	Ankle dorsiflexion 0°	-	-	-	-	https://doi.org/10.3233/IES-1994-4306
476	Gray & Chandler (1989)	16F (24.3±2.9yr; 164.8±4.4cm; 57.8±4.5kg)	Knee extension	Peak	-180, 180	NA (Knee flexion 0°~90°)	Hip flexion 90°	-	-	Discrete; Gravity corrected	-	https://doi.org/10.2519/jospt.1989.10.8.309
477	Boling et al. (2009)	13F&7M (25.6±2.8yr; 169.5±8.9cm; 70.0±16.9kg)	Hip extension	Peak	-60, 60	NA (Hip flexion 60°~90°)	Knee flexion 90°	-	-	-	-	https://doi.org/10.4085/1062-6050-44.1.7
478	Boling et al. (2009)	13F&7M (25.6±2.8yr; 169.5±8.9cm; 70.0±16.9kg)	Hip extension	Mean	-60, 60	NA (Hip flexion 60°~90°)	Knee flexion 90°	-	-	-	-	https://doi.org/10.4085/1062-6050-44.1.7
479	Boling et al. (2009)	13F&7M (25.6±2.8yr; 169.5±8.9cm; 70.0±16.9kg)	Hip abduction	Peak	-60, 60	NA (Hip adduction -20°~0°)	Hip flexion 0°	-	-	-	-	https://doi.org/10.4085/1062-6050-44.1.7
480	Boling et al. (2009)	13F&7M (25.6±2.8yr; 169.5±8.9cm; 70.0±16.9kg)	Hip abduction	Mean	-60, 60	NA (Hip adduction -20°~0°)	Hip flexion 0°	-	-	-	-	https://doi.org/10.4085/1062-6050-44.1.7
481	Boling et al. (2009)	13F&7M (25.6±2.8yr; 169.5±8.9cm; 70.0±16.9kg)	Hip external rotation	Peak	-60, 60	NA (Hip internal rotation -20°~5°)	Hip flexion 90°	-	-	-	-	https://doi.org/10.4085/1062-6050-44.1.7
482	Boling et al. (2009)	13F&7M (25.6±2.8yr; 169.5±8.9cm; 70.0±16.9kg)	Hip external rotation	Mean	-60, 60	NA (Hip internal rotation -20°~5°)	Hip flexion 90°	-	-	-	-	https://doi.org/10.4085/1062-6050-44.1.7
483	Ranisavljev et al. (2014)	29M (23.47±1.50yr; 182.65±4.61cm; 78.51±8.45kg)	Hip flexion	Peak	60, 180	NA (Hip flexion 15°~60°)	Knee flexion 30°	-	-	-	-	https://doi.org/10.1016/j.humov.2014.08.006
484	Ranisavljev et al. (2014)	29M (23.47±1.50yr; 182.65±4.61cm; 78.51±8.45kg)	Hip extension	Peak	60, 180	NA (Hip flexion 15°~60°)	Knee flexion 30°	-	-	-	-	https://doi.org/10.1016/j.humov.2014.08.006
485	Ranisavljev et al. (2014)	29M (23.47±1.50yr; 182.65±4.61cm; 78.51±8.45kg)	Knee flexion	Peak	60, 180	NA (Knee flexion 0°~90°)	Hip flexion 90°	-	-	-	-	https://doi.org/10.1016/j.humov.2014.08.006
486	Ranisavljev et al. (2014)	29M (23.47±1.50yr; 182.65±4.61cm; 78.51±8.45kg)	Knee extension	Peak	60, 180	NA (Knee flexion 0°~90°)	Hip flexion 90°	-	-	-	-	https://doi.org/10.1016/j.humov.2014.08.006
487	Ranisavljev et al. (2014)	29M (23.47±1.50yr; 182.65±4.61cm; 78.51±8.45kg)	Ankle dorsiflexion	Peak	60, 180	NA (Ankle dorsiflexion min~0°)	Knee flexion 70°	-	-	-	-	https://doi.org/10.1016/j.humov.2014.08.006
488	Ranisavljev et al. (2014)	29M (23.47±1.50yr; 182.65±4.61cm; 78.51±8.45kg)	Ankle plantarflexion	Peak	60, 180	NA (Ankle dorsiflexion min~0°)	Knee flexion 70°	-	-	-	-	https://doi.org/10.1016/j.humov.2014.08.006
489	Namazi et al. (2019)	51MP (17.7±1.2yr; 176.4±5.4cm; 67.8±7.0kg)	Hip adduction	Peak	30~90	NA	Hip flexion ?	Soccer player	-	-	-	https://doi.org/10.1016/j.ptsp.2019.06.013
490	Namazi et al. (2019)	51MP (17.7±1.2yr; 176.4±5.4cm; 67.8±7.0kg)	Hip abduction	Peak	30~90	NA	Hip flexion ?	Soccer player	-	-	-	https://doi.org/10.1016/j.ptsp.2019.06.013
491	Namazi et al. (2019)	51MP (17.7±1.2yr; 176.4±5.4cm; 67.8±7.0kg)	Knee flexion	Peak	30~90	NA	Hip flexion ?	Soccer player	-	-	-	https://doi.org/10.1016/j.ptsp.2019.06.013
492	Namazi et al. (2019)	51MP (17.7±1.2yr; 176.4±5.4cm; 67.8±7.0kg)	Knee extension	Peak	30~90	NA	Hip flexion ?	Soccer player	-	-	-	https://doi.org/10.1016/j.ptsp.2019.06.013
493	Namazi et al. (2019)	51MP (17.7±1.2yr; 176.4±5.4cm; 67.8±7.0kg)	Ankle dorsiflexion	Peak	30~120	NA	Knee flexion 0°	Soccer player	-	-	-	https://doi.org/10.1016/j.ptsp.2019.06.013
494	Namazi et al. (2019)	51MP (17.7±1.2yr; 176.4±5.4cm; 67.8±7.0kg)	Ankle plantarflexion	Peak	30~120	NA	Knee flexion 0°	Soccer player	-	-	-	https://doi.org/10.1016/j.ptsp.2019.06.013
495	Namazi et al. (2019)	51MP (17.7±1.2yr; 176.4±5.4cm; 67.8±7.0kg)	Ankle inversion	Peak	60, 120	NA	Ankle dorsiflexion ?	Soccer player	-	-	-	https://doi.org/10.1016/j.ptsp.2019.06.013
496	Namazi et al. (2019)	51MP (17.7±1.2yr; 176.4±5.4cm; 67.8±7.0kg)	Ankle eversion	Peak	60, 120	NA	Ankle dorsiflexion ?	Soccer player	-	-	-	https://doi.org/10.1016/j.ptsp.2019.06.013
497	Aydoğ et al. (2004)	14F&11M (38.86±9.12yr)	Ankle inversion	Peak	60, 180	NA (Ankle inversion -40°~45°)	Ankle dorsiflexion ?	-	First tester, first measure	Gravity corrected	-	https://doi.org/10.1007/s00167-004-0530-8
498	Aydoğ et al. (2004)	14F&11M (38.86±9.12yr)	Ankle eversion	Peak	60, 180	NA (Ankle inversion -40°~45°)	Ankle dorsiflexion ?	-	First tester, first measure	Gravity corrected	-	https://doi.org/10.1007/s00167-004-0530-8
499	Svantesson et al. (1994)	20F (22.0±3.3yr; 168.0±6.4cm; 61.0±8.8kg)	Ankle plantarflexion	Peak	-240, -120, 120, 240	NA (Ankle dorsiflexion -45°~12°)	Knee flexion 0°	-	-	Discrete	Pure concentric	https://doi.org/10.1111/j.1748-1716.1994.tb09808.x
500	Sole et al. (2007)	7F&11M (20.8±2.0yr)	Knee flexion	Peak	-60, 60	NA (Knee flexion 0°~85°)	Hip flexion 80°	-	-	Reciprocal (con-ecc); Gravity corrected	-	https://doi.org/10.1016/j.apmr.2007.02.006
501	Sole et al. (2007)	7F&11M (20.8±2.0yr)	Knee extension	Peak	-60, 60	NA (Knee flexion 0°~85°)	Hip flexion 80°	-	-	Reciprocal (con-ecc); Gravity corrected	-	https://doi.org/10.1016/j.apmr.2007.02.006
502	Handel et al. (1997)	16MP (23.6±3.9yr; 182.7±8.6cm; 82.0±10.3kg)	Knee flexion	Peak+	-120, -60, 0, 60~240	NA (Knee flexion 8°~108°)	Hip flexion 90°	Athlete	-	-	-	https://doi.org/10.1007/s004210050268
503	Handel et al. (1997)	16MP (23.6±3.9yr; 182.7±8.6cm; 82.0±10.3kg)	Knee extension	Peak+	-120, -60, 0, 60~240	NA (Knee flexion 8°~108°)	Hip flexion 90°	Athlete	-	-	-	https://doi.org/10.1007/s004210050268
504	Fugl-Meyer et al. (1980)	7F (60~65yr; 164±4cm; 66±13kg)	Ankle plantarflexion	Peak	90, 180	NA (Ankle dorsiflexion min~max)	Knee flexion 0°	-	-	Discrete; Gravity corrected	-	https://doi.org/10.1007/BF00421330
505	Fugl-Meyer et al. (1980)	8M (60~65yr; 175±6cm; 79±12kg)	Ankle plantarflexion	Peak	90, 180	NA (Ankle dorsiflexion min~max)	Knee flexion 0°	-	-	Discrete; Gravity corrected	-	https://doi.org/10.1007/BF00421330
506	Fugl-Meyer et al. (1980)	15F (50~59yr; 162±6cm; 61±5kg)	Ankle plantarflexion	Peak	90, 180	NA (Ankle dorsiflexion min~max)	Knee flexion 0°	-	-	Discrete; Gravity corrected	-	https://doi.org/10.1007/BF00421330
507	Fugl-Meyer et al. (1980)	15M (50~59yr; 175±4cm; 76±8kg)	Ankle plantarflexion	Peak	90, 180	NA (Ankle dorsiflexion min~max)	Knee flexion 0°	-	-	Discrete; Gravity corrected	-	https://doi.org/10.1007/BF00421330
508	Fugl-Meyer et al. (1980)	15F (40~49yr; 165±6cm; 60±5kg)	Ankle plantarflexion	Peak	90, 180	NA (Ankle dorsiflexion min~max)	Knee flexion 0°	-	-	Discrete; Gravity corrected	-	https://doi.org/10.1007/BF00421330
509	Fugl-Meyer et al. (1980)	15M (40~49yr; 179±5cm; 75±6kg)	Ankle plantarflexion	Peak	90, 180	NA (Ankle dorsiflexion min~max)	Knee flexion 0°	-	-	Discrete; Gravity corrected	-	https://doi.org/10.1007/BF00421330
510	Fugl-Meyer et al. (1980)	15F (30~39yr; 167±5cm; 61±6kg)	Ankle plantarflexion	Peak	90, 180	NA (Ankle dorsiflexion min~max)	Knee flexion 0°	-	-	Discrete; Gravity corrected	-	https://doi.org/10.1007/BF00421330
511	Fugl-Meyer et al. (1980)	15M (30~39yr; 178±6cm; 74±8kg)	Ankle plantarflexion	Peak	90, 180	NA (Ankle dorsiflexion min~max)	Knee flexion 0°	-	-	Discrete; Gravity corrected	-	https://doi.org/10.1007/BF00421330
512	Fugl-Meyer et al. (1980)	15F (20~29yr; 166±5cm; 55±7kg)	Ankle plantarflexion	Peak	90, 180	NA (Ankle dorsiflexion min~max)	Knee flexion 0°	-	-	Discrete; Gravity corrected	-	https://doi.org/10.1007/BF00421330
513	Fugl-Meyer et al. (1980)	15M (20~29yr; 179±3cm; 70±7kg)	Ankle plantarflexion	Peak	90, 180	NA (Ankle dorsiflexion min~max)	Knee flexion 0°	-	-	Discrete; Gravity corrected	-	https://doi.org/10.1007/BF00421330
514	Nagy et al. (2021)	14FP (19.29±1.59yr; 165±5cm; 61.00±8.29kg)	Ankle inversion	Angle (peak)	-120~-30, 30~120	NA (Ankle inversion -20°~20°)	Ankle dorsiflexion -20°	Dancer	-	Reciprocal (antagnoist)	-	https://doi.org/10.1080/02640414.2020.1803185
515	Nagy et al. (2021)	14FP (19.29±1.59yr; 165±5cm; 61.00±8.29kg)	Ankle eversion	Angle (peak)	-120~-30, 30~120	NA (Ankle inversion -20°~20°)	Ankle dorsiflexion -20°	Dancer	-	Reciprocal (antagnoist)	-	https://doi.org/10.1080/02640414.2020.1803185
516	Andrade et al. (2012)	26FP (21.2±2.9yr; 161±21cm; 67.6±16.8kg)	Knee flexion	Peak	60, 300	NA (Knee flexion 5°~95°)	Hip flexion 85°	Judoist	-	Gravity corrected	-	https://doi.org/10.1080/02640414.2011.644249
517	Andrade et al. (2012)	26FP (21.2±2.9yr; 161±21cm; 67.6±16.8kg)	Knee extension	Peak	60, 300	NA (Knee flexion 5°~95°)	Hip flexion 85°	Judoist	-	Gravity corrected	-	https://doi.org/10.1080/02640414.2011.644249
518	Andrade et al. (2012)	32MP (24.0±3.8yr; 177±10cm; 84.4±23.9kg)	Knee flexion	Peak	60, 300	NA (Knee flexion 5°~95°)	Hip flexion 85°	Judoist	-	Gravity corrected	-	https://doi.org/10.1080/02640414.2011.644249
519	Andrade et al. (2012)	32MP (24.0±3.8yr; 177±10cm; 84.4±23.9kg)	Knee extension	Peak	60, 300	NA (Knee flexion 5°~95°)	Hip flexion 85°	Judoist	-	Gravity corrected	-	https://doi.org/10.1080/02640414.2011.644249
520	Andrade et al. (2012)	21FP (25.0±2.7yr; 177±7cm; 74.3±8.3kg)	Knee flexion	Peak	60, 300	NA (Knee flexion 5°~95°)	Hip flexion 85°	Handball player	-	Gravity corrected	-	https://doi.org/10.1080/02640414.2011.644249
521	Andrade et al. (2012)	21FP (25.0±2.7yr; 177±7cm; 74.3±8.3kg)	Knee extension	Peak	60, 300	NA (Knee flexion 5°~95°)	Hip flexion 85°	Handball player	-	Gravity corrected	-	https://doi.org/10.1080/02640414.2011.644249
522	Andrade et al. (2012)	17MP (25.9±4.1yr; 187±8cm; 94.4±11.6kg)	Knee flexion	Peak	60, 300	NA (Knee flexion 5°~95°)	Hip flexion 85°	Handball player	-	Gravity corrected	-	https://doi.org/10.1080/02640414.2011.644249
523	Andrade et al. (2012)	17MP (25.9±4.1yr; 187±8cm; 94.4±11.6kg)	Knee extension	Peak	60, 300	NA (Knee flexion 5°~95°)	Hip flexion 85°	Handball player	-	Gravity corrected	-	https://doi.org/10.1080/02640414.2011.644249
524	Andrade et al. (2012)	17FP (25.3±7.2yr; 163±5cm; 59.8±6.6kg)	Knee flexion	Peak	60, 300	NA (Knee flexion 5°~95°)	Hip flexion 85°	Soccer player	-	Gravity corrected	-	https://doi.org/10.1080/02640414.2011.644249
525	Andrade et al. (2012)	17FP (25.3±7.2yr; 163±5cm; 59.8±6.6kg)	Knee extension	Peak	60, 300	NA (Knee flexion 5°~95°)	Hip flexion 85°	Soccer player	-	Gravity corrected	-	https://doi.org/10.1080/02640414.2011.644249
526	Andrade et al. (2012)	52MP (24.6±3.8yr; 178±7cm; 74.7±7.9kg)	Knee flexion	Peak	60, 300	NA (Knee flexion 5°~95°)	Hip flexion 85°	Soccer player	-	Gravity corrected	-	https://doi.org/10.1080/02640414.2011.644249
527	Andrade et al. (2012)	52MP (24.6±3.8yr; 178±7cm; 74.7±7.9kg)	Knee extension	Peak	60, 300	NA (Knee flexion 5°~95°)	Hip flexion 85°	Soccer player	-	Gravity corrected	-	https://doi.org/10.1080/02640414.2011.644249
528	Olmo et al. (2009)	18F&20M (30.9±13.2yr)	Ankle dorsiflexion	Peak	-120, -30, 30, 120	NA (Ankle dorsiflexion max-60°~max)	Knee flexion 0°	-	-	Reciprocal (antagnoist)	-	https://doi.org/10.1016/j.jelekin.2008.02.001
529	Olmo et al. (2009)	18F&20M (30.9±13.2yr)	Ankle plantarflexion	Peak	-120, -30, 30, 120	NA (Ankle dorsiflexion max-60°~max)	Knee flexion 0°	-	-	Reciprocal (antagnoist)	-	https://doi.org/10.1016/j.jelekin.2008.02.001
530	Kong (2023)	12FP (20.9±1.8yr; 166.6±6.1cm; 51.2±4.5kg)	Ankle dorsiflexion	Peak	60, 180	NA	Knee flexion ?	Dancer	-	Reciprocal (antagnoist); Gravity corrected	-	https://doi.org/10.25236/FSR.2023.050601
531	Kong (2023)	12FP (20.9±1.8yr; 166.6±6.1cm; 51.2±4.5kg)	Ankle plantarflexion	Peak	60, 180	NA	Knee flexion ?	Dancer	-	Reciprocal (antagnoist); Gravity corrected	-	https://doi.org/10.25236/FSR.2023.050601
532	Kong (2023)	12F (20.6±0.8yr; 162.3±6.1cm; 52.2±6.3kg)	Ankle dorsiflexion	Peak	60, 180	NA	Knee flexion ?	-	-	Reciprocal (antagnoist); Gravity corrected	-	https://doi.org/10.25236/FSR.2023.050601
533	Kong (2023)	12F (20.6±0.8yr; 162.3±6.1cm; 52.2±6.3kg)	Ankle plantarflexion	Peak	60, 180	NA	Knee flexion ?	-	-	Reciprocal (antagnoist); Gravity corrected	-	https://doi.org/10.25236/FSR.2023.050601
534	Kong (2023)	12MP (22.2±2.6yr; 181.4±4.0cm; 71.6±7.4kg)	Ankle dorsiflexion	Peak	60, 180	NA	Knee flexion ?	Dancer	-	Reciprocal (antagnoist); Gravity corrected	-	https://doi.org/10.25236/FSR.2023.050601
535	Kong (2023)	12MP (22.2±2.6yr; 181.4±4.0cm; 71.6±7.4kg)	Ankle plantarflexion	Peak	60, 180	NA	Knee flexion ?	Dancer	-	Reciprocal (antagnoist); Gravity corrected	-	https://doi.org/10.25236/FSR.2023.050601
536	Kong (2023)	12M (20.7±0.9yr; 170.9±4.4cm; 61.7±6.3kg)	Ankle dorsiflexion	Peak	60, 180	NA	Knee flexion ?	-	-	Reciprocal (antagnoist); Gravity corrected	-	https://doi.org/10.25236/FSR.2023.050601
537	Kong (2023)	12M (20.7±0.9yr; 170.9±4.4cm; 61.7±6.3kg)	Ankle plantarflexion	Peak	60, 180	NA	Knee flexion ?	-	-	Reciprocal (antagnoist); Gravity corrected	-	https://doi.org/10.25236/FSR.2023.050601
538	Lacerte et al. (1992)	20M (25.3±2.8yr; 177.3±5.8cm; 72.9±8.9kg)	Knee extension	Peak	-240~-60, 60~240	NA (Knee flexion 10°~90°)	Hip flexion 80°	-	-	Reciprocal (con-ecc); Gravity corrected	Group combined	https://pubmed.ncbi.nlm.nih.gov/1444772/
539	Yokozawa et al. (2019)	11MP (22±2yr; 174.3±7.4cm; 69.2±15.1kg)	Hip extension	Peak	60, 180	NA (Hip flexion 0°~max)	Knee flexion ?	Athlete	-	Discrete	-	https://doi.org/10.5432/ijshs.201827
540	Yokozawa et al. (2019)	11MP (22±2yr; 174.3±7.4cm; 69.2±15.1kg)	Knee extension	Peak	60, 180	NA (Knee flexion 0°~100°)	Hip flexion 90°	Athlete	-	Discrete	-	https://doi.org/10.5432/ijshs.201827
541	Yokozawa et al. (2019)	11MP (22±2yr; 174.3±7.4cm; 69.2±15.1kg)	Ankle plantarflexion	Peak	60, 180	NA (Ankle dorsiflexion min~max)	Knee flexion 0°	Athlete	-	Discrete	-	https://doi.org/10.5432/ijshs.201827
542	Folland & Morris (2008)	10M (20±1yr; 178±10cm; 77±6kg)	Knee extension	Angle	90, 180	Knee flexion 20°~100°	Hip flexion 80°	-	-	Discrete	-	https://doi.org/10.1080/02640410701370663
543	Levene et al. (1991)	9F&11M (20~37yr)	Knee flexion	Peak	60, 180	NA	Hip flexion 90°	-	-	Discrete; Gravity corrected	-	https://doi.org/10.2519/jospt.1991.14.3.121
544	Levene et al. (1991)	9F&11M (20~37yr)	Knee extension	Peak	60, 180	NA	Hip flexion 90°	-	-	Discrete; Gravity corrected	-	https://doi.org/10.2519/jospt.1991.14.3.121
545	Taylor et al. (1991)	6MP (25.5±4.0yr; 182.1±5.4cm; 84.5±6.2kg)	Knee extension	Angle	30~300	Knee flexion 60°	Hip flexion ?	Power athlete	-	Discrete; Gravity corrected	-	https://doi.org/10.1007/BF00626766
546	Taylor et al. (1991)	6MP (25.5±4.0yr; 182.1±5.4cm; 84.5±6.2kg)	Knee extension	Angle (peak)	30~300	Knee flexion 21°~60°	Hip flexion ?	Power athlete	-	Discrete; Gravity corrected	-	https://doi.org/10.1007/BF00626766
547	Taylor et al. (1991)	7MP (22.0±1.8yr; 179.4±5.2cm; 71.7±7.0kg)	Knee extension	Angle	30~300	Knee flexion 60°	Hip flexion ?	Endurance athlete	-	Discrete; Gravity corrected	-	https://doi.org/10.1007/BF00626766
548	Taylor et al. (1991)	7MP (22.0±1.8yr; 179.4±5.2cm; 71.7±7.0kg)	Knee extension	Angle (peak)	30~300	Knee flexion 31°~68°	Hip flexion ?	Endurance athlete	-	Discrete; Gravity corrected	-	https://doi.org/10.1007/BF00626766
549	Connelly & Vandervoort (2000)	15F&13M (76.3±4.6yr; 163.7±9.2cm; 71.2±12.1kg)	Ankle dorsiflexion	Angle (peak)	-180~-30, 30~180	Ankle dorsiflexion -40°~-20°	Knee flexion 90°	-	-	Discrete; Gravity corrected; EMG-monitored	Angle data fitted	https://doi.org/10.1093/gerona/55.10.B465
550	Webber & Porter (2010)	11MP (73.3±4.7yr; 159.9±4.8cm; 73.8±11.9kg)	Ankle dorsiflexion	Peak	30, 90	NA (Ankle dorsiflexion -30°~10°)	Knee flexion 50°	-	-	Discrete	-	https://doi.org/10.2522/ptj.20090394
551	Webber & Porter (2010)	11MP (73.3±4.7yr; 159.9±4.8cm; 73.8±11.9kg)	Ankle plantarflexion	Peak	30, 90	NA (Ankle dorsiflexion -30°~10°)	Knee flexion 50°	-	-	Discrete	-	https://doi.org/10.2522/ptj.20090394
552	Novak & Brouwer (2012)	3F&7M (59.4±8.7yr; 180±10cm; 79.2±13.0kg)	Knee extension	Peak	-60, 60	NA (Knee flexion min~max)	Hip flexion 85°	-	-	Discrete	-	https://doi.org/10.1016/j.apmr.2011.10.009
553	Novak & Brouwer (2012)	3F&7M (59.4±8.7yr; 180±10cm; 79.2±13.0kg)	Ankle plantarflexion	Peak	-30, 30	NA (Ankle dorsiflexion min~max)	Knee flexion 0°	-	-	Discrete	-	https://doi.org/10.1016/j.apmr.2011.10.009
554	Costa et al. (2009)	15M (22.0±4.4yr; 173.1±6.8cm; 82.7±16.1kg)	Knee flexion	Peak	60~300	NA	Hip flexion 90°	-	-	Reciprocal (antagnoist); Gravity corrected; EMG-monitored	-	pubmed.ncbi.nlm.nih.gov/20087300
555	Costa et al. (2009)	15M (22.0±4.4yr; 173.1±6.8cm; 82.7±16.1kg)	Knee extension	Peak	60~300	NA	Hip flexion 90°	-	-	Reciprocal (antagnoist); Gravity corrected; EMG-monitored	-	pubmed.ncbi.nlm.nih.gov/20087300
556	Al-Uzri et al. (2017)	9F&28M (22.9±3.2yr; 175.7±8.6cm; 73.2±11.1kg)	Ankle plantarflexion	Peak	-90, 90, 225	NA (Ankle dorsiflexion -30°~20°)	Knee flexion 0°, 90°	-	-	Discrete	-	https://doi.org/10.3233/PPR-160084
557	Porter et al. (1997)	16F (67±4yr; 162.1±5.2cm; 65.6±9.0kg)	Ankle dorsiflexion	Angle (peak)	-30, 30	Ankle dorsiflexion -20°, -10°	Knee flexion 0°	-	-	Discrete	-	https://doi.org/10.1093/gerona/52A.2.B125
558	Porter et al. (1997)	16F (67±4yr; 162.1±5.2cm; 65.6±9.0kg)	Ankle plantarflexion	Angle (peak)	-30, 30	Ankle dorsiflexion -5°, 10°	Knee flexion 0°	-	-	Discrete	-	https://doi.org/10.1093/gerona/52A.2.B125
559	Porter et al. (1997)	16F (27±4yr; 163.9±6.1cm; 60.5±10.1kg)	Ankle dorsiflexion	Angle (peak)	-30, 30	Ankle dorsiflexion -20°, -10°	Knee flexion 0°	-	-	Discrete	-	https://doi.org/10.1093/gerona/52A.2.B125
560	Porter et al. (1997)	16F (27±4yr; 163.9±6.1cm; 60.5±10.1kg)	Ankle plantarflexion	Angle (peak)	-30, 30	Ankle dorsiflexion -5°, 10°	Knee flexion 0°	-	-	Discrete	-	https://doi.org/10.1093/gerona/52A.2.B125
561	Kim et al. (2010)	14F&16M (69.18±3.14yr; 163.72±7.64cm; 62.04±9.08kg)	Hip flexion	Peak	45, 90	NA	Knee flexion ?	-	-	-	-	https://doi.org/10.1007/s12541-010-0116-y
562	Kim et al. (2010)	14F&16M (69.18±3.14yr; 163.72±7.64cm; 62.04±9.08kg)	Hip extension	Peak	45, 90	NA	Knee flexion ?	-	-	-	-	https://doi.org/10.1007/s12541-010-0116-y
563	Kim et al. (2010)	14F&16M (69.18±3.14yr; 163.72±7.64cm; 62.04±9.08kg)	Knee flexion	Peak	60, 120	NA	Hip flexion 90°	-	-	-	-	https://doi.org/10.1007/s12541-010-0116-y
564	Kim et al. (2010)	14F&16M (69.18±3.14yr; 163.72±7.64cm; 62.04±9.08kg)	Knee extension	Peak	60, 120	NA	Hip flexion 90°	-	-	-	-	https://doi.org/10.1007/s12541-010-0116-y
565	Kim et al. (2010)	14F&16M (69.18±3.14yr; 163.72±7.64cm; 62.04±9.08kg)	Ankle dorsiflexion	Peak	30, 60	NA	Knee flexion 30°	-	-	-	-	https://doi.org/10.1007/s12541-010-0116-y
566	Kim et al. (2010)	14F&16M (69.18±3.14yr; 163.72±7.64cm; 62.04±9.08kg)	Ankle plantarflexion	Peak	30, 60	NA	Knee flexion 30°	-	-	-	-	https://doi.org/10.1007/s12541-010-0116-y
567	T'Jonck et al. (1997)	26F (21.7±2.5yr; 58.7±7.8kg)	Ankle dorsiflexion	Peak	60, 120	NA	Knee flexion 0°, 90°	-	-	Reciprocal (antagnoist)	-	https://doi.org/10.3233/IES-1997-6406
568	T'Jonck et al. (1997)	26F (21.7±2.5yr; 58.7±7.8kg)	Ankle plantarflexion	Peak	60, 120	NA	Knee flexion 0°, 90°	-	-	Reciprocal (antagnoist)	-	https://doi.org/10.3233/IES-1997-6406
569	T'Jonck et al. (1997)	20M (23.4±2.7yr; 70.2±7.5kg)	Ankle dorsiflexion	Peak	60, 120	NA	Knee flexion 0°, 90°	-	-	Reciprocal (antagnoist)	-	https://doi.org/10.3233/IES-1997-6406
570	T'Jonck et al. (1997)	20M (23.4±2.7yr; 70.2±7.5kg)	Ankle plantarflexion	Peak	60, 120	NA	Knee flexion 0°, 90°	-	-	Reciprocal (antagnoist)	-	https://doi.org/10.3233/IES-1997-6406
571	Kazazović et al. (2010)	22BP (20.00±1.38yr; 184±7cm; 84.1±8.9kg)	Knee flexion	Peak	60, 180	NA	Hip flexion 90°	Athlete	-	-	-	https://researchgate.net/publication/313513053_Evaluation_of_knee_muscles_isokinetic_evaluation_between_professional_and_amateur_athletes_first_year_students_of_the_faculty_of_sport_and_physical_education
572	Kazazović et al. (2010)	22BP (20.00±1.38yr; 184±7cm; 84.1±8.9kg)	Knee extension	Peak	60, 180	NA	Hip flexion 90°	Athlete	-	-	-	https://researchgate.net/publication/313513053_Evaluation_of_knee_muscles_isokinetic_evaluation_between_professional_and_amateur_athletes_first_year_students_of_the_faculty_of_sport_and_physical_education
573	Kazazović et al. (2010)	20B (19.60±0.96yr; 183±9cm; 96.4±7.7kg)	Knee flexion	Peak	60, 180	NA	Hip flexion 90°	-	-	-	-	https://researchgate.net/publication/313513053_Evaluation_of_knee_muscles_isokinetic_evaluation_between_professional_and_amateur_athletes_first_year_students_of_the_faculty_of_sport_and_physical_education
574	Kazazović et al. (2010)	20B (19.60±0.96yr; 183±9cm; 96.4±7.7kg)	Knee extension	Peak	60, 180	NA	Hip flexion 90°	-	-	-	-	https://researchgate.net/publication/313513053_Evaluation_of_knee_muscles_isokinetic_evaluation_between_professional_and_amateur_athletes_first_year_students_of_the_faculty_of_sport_and_physical_education
575	Maffiuletti et al. (2007)	10M (27.0±4.1yr; 177±7cm; 71.0±7.6kg)	Knee extension	Angle+ (peak)	0, 60~180	Knee flexion 52°~72°	Hip flexion 90°	-	-	Discrete; Gravity corrected	-	https://doi.org/10.1007/s00421-007-0471-2
576	Pavol et al. (2002)	15F&29M (72±5yr; 164±9cm; 76±14kg)	Hip flexion	Peak+	-30, 0, 30	NA (Hip flexion 10°~60°)	Knee flexion ?	-	Reported peak angle for isometric moment is adjust back to one of the tested angles. Reported peak angle for isokinetic moment is merely the midpoint of ROM.	Discrete; Passive corrected; Gravity corrected	-	https://doi.org/10.1046/j.1532-5415.2002.50056.x
577	Pavol et al. (2002)	15F&29M (72±5yr; 164±9cm; 76±14kg)	Hip extension	Peak+	-30, 0, 30	NA (Hip flexion 10°~60°)	Knee flexion ?	-	Reported peak angle for isometric moment is adjust back to one of the tested angles. Reported peak angle for isokinetic moment is merely the midpoint of ROM.	Discrete; Passive corrected; Gravity corrected	-	https://doi.org/10.1046/j.1532-5415.2002.50056.x
578	Pavol et al. (2002)	15F&29M (72±5yr; 164±9cm; 76±14kg)	Knee flexion	Peak+	-30, 0, 30	NA (Knee flexion 20°~90°)	-	-	Reported peak angle for isometric moment is adjust back to one of the tested angles. Reported peak angle for isokinetic moment is merely the midpoint of ROM.	Discrete; Passive corrected; Gravity corrected	-	https://doi.org/10.1046/j.1532-5415.2002.50056.x
579	Pavol et al. (2002)	15F&29M (72±5yr; 164±9cm; 76±14kg)	Knee extension	Peak+	-30, 0, 30	NA (Knee flexion 20°~90°)	-	-	Reported peak angle for isometric moment is adjust back to one of the tested angles. Reported peak angle for isokinetic moment is merely the midpoint of ROM.	Discrete; Passive corrected; Gravity corrected	-	https://doi.org/10.1046/j.1532-5415.2002.50056.x
580	Pavol et al. (2002)	15F&29M (72±5yr; 164±9cm; 76±14kg)	Ankle dorsiflexion	Peak+	-30, 0, 30	NA (Ankle dorsiflexion -35°~5°)	Knee flexion ?	-	Reported peak angle for isometric moment is adjust back to one of the tested angles. Reported peak angle for isokinetic moment is merely the midpoint of ROM.	Discrete; Passive corrected; Gravity corrected	-	https://doi.org/10.1046/j.1532-5415.2002.50056.x
581	Pavol et al. (2002)	15F&29M (72±5yr; 164±9cm; 76±14kg)	Ankle plantarflexion	Peak+	-30, 0, 30	NA (Ankle dorsiflexion -35°~5°)	Knee flexion ?	-	Reported peak angle for isometric moment is adjust back to one of the tested angles. Reported peak angle for isokinetic moment is merely the midpoint of ROM.	Discrete; Passive corrected; Gravity corrected	-	https://doi.org/10.1046/j.1532-5415.2002.50056.x
582	Ewertowska et al. (2020)	28F (21.0yr; 170cm; 61.2kg)	Knee flexion	Peak	60, 180	NA (Knee flexion 0°~90°)	Hip flexion 90°	-	-	Reciprocal (antagnoist)	-	https://doi.org/10.1371/journal.pone.0236266
583	Ewertowska et al. (2020)	28F (21.0yr; 170cm; 61.2kg)	Knee extension	Peak	60, 180	NA (Knee flexion 0°~90°)	Hip flexion 90°	-	-	Reciprocal (antagnoist)	-	https://doi.org/10.1371/journal.pone.0236266
584	Ewertowska et al. (2020)	19M (21.0yr; 180cm; 78.0kg)	Knee flexion	Peak	60, 180	NA (Knee flexion 0°~90°)	Hip flexion 90°	-	-	Reciprocal (antagnoist)	-	https://doi.org/10.1371/journal.pone.0236266
585	Ewertowska et al. (2020)	19M (21.0yr; 180cm; 78.0kg)	Knee extension	Peak	60, 180	NA (Knee flexion 0°~90°)	Hip flexion 90°	-	-	Reciprocal (antagnoist)	-	https://doi.org/10.1371/journal.pone.0236266
586	Silva et al. (2015)	22BP (18~20yr; 177.8±6.5cm; 74.0±7.1kg)	Knee flexion	Peak	-180, 180	NA	Hip flexion 95°	Soccer player	-	Reciprocal (con-ecc)	-	https://doi.org/10.5007/1980-0037.2015v17n2p195
587	Silva et al. (2015)	22BP (18~20yr; 177.8±6.5cm; 74.0±7.1kg)	Knee extension	Peak	-180, 180	NA	Hip flexion 95°	Soccer player	-	Reciprocal (con-ecc)	-	https://doi.org/10.5007/1980-0037.2015v17n2p195
588	Silva et al. (2015)	22BP (18~20yr; 177.8±6.5cm; 74.0±7.1kg)	Ankle inversion	Peak	-120, 120	NA	Ankle dorsiflexion -35°	Soccer player	-	Reciprocal (con-ecc)	-	https://doi.org/10.5007/1980-0037.2015v17n2p195
589	Silva et al. (2015)	22BP (18~20yr; 177.8±6.5cm; 74.0±7.1kg)	Ankle eversion	Peak	-120, 120	NA	Ankle dorsiflexion -35°	Soccer player	-	Reciprocal (con-ecc)	-	https://doi.org/10.5007/1980-0037.2015v17n2p195
590	Vassis et al. (2020)	25M (23.7±3.8yr; 175.4±7.7cm; 73.44±11.83kg)	Knee extension	Peak	60~300	NA (Knee flexion 0°~90°)	Hip flexion ?	-	-	Discrete; Gravity corrected	-	https://doi.org/10.3233/IES-192204
591	Hartmann et al. (2009)	18F&8M (71.2±5.5yr)	Knee flexion	Peak	60, 120	NA	Hip flexion 95°	-	-	Reciprocal (antagnoist); Gravity corrected	-	https://doi.org/10.1159/000172832
592	Hartmann et al. (2009)	18F&8M (71.2±5.5yr)	Knee extension	Peak	60, 120	NA	Hip flexion 95°	-	-	Reciprocal (antagnoist); Gravity corrected	-	https://doi.org/10.1159/000172832
593	Hamilton et al. (2008)	20F&20M (20.0±1.4yr; 172.8±9.2cm; 71.9±8.9kg)	Knee flexion	Peak	60, 180	NA (Knee flexion 20°~90°)	Hip flexion 95°	Soccer player	-	Reciprocal (antagnoist); Gravity corrected	-	https://doi.org/10.4085/1062-6050-43.2.144
594	Hamilton et al. (2008)	20F&20M (20.0±1.4yr; 172.8±9.2cm; 71.9±8.9kg)	Knee extension	Peak	60, 180	NA (Knee flexion 20°~90°)	Hip flexion 95°	Soccer player	-	Reciprocal (antagnoist); Gravity corrected	-	https://doi.org/10.4085/1062-6050-43.2.144
595	Horstmann et al. (2001)	64M (38.7±12.5yr; 178.0±7.4cm; 74.9±8.7kg)	Knee flexion	Peak	-60, 180	NA	Hip flexion 90°	-	-	Discrete	-	https://doi.org/10.1097/00005768-200105000-00018
596	Horstmann et al. (2001)	64M (38.7±12.5yr; 178.0±7.4cm; 74.9±8.7kg)	Knee extension	Peak	-60, 180	NA	Hip flexion 90°	-	-	Discrete	-	https://doi.org/10.1097/00005768-200105000-00018
597	Horstmann et al. (2001)	64M (38.7±12.5yr; 178.0±7.4cm; 74.9±8.7kg)	Ankle dorsiflexion	Peak	-60, 180	NA	Knee flexion ?	-	-	Discrete	-	https://doi.org/10.1097/00005768-200105000-00018
598	Horstmann et al. (2001)	64M (38.7±12.5yr; 178.0±7.4cm; 74.9±8.7kg)	Ankle plantarflexion	Peak	-60, 180	NA	Knee flexion ?	-	-	Discrete	-	https://doi.org/10.1097/00005768-200105000-00018
599	Lemaire et al. (2015)	15M (40.5±5.0yr; 180±6cm; 72.4±8.7kg)	Hip flexion	Peak	45~180	NA (Hip flexion 15°~90°)	Knee flexion ?	-	-	Reciprocal (antagnoist); Gravity corrected	-	https://hal.science/hal-02510519
600	Lemaire et al. (2015)	15M (40.5±5.0yr; 180±6cm; 72.4±8.7kg)	Hip extension	Peak	45~180	NA (Hip flexion 15°~90°)	Knee flexion ?	-	-	Reciprocal (antagnoist); Gravity corrected	-	https://hal.science/hal-02510519
601	Fugl-Meyer et al. (1982)	10M (22±2yr)	Ankle plantarflexion	Peak	30~240	NA	Knee flexion ?	-	-	Discrete	-	https://doi.org/10.1111/j.1748-1716.1982.tb07065.x
602	Pinniger et al. (2000)	11M (36.0±3.2yr; 186±2cm; 84.0±2.0kg)	Ankle plantarflexion	Peak	-30~-5, 5~30	NA (Ankle dorsiflexion -15°~15°)	Knee flexion 120°	-	-	Discrete; Gravity corrected; EMG-monitored	-	https://doi.org/10.1007/s004210050057
603	Vandervoort et al. (1990)	13F (73±6yr; 159±5cm; 63.6±7.3kg)	Knee flexion	Peak	-90, -45, 45, 90	NA (Knee flexion 0°~100°)	Hip flexion 100°	-	-	Discrete; Gravity corrected	-	https://doi.org/10.1093/geronj/45.4.B125
604	Vandervoort et al. (1990)	13F (73±6yr; 159±5cm; 63.6±7.3kg)	Knee extension	Peak	-90, -45, 45, 90	NA (Knee flexion 0°~100°)	Hip flexion 100°	-	-	Discrete; Gravity corrected	-	https://doi.org/10.1093/geronj/45.4.B125
605	Vandervoort et al. (1990)	13F (73±6yr; 159±5cm; 63.6±7.3kg)	Knee flexion	Mean	-90, -45, 45, 90	NA (Knee flexion 0°~100°)	Hip flexion 100°	-	-	Discrete; Gravity corrected	-	https://doi.org/10.1093/geronj/45.4.B125
606	Vandervoort et al. (1990)	13F (73±6yr; 159±5cm; 63.6±7.3kg)	Knee extension	Mean	-90, -45, 45, 90	NA (Knee flexion 0°~100°)	Hip flexion 100°	-	-	Discrete; Gravity corrected	-	https://doi.org/10.1093/geronj/45.4.B125
607	Vandervoort et al. (1990)	13F (25±3yr; 167±7cm; 59.6±7.5kg)	Knee flexion	Peak	-90, -45, 45, 90	NA (Knee flexion 0°~100°)	Hip flexion 100°	-	-	Discrete; Gravity corrected	-	https://doi.org/10.1093/geronj/45.4.B125
608	Vandervoort et al. (1990)	13F (25±3yr; 167±7cm; 59.6±7.5kg)	Knee extension	Peak	-90, -45, 45, 90	NA (Knee flexion 0°~100°)	Hip flexion 100°	-	-	Discrete; Gravity corrected	-	https://doi.org/10.1093/geronj/45.4.B125
609	Vandervoort et al. (1990)	13F (25±3yr; 167±7cm; 59.6±7.5kg)	Knee flexion	Mean	-90, -45, 45, 90	NA (Knee flexion 0°~100°)	Hip flexion 100°	-	-	Discrete; Gravity corrected	-	https://doi.org/10.1093/geronj/45.4.B125
610	Vandervoort et al. (1990)	13F (25±3yr; 167±7cm; 59.6±7.5kg)	Knee extension	Mean	-90, -45, 45, 90	NA (Knee flexion 0°~100°)	Hip flexion 100°	-	-	Discrete; Gravity corrected	-	https://doi.org/10.1093/geronj/45.4.B125
611	Marshall et al. (2015)	10MP (22.7±3.9yr; 175.5±9.2cm; 69.5±7.9kg)	Knee flexion	Angle	-30, 30	Knee flexion 8°~83°	Hip flexion 0°	Soccer player	-	Reciprocal (con-ecc)	Angles averaged	https://doi.org/10.1519/JSC.0000000000000966
612	Hiemstra et al. (2007)	30M (26.3±4.8yr; 78.8±13.1kg)	Knee flexion	Peak	-250~-50, 50~250	NA (Knee flexion 5°~95°)	Hip flexion 75°	-	-	Discrete; Gravity corrected	-	https://doi.org/10.1016/j.clinbiomech.2007.01.009
613	Hiemstra et al. (2007)	30M (26.3±4.8yr; 78.8±13.1kg)	Knee extension	Peak	-250~-50, 50~250	NA (Knee flexion 5°~95°)	Hip flexion 75°	-	-	Discrete; Gravity corrected	-	https://doi.org/10.1016/j.clinbiomech.2007.01.009
614	Hopkins et al. (1993)	7F&7M (23.5yr; 172.4cm; 71.4kg)	Knee flexion	Peak	-180, -60	NA	Hip flexion 10°, 110°	-	-	Gravity corrected	-	https://doi.org/10.3233/IES-1993-3104
615	Hopkins et al. (1993)	7F&7M (23.5yr; 172.4cm; 71.4kg)	Knee extension	Peak	-180, -60	NA	Hip flexion 10°, 110°	-	-	Gravity corrected	-	https://doi.org/10.3233/IES-1993-3104
616	Cramer et al. (2006)	13M (20.8±0.8yr; 165.9±7.9cm; 63.3±9.5kg)	Knee extension	Peak	-180, -60	NA	Hip flexion 90°	-	-	Discrete	-	https://doi.org/10.1519/R-18105.1
617	Trezise & Blazevich (2019)	36M (29.0±5.1yr; 178±5cm; 78.9±8.2kg)	Knee extension	Peak+	-60, 0, 60	NA (Knee flexion 15°~100°)	Hip flexion 90°	-	-	Reciprocal (con-ecc); Gravity corrected; EMG-monitored	-	https://doi.org/10.3389/fphys.2019.01001
618	Sleivert & Wenger (1994)	3F&20M (24.7±3.6yr; 184.1±6.3cm; 75.8±9.6kg)	Knee extension	Peak	60~240	NA	Hip flexion 90°	-	-	Discrete	-	https://doi.org/10.1016/0003-9993(94)90279-8
619	Sleivert & Wenger (1994)	3F&20M (24.7±3.6yr; 184.1±6.3cm; 75.8±9.6kg)	Ankle plantarflexion	Peak	60~240	NA	Knee flexion 100°	-	-	Discrete	-	https://doi.org/10.1016/0003-9993(94)90279-8
620	Henriksen et al. (2011)	9F&9M (26.5±6.8yr; 175±13cm; 62.0±4.2kg)	Knee flexion	Peak	60~180	NA (Knee flexion 0°~90°)	Hip flexion 90°	-	-	Reciprocal (antagnoist)	-	https://doi.org/10.1016/j.jpain.2010.10.004
621	Henriksen et al. (2011)	9F&9M (26.5±6.8yr; 175±13cm; 62.0±4.2kg)	Knee extension	Peak	60~180	NA (Knee flexion 0°~90°)	Hip flexion 90°	-	-	Reciprocal (antagnoist)	-	https://doi.org/10.1016/j.jpain.2010.10.004
622	Thomeé et al. (1995)	20F (22±3yr; 168±6cm; 61±9kg)	Knee extension	Peak	-60, 60	NA (Knee flexion 5°~90°)	Hip flexion 60°	-	-	Discrete	-	https://doi.org/10.1111/j.1600-0838.1995.tb00041.x
623	Kim et al. (2016)	12F&9M (22.9±2.4yr; 167.5±6.9cm; 58.3±13.3kg)	Knee flexion	Peak	60, 180	NA (Knee flexion 0°~90°)	Hip flexion 90°	-	-	Reciprocal (antagnoist); Gravity corrected	-	https://doi.org/10.3233/IES-160617
624	Kim et al. (2016)	12F&9M (22.9±2.4yr; 167.5±6.9cm; 58.3±13.3kg)	Knee extension	Peak	60, 180	NA (Knee flexion 0°~90°)	Hip flexion 90°	-	-	Reciprocal (antagnoist); Gravity corrected	-	https://doi.org/10.3233/IES-160617
625	Abdel-aziem & Mohammad (2012)	75M (22.3±3.1yr; 170.0±5.7cm; 67.6±6.5kg)	Ankle plantarflexion	Peak	-120, -30, 30, 120	NA	Knee flexion 25°	-	-	Reciprocal (con-ecc)	-	https://doi.org/10.2478/v10078-012-0063-z
626	Reichard et al. (2005)	13M (21.6±3.2yr; 177.4±4.6cm; 74.5±9.7kg)	Knee flexion	Peak	-90, 90	NA (Knee flexion 0°~90°)	Hip flexion 95°	-	-	Reciprocal (antagnoist)	-	https://doi.org/10.1007/s00421-005-0006-7
627	Reichard et al. (2005)	13M (21.6±3.2yr; 177.4±4.6cm; 74.5±9.7kg)	Knee extension	Peak	-90, 90	NA (Knee flexion 0°~90°)	Hip flexion 95°	-	-	Reciprocal (antagnoist)	-	https://doi.org/10.1007/s00421-005-0006-7
628	Westing & Seger (1989)	20F (22.8±2.2yr; 169.2±5.6cm; 62.0±6.5kg)	Knee flexion	Angle	-360~-60, 60~360	Knee flexion 5°~90°	Hip flexion 70°	-	-	Reciprocal (antagnoist); Gravity corrected	-	https://doi.org/10.1055/s-2007-1024896
629	Westing & Seger (1989)	20F (22.8±2.2yr; 169.2±5.6cm; 62.0±6.5kg)	Knee flexion	Angle+ (peak)	-360~-60, 0, 60~360	Knee flexion 10°~38°	Hip flexion 70°	-	-	Reciprocal (antagnoist); Gravity corrected	-	https://doi.org/10.1055/s-2007-1024896
630	Westing & Seger (1989)	20F (22.8±2.2yr; 169.2±5.6cm; 62.0±6.5kg)	Knee extension	Angle	-360~-60, 60~360	Knee flexion 5°~90°	Hip flexion 70°	-	-	Reciprocal (antagnoist); Gravity corrected	-	https://doi.org/10.1055/s-2007-1024896
631	Westing & Seger (1989)	20F (22.8±2.2yr; 169.2±5.6cm; 62.0±6.5kg)	Knee extension	Angle+ (peak)	-360~-60, 0, 60~360	Knee flexion 51°~64°	Hip flexion 70°	-	-	Reciprocal (antagnoist); Gravity corrected	-	https://doi.org/10.1055/s-2007-1024896
632	Baltzopoulos (1995b)	5M (20.8±3.9yr; 179±3cm; 79.2±7.2kg)	Knee extension	Peak	30~210	NA (Knee flexion 10°~90°)	Hip flexion 90°	-	-	Discrete; Gravity corrected	-	https://doi.org/10.1016/0268-0033(95)91399-Y
633	Batista et al. (2009)	12F (67.6±6.4yr)	Knee flexion	Peak	-60, 60	NA	Hip flexion 90°	-	-	Reciprocal (con-ecc)	-	https://doi.org/10.1097/PHM.0b013e3181b72149
634	Batista et al. (2009)	12F (67.6±6.4yr)	Knee extension	Peak	-60, 60	NA	Hip flexion 90°	-	-	Reciprocal (con-ecc)	-	https://doi.org/10.1097/PHM.0b013e3181b72149
635	Maffiuletti et al. (2002)	14M (22.8±3.7yr; 182.2±6.8cm; 77.5±7.9kg)	Ankle dorsiflexion	Peak+	-120, -60, 0, 60~240	NA (Ankle dorsiflexion -30°~20°)	Knee flexion 90°	-	-	Reciprocal (antagnoist); Gravity corrected; EMG-monitored	-	https://doi.org/10.1152/japplphysiol.00884.2001
636	Maffiuletti et al. (2002)	8M (20.4±2.1yr; 186.4±8.0cm; 83.5±9.6kg)	Ankle plantarflexion	Peak+	-120, -60, 0, 60~240	NA (Ankle dorsiflexion -30°~20°)	Knee flexion 90°	-	-	Reciprocal (antagnoist); Gravity corrected; EMG-monitored	-	https://doi.org/10.1152/japplphysiol.00884.2001
637	Fugl-Meyer et al. (1979)	30M (30.1±5.7yr)	Ankle plantarflexion	Peak	30~180	NA (Ankle dorsiflexion min~max)	Knee flexion 0°, 90°	-	-	Discrete	-	https://doi.org/10.1111/j.1748-1716.1979.tb06441.x
638	Fillyaw et al. (1986)	27FP (19.00±1.22yr; 163.65±5.24cm; 57.95±4.38kg)	Knee flexion	Peak	60, 240	NA (Knee flexion 0°~90°)	Hip flexion 90°	Soccer player	-	Reciprocal (antagnoist); Gravity corrected	-	https://doi.org/10.1093/ptj/66.1.23
639	Fillyaw et al. (1986)	27FP (19.00±1.22yr; 163.65±5.24cm; 57.95±4.38kg)	Knee extension	Peak	60, 240	NA (Knee flexion 0°~90°)	Hip flexion 90°	Soccer player	-	Reciprocal (antagnoist)	-	https://doi.org/10.1093/ptj/66.1.23
640	Carvalho et al. (2010)	34F&15M (69.1±4.1yr; 158.0±9.0cm; 68.4±11.9kg)	Knee flexion	Peak	60, 180	NA (Knee flexion 0°~90°)	Hip flexion 90°	-	-	Reciprocal (antagnoist); Gravity corrected	Group combined	https://doi.org/10.1007/BF03324817
641	Carvalho et al. (2010)	34F&15M (69.1±4.1yr; 158.0±9.0cm; 68.4±11.9kg)	Knee extension	Peak	60, 180	NA (Knee flexion 0°~90°)	Hip flexion 90°	-	-	Reciprocal (antagnoist); Gravity corrected	Group combined	https://doi.org/10.1007/BF03324817
642	Martin et al. (1994)	12B (23.7±2.2yr; 179.9±3.4cm; 73.4±5.3kg)	Ankle plantarflexion	Peak+	0, 60~360	NA (Ankle dorsiflexion max-60°~max)	Knee flexion ?	-	-	Discrete	Group combined	https://doi.org/10.1080/02640419408732184
S1	Ayala et al. (2013)	24F&26M (20.9±2.2yr; 170.7±8.0cm; 68.9±9.8kg)	Knee flexion	Angle (peak)	-240~-60,60~240	Knee flexion 8°~41°	Hip flexion 15°	-	Session 1	Reciprocal (antagnoist); Gravity corrected	Group combined	https://doi.org/10.1111/j.1475-097X.2012.01162.x
S2	Ayala et al. (2013)	24F&26M (20.9±2.2yr; 170.7±8.0cm; 68.9±9.8kg)	Knee extension	Angle (peak)	-240~-60,60~240	Knee flexion 8°~41°	Hip flexion 15°	-	Session 1	Reciprocal (antagnoist); Gravity corrected	Group combined	https://doi.org/10.1111/j.1475-097X.2012.01162.x
S3	Alt et al. (2019)	14M (21.9±2.8yr; 181±6cm; 76.6±7.3kg)	Knee flexion	Angle (peak)	-30, 30	Knee flexion 31°~34°	Hip flexion 0°	-	Moderate	Discrete; Gravity corrected; Camera-based angle		https://doi.org/10.3233/IES-192117
